# Supplementary material for: The underlying molecular mechanism of ciliated epithelium dysfunction and TGF-β signaling in children with congenital pulmonary airway malformations
Source: Sci Rep. 2024 Feb 23;14:4430. doi: 10.1038/s41598-024-54924-x (PMC10891104; doi:10.1038/s41598-024-54924-x)
Supplement: Supplementary file 1 — Supplementary Table 1. [file 41598_2024_54924_MOESM1_ESM.xlsx]

## Sheet: Na-vs-Nb.filter.annot
Identification of differentially expressed genes in CPAM
id	Na-1_count	Na-2_count	Na-3_count	Na-4_count	Na-5_count	Nb-1_count	Nb-2_count	Nb-3_count	Nb-4_count	Nb-5_count	Na-1_fpkm	Na-2_fpkm	Na-3_fpkm	Na-4_fpkm	Na-5_fpkm	Nb-1_fpkm	Nb-2_fpkm	Nb-3_fpkm	Nb-4_fpkm	Nb-5_fpkm	Na_mean	Nb_mean	log2(fc)	PValue	FDR	Symbol	Description	KEGG_A_class	KEGG_B_class	Pathway	K_ID	GO Component	GO Function	GO Process
ENSG00000116299	52	93	41	55	74	189	819	226	571	714	1.78	1.13	1.45	0.75	1.18	2.61	16.12	4.61	12.04	10.92	1.258	9.26	2.87988	5.28652e-14	8.71008e-10	ELAPOR1	endosome-lysosome associated apoptosis and autophagy regulator 1 [Source:HGNC Symbol;Acc:HGNC:29618]	-	-	-	-	GO:0005764//lysosome;GO:0005765//lysosomal membrane;GO:0005768//endosome;GO:0005770//late endosome;GO:0005783//endoplasmic reticulum;GO:0005789//endoplasmic reticulum membrane;GO:0005794//Golgi apparatus;GO:0005802//trans-Golgi network;GO:0005886//plasma membrane;GO:0005887//integral component of plasma membrane;GO:0016020//membrane;GO:0016021//integral component of membrane;GO:0031902//late endo…	GO:0003723//RNA binding;GO:0005515//protein binding	GO:0000045//autophagosome assembly;GO:0006914//autophagy;GO:0009267//cellular response to starvation;GO:0044090//positive regulation of vacuole organization;GO:2000786//positive regulation of autophagosome assembly
ENSG00000176029	10	11	11	15	18	42	77	83	198	166	0.43	0.63	0.71	0.5	1.37	1.92	4.25	3.9	9.55	7.35	0.728	5.394	2.88935	1.85915e-13	1.53157e-09	C11orf16	chromosome 11 open reading frame 16 [Source:HGNC Symbol;Acc:HGNC:1169]	-	-	-	-	-	-	-
ENSG00000203985	19	26	44	38	60	114	197	146	341	329	0.63	0.72	1.22	1.06	1.76	3.22	6.47	4.34	9.94	9.41	1.078	6.676	2.63063	2.52989e-12	1.05179e-08	LDLRAD1	low density lipoprotein receptor class A domain containing 1 [Source:HGNC Symbol;Acc:HGNC:32069]	-	-	-	-	GO:0016020//membrane;GO:0016021//integral component of membrane	GO:0005515//protein binding	-
ENSG00000126778	14	8	10	20	25	73	179	57	256	150	0.25	0.12	0.23	0.33	0.62	1.32	4.36	0.99	5.3	3.18	0.31	3.03	3.28898	3.17549e-12	1.05179e-08	SIX1	SIX homeobox 1 [Source:HGNC Symbol;Acc:HGNC:10887]	Human Diseases	Cancers	ko05202//Transcriptional misregulation in cancers	K15614	GO:0000785//chromatin;GO:0005634//nucleus;GO:0005654//nucleoplasm;GO:0005667//transcription factor complex;GO:0005730//nucleolus;GO:0005737//cytoplasm	GO:0000976//transcription regulatory region sequence-specific DNA binding;GO:0000978//RNA polymerase II proximal promoter sequence-specific DNA binding;GO:0000981//DNA-binding transcription factor activity, RNA polymerase II-specific;GO:0001223//transcription coactivator binding;GO:0001228//DNA-binding transcription activator activity, RNA polymerase II-specific;GO:0003677//DNA binding;GO:0003682…	GO:0000122//negative regulation of transcription by RNA polymerase II;GO:0001657//ureteric bud development;GO:0001658//branching involved in ureteric bud morphogenesis;GO:0001759//organ induction;GO:0001822//kidney development;GO:0003151//outflow tract morphogenesis;GO:0006355//regulation of transcription, DNA-templated;GO:0006357//regulation of transcription by RNA polymerase II;GO:0006915//apop…
ENSG00000183914	73	76	155	116	178	303	615	434	1115	950	0.56	0.6	1.16	0.77	1.14	2.31	4.42	3.68	7.19	6.03	0.846	4.726	2.48189	3.1919e-12	1.05179e-08	DNAH2	dynein axonemal heavy chain 2 [Source:HGNC Symbol;Acc:HGNC:2948]	Human Diseases	Neurodegenerative diseases	ko05016//Huntington disease	K10408	GO:0005737//cytoplasm;GO:0005856//cytoskeleton;GO:0005858//axonemal dynein complex;GO:0005874//microtubule;GO:0005929//cilium;GO:0005930//axoneme;GO:0030286//dynein complex;GO:0031514//motile cilium;GO:0036126//sperm flagellum;GO:0042995//cell projection	GO:0000166//nucleotide binding;GO:0003774//motor activity;GO:0003777//microtubule motor activity;GO:0005524//ATP binding;GO:0008569//ATP-dependent microtubule motor activity, minus-end-directed;GO:0045505//dynein intermediate chain binding;GO:0051959//dynein light intermediate chain binding	GO:0007018//microtubule-based movement;GO:0060285//cilium-dependent cell motility
ENSG00000117472	70	61	118	96	147	241	448	355	883	701	4.12	2.56	5.88	3.81	6.35	11.22	23.62	15.82	39.67	30.14	4.544	24.094	2.40664	4.54966e-12	1.07086e-08	TSPAN1	tetraspanin 1 [Source:HGNC Symbol;Acc:HGNC:20657]	-	-	-	-	GO:0005654//nucleoplasm;GO:0005737//cytoplasm;GO:0005764//lysosome;GO:0005765//lysosomal membrane;GO:0005886//plasma membrane;GO:0005887//integral component of plasma membrane;GO:0016020//membrane;GO:0016021//integral component of membrane;GO:0030054//cell junction;GO:0031982//vesicle;GO:0043231//intracellular membrane-bounded organelle;GO:0048471//perinuclear region of cytoplasm;GO:0070062//extr…	GO:0005515//protein binding	GO:0050821//protein stabilization
ENSG00000100625	26	19	43	36	51	116	220	106	397	302	0.35	0.18	0.58	0.63	1.04	1.61	3.33	1.69	5.81	3.41	0.556	3.17	2.51133	9.27602e-12	1.9104e-08	SIX4	SIX homeobox 4 [Source:HGNC Symbol;Acc:HGNC:10890]	Human Diseases	Cancers	ko05202//Transcriptional misregulation in cancers	K15615	GO:0000785//chromatin;GO:0005634//nucleus;GO:0005667//transcription factor complex;GO:0005737//cytoplasm	GO:0000978//RNA polymerase II proximal promoter sequence-specific DNA binding;GO:0000981//DNA-binding transcription factor activity, RNA polymerase II-specific;GO:0001228//DNA-binding transcription activator activity, RNA polymerase II-specific;GO:0003677//DNA binding;GO:0003700//DNA-binding transcription factor activity;GO:0043565//sequence-specific DNA binding;GO:1990837//sequence-specific doub…	GO:0006355//regulation of transcription, DNA-templated;GO:0006357//regulation of transcription by RNA polymerase II;GO:0007275//multicellular organism development;GO:0007519//skeletal muscle tissue development;GO:0008582//regulation of synaptic growth at neuromuscular junction;GO:0008584//male gonad development;GO:0009653//anatomical structure morphogenesis;GO:0010468//regulation of gene expressi…
ENSG00000277893	4	2	10	11	5	28	64	35	96	84	0.06	0.03	0.15	0.15	0.08	0.41	1.08	0.54	1.39	1.15	0.094	0.914	3.28146	5.60219e-11	9.56158e-08	SRD5A2	steroid 5 alpha-reductase 2 [Source:HGNC Symbol;Acc:HGNC:11285]	Human Diseases;Metabolism	Cancers;Lipid metabolism	ko05215//Prostate cancer;ko00140//Steroid hormone biosynthesis	K12344;K12344	GO:0005783//endoplasmic reticulum;GO:0005789//endoplasmic reticulum membrane;GO:0016020//membrane;GO:0016021//integral component of membrane;GO:0031090//organelle membrane;GO:0043231//intracellular membrane-bounded organelle	GO:0003865//3-oxo-5-alpha-steroid 4-dehydrogenase activity;GO:0005515//protein binding;GO:0009917//sterol 5-alpha reductase activity;GO:0016491//oxidoreductase activity;GO:0016627//oxidoreductase activity, acting on the CH-CH group of donors;GO:0030283//testosterone dehydrogenase [NAD(P)] activity;GO:0047751//cholestenone 5-alpha-reductase activity	GO:0006629//lipid metabolic process;GO:0006694//steroid biosynthetic process;GO:0006702//androgen biosynthetic process;GO:0007267//cell-cell signaling;GO:0007548//sex differentiation;GO:0008202//steroid metabolic process;GO:0008209//androgen metabolic process;GO:0008584//male gonad development;GO:0030154//cell differentiation;GO:0030539//male genitalia development;GO:0055114//oxidation-reduction …
ENSG00000116032	12	14	18	9	25	40	82	83	139	173	0.26	0.26	0.36	0.17	0.52	0.81	2.9	1.76	4.3	4.07	0.314	2.768	3.14001	5.83529e-11	9.56158e-08	GRIN3B	glutamate ionotropic receptor NMDA type subunit 3B [Source:HGNC Symbol;Acc:HGNC:16768]	Environmental Information Processing;Environmental Information Processing;Human Diseases;Organismal Systems;Human Diseases;Human Diseases;Human Diseases;Human Diseases	Signaling molecules and interaction;Signal transduction;Substance dependence;Nervous system;Neurodegenerative disease;Substance dependence;Substance dependence;Substance dependence	ko04080//Neuroactive ligand-receptor interaction;ko04024//cAMP signaling pathway;ko05034//Alcoholism;ko04724//Glutamatergic synapse;ko05017//Spinocerebellar ataxia;ko05031//Amphetamine addiction;ko05030//Cocaine addiction;ko05033//Nicotine addiction	K05214;K05214;K05214;K05214;K05214;K05214;K05214;K05214	GO:0005886//plasma membrane;GO:0016020//membrane;GO:0016021//integral component of membrane;GO:0017146//NMDA selective glutamate receptor complex;GO:0030054//cell junction;GO:0043025//neuronal cell body;GO:0045202//synapse;GO:0045211//postsynaptic membrane	GO:0004970//ionotropic glutamate receptor activity;GO:0004972//NMDA glutamate receptor activity;GO:0005216//ion channel activity;GO:0005261//cation channel activity;GO:0005262//calcium channel activity;GO:0015276//ligand-gated ion channel activity;GO:0016594//glycine binding;GO:0030594//neurotransmitter receptor activity;GO:0038023//signaling receptor activity;GO:0042165//neurotransmitter binding	GO:0006811//ion transport;GO:0034220//ion transmembrane transport;GO:0035235//ionotropic glutamate receptor signaling pathway;GO:0051205//protein insertion into membrane;GO:0051924//regulation of calcium ion transport;GO:0070588//calcium ion transmembrane transport;GO:0098655//cation transmembrane transport
ENSG00000100228	103	67	74	85	125	239	261	198	479	470	1.92	1.4	1.45	2.17	2.43	4.32	6.13	4.57	10.89	9.15	1.874	7.012	1.90371	6.38367e-11	9.56158e-08	RAB36	RAB36, member RAS oncogene family [Source:HGNC Symbol;Acc:HGNC:9775]	-	-	-	-	GO:0000139//Golgi membrane;GO:0005794//Golgi apparatus;GO:0016020//membrane	GO:0000166//nucleotide binding;GO:0003924//GTPase activity;GO:0005515//protein binding;GO:0005525//GTP binding	GO:0015031//protein transport
ENSG00000158715	46	60	49	67	53	133	148	83	147	143	0.97	1.33	1.1	1.37	1.21	2.91	3.74	1.99	3.25	2.91	1.196	2.96	1.30738	7.51221e-11	9.70818e-08	SLC45A3	solute carrier family 45 member 3 [Source:HGNC Symbol;Acc:HGNC:8642]	Human Diseases;Human Diseases	Cancers;Cancers	ko05202//Transcriptional misregulation in cancers;ko05206//MicroRNAs in cancer	K15379;K15379	GO:0005886//plasma membrane;GO:0016020//membrane;GO:0016021//integral component of membrane	GO:0008506//sucrose:proton symporter activity;GO:0022857//transmembrane transporter activity;GO:0051119//sugar transmembrane transporter activity	GO:0008645//hexose transmembrane transport;GO:0010907//positive regulation of glucose metabolic process;GO:0015770//sucrose transport;GO:0045723//positive regulation of fatty acid biosynthetic process;GO:0048713//regulation of oligodendrocyte differentiation;GO:0055085//transmembrane transport
ENSG00000197816	52	78	76	75	86	128	193	158	265	278	2.27	2.95	2.15	2.99	2.45	4.1	5.21	5.71	5.89	7.87	2.562	5.756	1.1678	7.66001e-11	9.70818e-08	CCDC180	coiled-coil domain containing 180 [Source:HGNC Symbol;Acc:HGNC:29303]	-	-	-	-	-	-	-
ENSG00000141294	21	24	43	34	62	120	154	132	410	358	0.91	0.72	1.51	1.03	2.52	4.15	6.12	4.45	15.39	11.32	1.338	8.286	2.6306	9.22946e-11	1.03633e-07	LRRC46	leucine rich repeat containing 46 [Source:HGNC Symbol;Acc:HGNC:25047]	-	-	-	-	-	GO:0005515//protein binding	-
ENSG00000105519	111	114	239	154	283	397	897	647	1845	1646	4.93	4.64	9.83	5.96	12.77	17.21	44	29.42	79.2	67.08	7.626	47.382	2.63534	9.43491e-11	1.03633e-07	CAPS	calcyphosine [Source:HGNC Symbol;Acc:HGNC:1487]	-	-	-	-	GO:0005737//cytoplasm;GO:0031982//vesicle	GO:0005509//calcium ion binding;GO:0046872//metal ion binding	GO:0035556//intracellular signal transduction
ENSG00000153789	15	13	33	33	49	94	139	142	392	333	0.95	0.41	1.9	1.16	2.55	4.16	7.39	7.78	19.2	15.63	1.394	10.832	2.958	1.07559e-10	1.10759e-07	CIBAR2	CBY1 interacting BAR domain containing 2 [Source:HGNC Symbol;Acc:HGNC:24781]	-	-	-	-	GO:0005737//cytoplasm;GO:0005814//centriole;GO:0005856//cytoskeleton;GO:0036064//ciliary basal body;GO:0042995//cell projection	GO:0005515//protein binding	GO:0030030//cell projection organization
ENSG00000277363	27	24	50	35	46	82	117	161	310	235	0.63	0.38	1.22	0.71	1.7	2.7	2.91	3.3	7.51	6.42	0.928	4.568	2.29937	1.41653e-10	1.37287e-07	SRCIN1	SRC kinase signaling inhibitor 1 [Source:HGNC Symbol;Acc:HGNC:29506]	-	-	-	-	GO:0005737//cytoplasm;GO:0005856//cytoskeleton;GO:0014069//postsynaptic density;GO:0015629//actin cytoskeleton;GO:0030027//lamellipodium;GO:0030054//cell junction;GO:0030175//filopodium;GO:0030424//axon;GO:0030425//dendrite;GO:0042995//cell projection;GO:0043005//neuron projection;GO:0043025//neuronal cell body;GO:0045202//synapse;GO:0098793//presynapse;GO:0098794//postsynapse	GO:0005515//protein binding;GO:0019901//protein kinase binding;GO:0019904//protein domain specific binding;GO:0030234//enzyme regulator activity	GO:0006887//exocytosis;GO:0030334//regulation of cell migration;GO:0034446//substrate adhesion-dependent cell spreading;GO:0050709//negative regulation of protein secretion;GO:0061001//regulation of dendritic spine morphogenesis;GO:0061098//positive regulation of protein tyrosine kinase activity;GO:0061099//negative regulation of protein tyrosine kinase activity
ENSG00000260220	41	41	107	83	136	192	443	411	791	577	0.29	0.31	0.81	0.75	1.02	1.72	4.2	3.52	6.25	4.09	0.636	3.956	2.63694	1.84172e-10	1.68579e-07	CCDC187	coiled-coil domain containing 187 [Source:HGNC Symbol;Acc:HGNC:30942]	-	-	-	-	GO:0005813//centrosome	GO:0008017//microtubule binding	GO:0034453//microtubule anchoring
ENSG00000174950	8	6	12	7	10	28	37	53	132	106	0.44	0.28	0.64	0.33	0.58	1.49	2.44	2.6	6.58	5.09	0.454	3.64	3.00317	2.12964e-10	1.80168e-07	CD164L2	CD164 molecule like 2 [Source:HGNC Symbol;Acc:HGNC:32043]	-	-	-	-	GO:0016020//membrane;GO:0016021//integral component of membrane;GO:0031410//cytoplasmic vesicle	GO:0005515//protein binding	-
ENSG00000149021	286	275	344	312	788	3102	22179	940	11476	17538	45.95	37.67	51.2	44.1	121.48	462.89	3821.06	147.44	1694.53	2457.81	60.08	1716.75	4.83665	2.18704e-10	1.80168e-07	SCGB1A1	secretoglobin family 1A member 1 [Source:HGNC Symbol;Acc:HGNC:12523]	-	-	-	-	GO:0005576//extracellular region;GO:0005615//extracellular space;GO:0005635//nuclear envelope;GO:0005737//cytoplasm;GO:0005783//endoplasmic reticulum;GO:0005791//rough endoplasmic reticulum;GO:0030141//secretory granule;GO:0070062//extracellular exosome	GO:0005515//protein binding;GO:0019834//phospholipase A2 inhibitor activity;GO:0097160//polychlorinated biphenyl binding	GO:0000122//negative regulation of transcription by RNA polymerase II;GO:0007165//signal transduction;GO:0007565//female pregnancy;GO:0007566//embryo implantation;GO:0009410//response to xenobiotic stimulus;GO:0010033//response to organic substance;GO:0010193//response to ozone;GO:0032496//response to lipopolysaccharide;GO:0032689//negative regulation of interferon-gamma production;GO:0032696//ne…
ENSG00000197748	61	59	85	81	134	210	358	264	1079	694	1.66	1.6	1.67	1.74	3.68	4.17	9.52	6.48	25.93	14.22	2.07	12.064	2.54301	2.39484e-10	1.87785e-07	CFAP43	cilia and flagella associated protein 43 [Source:HGNC Symbol;Acc:HGNC:26684]	-	-	-	-	GO:0005576//extracellular region;GO:0005737//cytoplasm;GO:0005856//cytoskeleton;GO:0005929//cilium;GO:0005930//axoneme;GO:0031514//motile cilium;GO:0042995//cell projection;GO:0097729//9+2 motile cilium	GO:0005515//protein binding	GO:0003356//regulation of cilium beat frequency;GO:0007288//sperm axoneme assembly;GO:0007420//brain development;GO:0030030//cell projection organization;GO:0030317//flagellated sperm motility;GO:0044458//motile cilium assembly;GO:0060271//cilium assembly;GO:0090660//cerebrospinal fluid circulation
ENSG00000171811	35	23	65	67	95	164	271	243	661	565	0.3	0.24	0.81	0.79	1.28	2	3.39	3.59	7.29	6.41	0.684	4.536	2.72935	2.50744e-10	1.87785e-07	CFAP46	cilia and flagella associated protein 46 [Source:HGNC Symbol;Acc:HGNC:25247]	-	-	-	-	GO:0005737//cytoplasm;GO:0005856//cytoskeleton;GO:0005929//cilium;GO:0005930//axoneme;GO:0042995//cell projection	-	GO:0030030//cell projection organization;GO:0035082//axoneme assembly;GO:0060294//cilium movement involved in cell motility
ENSG00000080854	254	222	318	398	284	549	644	649	738	532	1.89	1.56	1.7	2.5	1.14	3.88	8.24	7.96	5.44	5.74	1.758	6.252	1.83038	3.66578e-10	2.51656e-07	IGSF9B	immunoglobulin superfamily member 9B [Source:HGNC Symbol;Acc:HGNC:32326]	-	-	-	-	GO:0005886//plasma membrane;GO:0014069//postsynaptic density;GO:0016020//membrane;GO:0016021//integral component of membrane;GO:0030054//cell junction;GO:0043005//neuron projection;GO:0045202//synapse;GO:0045211//postsynaptic membrane;GO:0098982//GABA-ergic synapse;GO:0099629//postsynaptic specialization of symmetric synapse	GO:0005515//protein binding	GO:0007155//cell adhesion;GO:0007399//nervous system development
ENSG00000187510	17	17	22	15	36	68	222	56	203	171	0.4	0.42	0.51	0.34	1.15	2.12	6.72	1.44	4.48	4.1	0.564	3.772	2.74156	4.78168e-10	3.03012e-07	PLEKHG7	pleckstrin homology and RhoGEF domain containing G7 [Source:HGNC Symbol;Acc:HGNC:33829]	-	-	-	-	-	GO:0005085//guanyl-nucleotide exchange factor activity;GO:0005515//protein binding	GO:0050790//regulation of catalytic activity
ENSG00000167757	93	114	54	65	87	194	298	168	362	239	6.07	6.43	3.42	3.67	5.65	12.39	21.23	10.88	22.23	13.81	5.048	16.108	1.67399	5.70023e-10	3.47841e-07	KLK11	kallikrein related peptidase 11 [Source:HGNC Symbol;Acc:HGNC:6359]	-	-	-	-	GO:0005576//extracellular region;GO:0005615//extracellular space;GO:0005794//Golgi apparatus;GO:0030141//secretory granule;GO:0070062//extracellular exosome	GO:0004252//serine-type endopeptidase activity;GO:0008233//peptidase activity;GO:0008236//serine-type peptidase activity;GO:0016787//hydrolase activity	GO:0006508//proteolysis
ENSG00000149927	12	27	15	29	34	77	102	65	252	173	0.42	1.18	0.61	1.19	1.3	2.95	4.68	2.82	9.07	6.07	0.94	5.118	2.44485	8.59306e-10	4.71931e-07	DOC2A	double C2 domain alpha [Source:HGNC Symbol;Acc:HGNC:2985]	-	-	-	-	GO:0005654//nucleoplasm;GO:0005730//nucleolus;GO:0005764//lysosome;GO:0016020//membrane;GO:0030054//cell junction;GO:0030672//synaptic vesicle membrane;GO:0031410//cytoplasmic vesicle;GO:0043005//neuron projection;GO:0045202//synapse;GO:0098850//extrinsic component of synaptic vesicle membrane	GO:0005509//calcium ion binding;GO:0005515//protein binding;GO:0005544//calcium-dependent phospholipid binding;GO:0046872//metal ion binding	GO:0006887//exocytosis;GO:0007268//chemical synaptic transmission;GO:0007399//nervous system development;GO:0016079//synaptic vesicle exocytosis;GO:0017158//regulation of calcium ion-dependent exocytosis;GO:0061669//spontaneous neurotransmitter secretion
ENSG00000173627	7	9	11	13	18	33	54	46	116	127	0.18	0.2	0.61	0.4	0.44	1.59	1.48	1.46	2.73	3.58	0.366	2.168	2.56645	9.69817e-10	5.15442e-07	APOBEC4	apolipoprotein B mRNA editing enzyme catalytic polypeptide like 4 [Source:HGNC Symbol;Acc:HGNC:32152]	-	-	-	-	-	GO:0005515//protein binding;GO:0008270//zinc ion binding;GO:0016787//hydrolase activity;GO:0016814//hydrolase activity, acting on carbon-nitrogen (but not peptide) bonds, in cyclic amidines;GO:0046872//metal ion binding	GO:0006397//mRNA processing
ENSG00000129654	113	90	212	151	214	342	556	461	1421	1062	3.11	2.11	5.4	3.65	5.65	8.74	16.4	12.38	35.93	25.49	3.984	19.788	2.31234	1.04263e-09	5.23113e-07	FOXJ1	forkhead box J1 [Source:HGNC Symbol;Acc:HGNC:3816]	-	-	-	-	GO:0000785//chromatin;GO:0005634//nucleus	GO:0000976//transcription regulatory region sequence-specific DNA binding;GO:0000978//RNA polymerase II proximal promoter sequence-specific DNA binding;GO:0000981//DNA-binding transcription factor activity, RNA polymerase II-specific;GO:0001228//DNA-binding transcription activator activity, RNA polymerase II-specific;GO:0003677//DNA binding;GO:0003700//DNA-binding transcription factor activity;GO…	GO:0000122//negative regulation of transcription by RNA polymerase II;GO:0002508//central tolerance induction;GO:0002635//negative regulation of germinal center formation;GO:0002897//positive regulation of central B cell tolerance induction;GO:0002924//negative regulation of humoral immune response mediated by circulating immunoglobulin;GO:0006355//regulation of transcription, DNA-templated;GO:00…
ENSG00000277639	25	18	40	45	56	93	170	120	346	303	1.04	0.64	1.58	1.67	2.25	3.63	7.69	4.92	13.43	11.16	1.436	8.166	2.50757	1.04775e-09	5.23113e-07	AC007906.2	novel protein	-	-	-	-	-	-	-
ENSG00000188039	41	37	53	56	75	128	239	112	405	421	0.49	0.48	1.76	0.92	0.64	2.23	4.24	1.19	4.01	5.9	0.858	3.514	2.03406	1.11651e-09	5.29454e-07	NWD1	NACHT and WD repeat domain containing 1 [Source:HGNC Symbol;Acc:HGNC:27619]	-	-	-	-	GO:0005730//nucleolus;GO:0005737//cytoplasm;GO:0005829//cytosol	GO:0000166//nucleotide binding;GO:0005515//protein binding;GO:0005524//ATP binding	GO:0010628//positive regulation of gene expression;GO:0032088//negative regulation of NF-kappaB transcription factor activity
ENSG00000105877	115	174	213	244	379	477	1013	646	2036	1669	0.94	1.95	2.24	1.71	2.38	4.09	6.03	7.61	13.92	12.88	1.844	8.906	2.27194	1.15415e-09	5.29454e-07	DNAH11	dynein axonemal heavy chain 11 [Source:HGNC Symbol;Acc:HGNC:2942]	Human Diseases	Neurodegenerative diseases	ko05016//Huntington disease	K10408	GO:0005576//extracellular region;GO:0005737//cytoplasm;GO:0005856//cytoskeleton;GO:0005874//microtubule;GO:0005929//cilium;GO:0005930//axoneme;GO:0030286//dynein complex;GO:0031514//motile cilium;GO:0042995//cell projection;GO:0097728//9+0 motile cilium;GO:0097729//9+2 motile cilium;GO:0120134//proximal portion of axoneme	GO:0000166//nucleotide binding;GO:0003774//motor activity;GO:0003777//microtubule motor activity;GO:0005524//ATP binding;GO:0008569//ATP-dependent microtubule motor activity, minus-end-directed;GO:0045505//dynein intermediate chain binding;GO:0051959//dynein light intermediate chain binding	GO:0003341//cilium movement;GO:0003351//epithelial cilium movement;GO:0003356//regulation of cilium beat frequency;GO:0007018//microtubule-based movement;GO:0007368//determination of left/right symmetry;GO:0007507//heart development;GO:0007611//learning or memory;GO:0030317//flagellated sperm motility;GO:0035545//determination of left/right asymmetry in nervous system;GO:0060287//epithelial ciliu…
ENSG00000150873	27	17	32	50	41	85	126	118	363	269	0.24	0.13	0.27	0.46	0.62	0.71	1.7	1.04	3.9	2.28	0.344	1.926	2.48513	1.15685e-09	5.29454e-07	C2orf50	chromosome 2 open reading frame 50 [Source:HGNC Symbol;Acc:HGNC:26324]	-	-	-	-	-	GO:0005515//protein binding	-
ENSG00000183117	55	36	59	44	55	119	79	121	137	132	0.58	0.16	0.58	0.49	0.32	1.03	1.06	1.3	1.09	1.15	0.426	1.126	1.40228	1.27791e-09	5.69048e-07	CSMD1	CUB and Sushi multiple domains 1 [Source:HGNC Symbol;Acc:HGNC:14026]	-	-	-	-	GO:0016020//membrane;GO:0016021//integral component of membrane	-	GO:0001964//startle response;GO:0007613//memory;GO:0008584//male gonad development;GO:0008585//female gonad development;GO:0035846//oviduct epithelium development;GO:0042593//glucose homeostasis;GO:0060745//mammary gland branching involved in pregnancy;GO:1990708//conditioned place preference
ENSG00000182329	9	11	26	28	27	48	124	83	210	178	0.21	0.16	0.51	0.42	0.6	1.04	2.72	1.76	4.45	3.11	0.38	2.616	2.78329	1.32733e-09	5.75503e-07	KIAA2012	KIAA2012 [Source:HGNC Symbol;Acc:HGNC:51250]	-	-	-	-	-	-	-
ENSG00000137699	18	34	20	39	17	73	163	54	212	154	0.82	1.34	0.79	1.5	0.84	3.41	5.26	2.94	9.85	6.46	1.058	5.584	2.39996	1.60745e-09	6.60682e-07	TRIM29	tripartite motif containing 29 [Source:HGNC Symbol;Acc:HGNC:17274]	-	-	-	-	GO:0005737//cytoplasm;GO:0005764//lysosome;GO:0005912//adherens junction	GO:0002039//p53 binding;GO:0005515//protein binding;GO:0008270//zinc ion binding;GO:0042802//identical protein binding;GO:0046872//metal ion binding;GO:0098641//cadherin binding involved in cell-cell adhesion	GO:0000122//negative regulation of transcription by RNA polymerase II;GO:0002376//immune system process;GO:0045087//innate immune response;GO:0098609//cell-cell adhesion;GO:1900181//negative regulation of protein localization to nucleus
ENSG00000158113	10	9	10	12	16	23	67	53	145	150	0.6	0.54	0.47	0.89	0.83	0.75	4.06	2.58	5.73	5.15	0.666	3.654	2.45588	1.70809e-09	6.7006e-07	LRRC43	leucine rich repeat containing 43 [Source:HGNC Symbol;Acc:HGNC:28562]	-	-	-	-	-	GO:0005515//protein binding	-
ENSG00000104237	279	214	328	336	523	800	913	849	2474	2471	3.8	2.38	4.14	4.41	6.84	10.98	13.9	11.56	31.58	29.6	4.314	19.524	2.17815	1.79235e-09	6.86761e-07	RP1	RP1 axonemal microtubule associated [Source:HGNC Symbol;Acc:HGNC:10263]	-	-	-	-	GO:0001750//photoreceptor outer segment;GO:0001917//photoreceptor inner segment;GO:0005737//cytoplasm;GO:0005856//cytoskeleton;GO:0005874//microtubule;GO:0005875//microtubule associated complex;GO:0005929//cilium;GO:0005930//axoneme;GO:0032391//photoreceptor connecting cilium;GO:0042995//cell projection;GO:0097542//ciliary tip;GO:0097733//photoreceptor cell cilium	GO:0004096//catalase activity;GO:0005515//protein binding;GO:0008017//microtubule binding;GO:0020037//heme binding	GO:0007601//visual perception;GO:0007603//phototransduction, visible light;GO:0030030//cell projection organization;GO:0035082//axoneme assembly;GO:0035556//intracellular signal transduction;GO:0035845//photoreceptor cell outer segment organization;GO:0042461//photoreceptor cell development;GO:0045494//photoreceptor cell maintenance;GO:0046548//retinal rod cell development;GO:0046549//retinal con…
ENSG00000164185	9	15	23	29	20	53	73	59	158	153	0.33	0.47	0.79	0.94	0.71	1.82	4.02	2.13	6.12	6.04	0.648	4.026	2.63528	1.94999e-09	7.30183e-07	ZNF474	zinc finger protein 474 [Source:HGNC Symbol;Acc:HGNC:23245]	-	-	-	-	-	GO:0005515//protein binding;GO:0046872//metal ion binding	-
ENSG00000188523	8	15	11	18	13	38	55	41	158	130	0.33	0.53	0.5	0.65	0.65	1.46	2.43	1.76	6.63	4.83	0.532	3.422	2.68534	2.05233e-09	7.51426e-07	CFAP77	cilia and flagella associated protein 77 [Source:HGNC Symbol;Acc:HGNC:33776]	-	-	-	-	GO:0005929//cilium;GO:0042995//cell projection	GO:0005515//protein binding	-
ENSG00000103021	61	76	124	109	193	267	463	319	1026	965	1.53	1.27	1.56	2.09	2.68	3.57	6.99	4.66	14.3	12.2	1.826	8.344	2.19205	2.41267e-09	8.48047e-07	CCDC113	coiled-coil domain containing 113 [Source:HGNC Symbol;Acc:HGNC:25002]	-	-	-	-	GO:0005737//cytoplasm;GO:0005815//microtubule organizing center;GO:0005856//cytoskeleton;GO:0005930//axoneme;GO:0032991//protein-containing complex;GO:0034451//centriolar satellite;GO:0036064//ciliary basal body	GO:0005515//protein binding	GO:0030030//cell projection organization;GO:0060271//cilium assembly
ENSG00000130433	12	7	15	17	21	40	61	53	131	82	0.37	0.17	0.64	0.43	0.8	1.18	2.22	1.84	4.23	2.6	0.482	2.414	2.32432	2.41917e-09	8.48047e-07	CACNG6	calcium voltage-gated channel auxiliary subunit gamma 6 [Source:HGNC Symbol;Acc:HGNC:13625]	Environmental Information Processing;Human Diseases;Organismal Systems;Organismal Systems;Human Diseases;Organismal Systems;Human Diseases	Signal transduction;Cardiovascular diseases;Endocrine system;Circulatory system;Cardiovascular diseases;Circulatory system;Cardiovascular diseases	ko04010//MAPK signaling pathway;ko05414//Dilated cardiomyopathy (DCM);ko04921//Oxytocin signaling pathway;ko04261//Adrenergic signaling in cardiomyocytes;ko05410//Hypertrophic cardiomyopathy (HCM);ko04260//Cardiac muscle contraction;ko05412//Arrhythmogenic right ventricular cardiomyopathy (ARVC)	K04871;K04871;K04871;K04871;K04871;K04871;K04871	GO:0005886//plasma membrane;GO:0005891//voltage-gated calcium channel complex;GO:0016020//membrane;GO:0016021//integral component of membrane;GO:1990454//L-type voltage-gated calcium channel complex	GO:0005244//voltage-gated ion channel activity;GO:0005245//voltage-gated calcium channel activity;GO:0005246//calcium channel regulator activity;GO:0005262//calcium channel activity	GO:0006811//ion transport;GO:0006816//calcium ion transport;GO:0034765//regulation of ion transmembrane transport;GO:0061337//cardiac conduction;GO:0070588//calcium ion transmembrane transport;GO:1902514//regulation of calcium ion transmembrane transport via high voltage-gated calcium channel
ENSG00000111834	33	44	58	60	95	150	197	167	604	466	0.86	0.96	1.35	1.35	2.28	3.52	5.37	4.15	13.98	10.21	1.36	7.446	2.45286	3.32738e-09	1.09898e-06	RSPH4A	radial spoke head component 4A [Source:HGNC Symbol;Acc:HGNC:21558]	-	-	-	-	GO:0001534//radial spoke;GO:0005654//nucleoplasm;GO:0005730//nucleolus;GO:0005737//cytoplasm;GO:0005856//cytoskeleton;GO:0005929//cilium;GO:0005930//axoneme;GO:0031514//motile cilium;GO:0042995//cell projection	GO:0003674//molecular_function	GO:0003341//cilium movement;GO:0030030//cell projection organization;GO:0035082//axoneme assembly;GO:0060271//cilium assembly;GO:0060294//cilium movement involved in cell motility
ENSG00000224383	56	38	107	58	139	202	381	263	829	712	1.27	0.74	2.26	1.16	3.37	4.48	10.3	7.08	17.59	17.03	1.76	11.296	2.68216	3.33509e-09	1.09898e-06	PRR29	proline rich 29 [Source:HGNC Symbol;Acc:HGNC:25673]	-	-	-	-	-	-	-
ENSG00000158486	8	10	16	10	15	31	113	32	126	109	0.49	0.48	0.72	0.52	0.33	1.2	2.55	1.6	2.61	3.16	0.508	2.224	2.13026	3.45122e-09	1.11495e-06	DNAH3	dynein axonemal heavy chain 3 [Source:HGNC Symbol;Acc:HGNC:2949]	Human Diseases	Neurodegenerative diseases	ko05016//Huntington disease	K10408	GO:0005737//cytoplasm;GO:0005856//cytoskeleton;GO:0005858//axonemal dynein complex;GO:0005874//microtubule;GO:0005929//cilium;GO:0030286//dynein complex;GO:0042995//cell projection	GO:0000166//nucleotide binding;GO:0003774//motor activity;GO:0003777//microtubule motor activity;GO:0005524//ATP binding;GO:0008569//ATP-dependent microtubule motor activity, minus-end-directed;GO:0045505//dynein intermediate chain binding;GO:0051959//dynein light intermediate chain binding	GO:0007018//microtubule-based movement;GO:0060285//cilium-dependent cell motility
ENSG00000204711	8	5	9	15	13	29	41	44	106	93	0.76	0.41	0.82	1.11	1.11	2.62	4.03	4	9.36	7.83	0.842	5.568	2.72527	3.61283e-09	1.14471e-06	C9orf135	chromosome 9 open reading frame 135 [Source:HGNC Symbol;Acc:HGNC:31422]	-	-	-	-	GO:0005737//cytoplasm;GO:0005886//plasma membrane;GO:0016020//membrane;GO:0016021//integral component of membrane	-	-
ENSG00000120055	5	7	20	14	14	39	51	40	85	82	0.24	0.29	0.9	0.6	0.65	1.76	2.65	1.89	3.78	3.47	0.536	2.71	2.33799	3.94113e-09	1.20372e-06	C10orf95	chromosome 10 open reading frame 95 [Source:HGNC Symbol;Acc:HGNC:25880]	-	-	-	-	-	-	-
ENSG00000159214	30	45	40	40	34	69	77	80	146	133	1.84	2.11	2.14	1.68	1.53	2.92	4.22	3.59	7.34	5.24	1.86	4.662	1.32565	4.05886e-09	1.21589e-06	CCDC24	coiled-coil domain containing 24 [Source:HGNC Symbol;Acc:HGNC:28688]	-	-	-	-	-	GO:0005515//protein binding	GO:0001835//blastocyst hatching
ENSG00000160838	10	11	14	18	27	47	58	67	220	183	0.5	0.34	0.66	0.91	1.26	1.99	2.96	3.46	9.12	8.28	0.734	5.162	2.81408	4.23013e-09	1.24456e-06	LRRC71	leucine rich repeat containing 71 [Source:HGNC Symbol;Acc:HGNC:26556]	-	-	-	-	-	GO:0005515//protein binding	-
ENSG00000103253	19	16	20	18	21	40	60	52	128	110	0.86	0.64	0.88	0.99	1.13	2.47	4.16	2.36	6.04	4.42	0.9	3.89	2.11177	4.67791e-09	1.35216e-06	HAGHL	hydroxyacylglutathione hydrolase like [Source:HGNC Symbol;Acc:HGNC:14177]	-	-	-	-	-	GO:0004416//hydroxyacylglutathione hydrolase activity;GO:0005515//protein binding;GO:0016787//hydrolase activity;GO:0046872//metal ion binding	GO:0019243//methylglyoxal catabolic process to D-lactate via S-lactoyl-glutathione
ENSG00000167646	26	17	54	39	61	93	139	177	347	309	0.86	0.67	1.86	1.55	2.28	3.7	6.12	6.57	12.97	9.38	1.444	7.748	2.42375	4.92983e-09	1.40041e-06	DNAAF3	dynein axonemal assembly factor 3 [Source:HGNC Symbol;Acc:HGNC:30492]	-	-	-	-	GO:0005737//cytoplasm	-	GO:0030030//cell projection organization;GO:0044458//motile cilium assembly;GO:0070286//axonemal dynein complex assembly
ENSG00000160401	18	22	33	30	40	63	112	82	279	205	0.51	0.98	0.58	0.87	1.14	1.45	2.85	2.31	6.74	4.8	0.816	3.63	2.15333	6.02338e-09	1.65856e-06	CFAP157	cilia and flagella associated protein 157 [Source:HGNC Symbol;Acc:HGNC:27843]	-	-	-	-	GO:0005737//cytoplasm;GO:0005829//cytosol;GO:0005856//cytoskeleton;GO:0005886//plasma membrane;GO:0005929//cilium;GO:0036064//ciliary basal body;GO:0042995//cell projection;GO:0043231//intracellular membrane-bounded organelle	GO:0008017//microtubule binding	GO:0007283//spermatogenesis;GO:0007288//sperm axoneme assembly;GO:0030154//cell differentiation
ENSG00000270765	21	16	41	32	68	113	173	114	377	280	0.44	0.3	0.83	0.62	1.38	2.21	3.91	2.35	7.31	5.15	0.714	4.186	2.55158	6.03993e-09	1.65856e-06	GAS2L2	growth arrest specific 2 like 2 [Source:HGNC Symbol;Acc:HGNC:24846]	-	-	-	-	GO:0005737//cytoplasm;GO:0005856//cytoskeleton;GO:0005874//microtubule;GO:0005884//actin filament;GO:0005886//plasma membrane;GO:0016020//membrane;GO:0035371//microtubule plus-end;GO:0036064//ciliary basal body;GO:0042995//cell projection	GO:0001965//G-protein alpha-subunit binding;GO:0005515//protein binding;GO:0008017//microtubule binding;GO:0008093//cytoskeletal adaptor activity;GO:0051015//actin filament binding	GO:0000226//microtubule cytoskeleton organization;GO:0001578//microtubule bundle formation;GO:0007026//negative regulation of microtubule depolymerization;GO:0031110//regulation of microtubule polymerization or depolymerization;GO:0045745//positive regulation of G protein-coupled receptor signaling pathway;GO:0051764//actin crosslink formation;GO:0060296//regulation of cilium beat frequency invol…
ENSG00000134317	39	60	38	51	59	84	253	111	398	329	0.96	1.62	1.21	0.99	1.13	1.91	5.63	2.6	8.35	7.52	1.182	5.202	2.13784	6.32795e-09	1.70917e-06	GRHL1	grainyhead like transcription factor 1 [Source:HGNC Symbol;Acc:HGNC:17923]	-	-	-	-	GO:0000785//chromatin;GO:0005634//nucleus;GO:0005654//nucleoplasm;GO:0043231//intracellular membrane-bounded organelle	GO:0000976//transcription regulatory region sequence-specific DNA binding;GO:0000978//RNA polymerase II proximal promoter sequence-specific DNA binding;GO:0000981//DNA-binding transcription factor activity, RNA polymerase II-specific;GO:0001228//DNA-binding transcription activator activity, RNA polymerase II-specific;GO:0003677//DNA binding;GO:0003700//DNA-binding transcription factor activity;GO…	GO:0002934//desmosome organization;GO:0006357//regulation of transcription by RNA polymerase II;GO:0007275//multicellular organism development;GO:0008544//epidermis development;GO:0019216//regulation of lipid metabolic process;GO:0045616//regulation of keratinocyte differentiation;GO:0045944//positive regulation of transcription by RNA polymerase II;GO:0061436//establishment of skin barrier
ENSG00000078900	19	13	30	24	39	52	134	85	252	208	0.26	0.16	0.39	0.36	0.53	0.75	1.98	1.17	3.26	2.76	0.34	1.984	2.54481	6.49847e-09	1.71404e-06	TP73	tumor protein p73 [Source:HGNC Symbol;Acc:HGNC:12003]	Environmental Information Processing;Human Diseases;Organismal Systems;Cellular Processes	Signal transduction;Infectious diseases;Nervous system;Cell growth and death	ko04390//Hippo signaling pathway;ko05162//Measles;ko04722//Neurotrophin signaling pathway;ko04115//p53 signaling pathway	K10148;K10148;K10148;K10148	GO:0000785//chromatin;GO:0005634//nucleus;GO:0005654//nucleoplasm;GO:0005737//cytoplasm;GO:0005739//mitochondrion;GO:0005794//Golgi apparatus;GO:0005829//cytosol;GO:0030054//cell junction;GO:0043231//intracellular membrane-bounded organelle	GO:0000976//transcription regulatory region sequence-specific DNA binding;GO:0000978//RNA polymerase II proximal promoter sequence-specific DNA binding;GO:0000981//DNA-binding transcription factor activity, RNA polymerase II-specific;GO:0001228//DNA-binding transcription activator activity, RNA polymerase II-specific;GO:0002039//p53 binding;GO:0003677//DNA binding;GO:0003700//DNA-binding transcri…	GO:0000187//activation of MAPK activity;GO:0001822//kidney development;GO:0006298//mismatch repair;GO:0006355//regulation of transcription, DNA-templated;GO:0006357//regulation of transcription by RNA polymerase II;GO:0006915//apoptotic process;GO:0006974//cellular response to DNA damage stimulus;GO:0007049//cell cycle;GO:0007050//cell cycle arrest;GO:0007346//regulation of mitotic cell cycle;GO:…
ENSG00000230062	12	11	23	26	27	59	75	63	250	213	0.44	0.44	1	1.15	1.24	2.64	3.86	2.65	10.94	8.52	0.854	5.722	2.74421	6.55404e-09	1.71404e-06	ANKRD66	ankyrin repeat domain 66 [Source:HGNC Symbol;Acc:HGNC:44669]	-	-	-	-	-	GO:0005515//protein binding	-
ENSG00000162643	22	33	41	35	52	76	180	89	411	343	0.57	0.67	1.46	0.72	1.16	1.67	5.18	2.06	8.97	7.59	0.916	5.094	2.47538	7.85136e-09	2.02124e-06	DNAI3	dynein axonemal intermediate chain 3 [Source:HGNC Symbol;Acc:HGNC:30711]	-	-	-	-	GO:0005737//cytoplasm;GO:0005858//axonemal dynein complex;GO:0036156//inner dynein arm	GO:0005515//protein binding;GO:0045503//dynein light chain binding;GO:0045504//dynein heavy chain binding;GO:0071933//Arp2/3 complex binding	GO:0007018//microtubule-based movement;GO:0030336//negative regulation of cell migration;GO:0034316//negative regulation of Arp2/3 complex-mediated actin nucleation;GO:0036159//inner dynein arm assembly;GO:0045669//positive regulation of osteoblast differentiation;GO:0060294//cilium movement involved in cell motility
ENSG00000183833	57	79	97	57	109	157	275	175	528	403	0.95	1.33	1.66	0.8	1.96	2.34	7.85	2.85	9.01	6.8	1.34	5.77	2.10634	8.28359e-09	2.0997e-06	CFAP91	cilia and flagella associated protein 91 [Source:HGNC Symbol;Acc:HGNC:24010]	-	-	-	-	GO:0001536//radial spoke stalk;GO:0005737//cytoplasm;GO:0005739//mitochondrion;GO:0005856//cytoskeleton;GO:0005930//axoneme;GO:0016020//membrane;GO:0016021//integral component of membrane;GO:0031514//motile cilium;GO:0042995//cell projection	GO:0005515//protein binding	GO:0003341//cilium movement
ENSG00000169064	47	26	57	69	111	150	246	236	760	545	1.84	0.98	2.09	1.43	4	4.32	7.99	9.53	24.59	14.51	2.068	12.188	2.55915	8.42706e-09	2.1037e-06	ZBBX	zinc finger B-box domain containing [Source:HGNC Symbol;Acc:HGNC:26245]	-	-	-	-	GO:0031514//motile cilium	GO:0008270//zinc ion binding;GO:0046872//metal ion binding	GO:0003341//cilium movement
ENSG00000165084	89	83	114	103	76	169	239	144	349	298	3.5	1.79	2.71	2.32	2.21	4.79	6.68	3.5	10.26	6.45	2.506	6.336	1.33819	8.62312e-09	2.11538e-06	C8orf34	chromosome 8 open reading frame 34 [Source:HGNC Symbol;Acc:HGNC:30905]	-	-	-	-	-	-	-
ENSG00000176601	32	22	42	33	71	96	179	119	388	409	0.88	0.43	1.95	0.95	1.48	1.6	5.89	3.5	8.8	8.3	1.138	5.618	2.30356	8.73063e-09	2.11538e-06	MAP3K19	mitogen-activated protein kinase kinase kinase 19 [Source:HGNC Symbol;Acc:HGNC:26249]	-	-	-	-	-	GO:0000166//nucleotide binding;GO:0004672//protein kinase activity;GO:0004674//protein serine/threonine kinase activity;GO:0005524//ATP binding;GO:0016301//kinase activity;GO:0016740//transferase activity	GO:0006468//protein phosphorylation;GO:0016310//phosphorylation
ENSG00000168658	42	39	72	69	150	204	347	223	764	758	0.97	0.91	2.68	2.1	2.79	5.82	10.09	3.88	14.99	13.59	1.89	9.674	2.35573	9.07586e-09	2.1362e-06	VWA3B	von Willebrand factor A domain containing 3B [Source:HGNC Symbol;Acc:HGNC:28385]	-	-	-	-	GO:0005654//nucleoplasm;GO:0005737//cytoplasm;GO:0005829//cytosol	-	-
ENSG00000160188	30	15	44	26	86	142	182	151	506	566	1.65	0.74	2.22	1.39	4.76	7.58	11.02	8.3	26.75	27.97	2.152	16.324	2.92324	1.07504e-08	2.44865e-06	RSPH1	radial spoke head component 1 [Source:HGNC Symbol;Acc:HGNC:12371]	-	-	-	-	GO:0000794//condensed nuclear chromosome;GO:0001520//outer dense fiber;GO:0005634//nucleus;GO:0005737//cytoplasm;GO:0005829//cytosol;GO:0005929//cilium;GO:0031514//motile cilium;GO:0036126//sperm flagellum;GO:0042995//cell projection;GO:0072687//meiotic spindle	GO:0005515//protein binding	GO:0007286//spermatid development;GO:0035082//axoneme assembly;GO:0051321//meiotic cell cycle
ENSG00000139865	58	59	56	114	82	137	278	158	420	337	2.02	2.34	2.37	4.12	3.78	4.29	11.3	5.34	11.48	9.78	2.926	8.438	1.52797	1.07866e-08	2.44865e-06	TTC6	tetratricopeptide repeat domain 6 [Source:HGNC Symbol;Acc:HGNC:19739]	-	-	-	-	-	GO:0005515//protein binding	-
ENSG00000047457	48	90	105	108	127	262	1854	394	1078	597	1.13	1.75	1.78	1.9	2.2	4.66	37.01	7.59	18.58	9.85	1.752	15.538	3.14873	1.08492e-08	2.44865e-06	CP	ceruloplasmin [Source:HGNC Symbol;Acc:HGNC:2295]	Metabolism;Cellular Processes	Metabolism of cofactors and vitamins;Cell growth and death	ko00860//Porphyrin and chlorophyll metabolism;ko04216//Ferroptosis	K13624;K13624	GO:0005576//extracellular region;GO:0005615//extracellular space;GO:0005765//lysosomal membrane;GO:0005788//endoplasmic reticulum lumen;GO:0005886//plasma membrane;GO:0070062//extracellular exosome;GO:0072562//blood microparticle	GO:0004322//ferroxidase activity;GO:0005507//copper ion binding;GO:0016491//oxidoreductase activity;GO:0046872//metal ion binding;GO:0051087//chaperone binding	GO:0006811//ion transport;GO:0006825//copper ion transport;GO:0006826//iron ion transport;GO:0006879//cellular iron ion homeostasis;GO:0043687//post-translational protein modification;GO:0044267//cellular protein metabolic process;GO:0055072//iron ion homeostasis;GO:0055114//oxidation-reduction process
ENSG00000115423	164	157	265	214	387	531	819	521	1918	1781	0.92	0.75	1.37	1.05	2.08	4.07	4.9	2.84	10.21	8.67	1.234	6.138	2.31443	1.10394e-08	2.4579e-06	DNAH6	dynein axonemal heavy chain 6 [Source:HGNC Symbol;Acc:HGNC:2951]	Human Diseases	Neurodegenerative diseases	ko05016//Huntington disease	K10408	GO:0005737//cytoplasm;GO:0005856//cytoskeleton;GO:0005858//axonemal dynein complex;GO:0005874//microtubule;GO:0005929//cilium;GO:0030286//dynein complex;GO:0042995//cell projection	GO:0000166//nucleotide binding;GO:0003774//motor activity;GO:0003777//microtubule motor activity;GO:0005524//ATP binding;GO:0008569//ATP-dependent microtubule motor activity, minus-end-directed;GO:0016887//ATPase activity;GO:0045505//dynein intermediate chain binding;GO:0051959//dynein light intermediate chain binding	GO:0007018//microtubule-based movement;GO:0060285//cilium-dependent cell motility
ENSG00000164265	660	331	634	711	950	2303	2183	3335	10733	4031	90.96	38.95	80.93	86.25	125.66	294.81	322.82	448.82	1359.47	484.8	84.55	582.144	2.7835	1.14473e-08	2.47607e-06	SCGB3A2	secretoglobin family 3A member 2 [Source:HGNC Symbol;Acc:HGNC:18391]	-	-	-	-	GO:0005576//extracellular region;GO:0005615//extracellular space;GO:0071682//endocytic vesicle lumen	-	GO:0006898//receptor-mediated endocytosis
ENSG00000187492	12	15	28	42	41	69	115	107	343	328	0.62	0.4	0.84	1.25	2.06	2.86	5.36	4.36	14.21	13.24	1.034	8.006	2.95285	1.1588e-08	2.47607e-06	CDHR4	cadherin related family member 4 [Source:HGNC Symbol;Acc:HGNC:34527]	-	-	-	-	GO:0005886//plasma membrane;GO:0005887//integral component of plasma membrane;GO:0016020//membrane;GO:0016021//integral component of membrane	GO:0005509//calcium ion binding	GO:0007155//cell adhesion;GO:0007156//homophilic cell adhesion via plasma membrane adhesion molecules
ENSG00000243710	32	42	50	61	100	124	228	165	527	454	0.83	0.86	0.85	1.23	2.24	2.16	4.76	3.48	12.71	8.48	1.202	6.318	2.39403	1.16796e-08	2.47607e-06	CFAP57	cilia and flagella associated protein 57 [Source:HGNC Symbol;Acc:HGNC:26485]	-	-	-	-	-	GO:0005515//protein binding	-
ENSG00000129514	180	161	208	210	177	310	510	271	593	502	4.39	2.86	4.74	4.38	4.69	6.19	13.76	6.48	14.42	10.21	4.212	10.212	1.27769	1.18367e-08	2.47607e-06	FOXA1	forkhead box A1 [Source:HGNC Symbol;Acc:HGNC:5021]	-	-	-	-	GO:0000785//chromatin;GO:0001650//fibrillar center;GO:0005634//nucleus;GO:0005654//nucleoplasm;GO:0005902//microvillus	GO:0000976//transcription regulatory region sequence-specific DNA binding;GO:0000978//RNA polymerase II proximal promoter sequence-specific DNA binding;GO:0000981//DNA-binding transcription factor activity, RNA polymerase II-specific;GO:0001228//DNA-binding transcription activator activity, RNA polymerase II-specific;GO:0003677//DNA binding;GO:0003682//chromatin binding;GO:0003700//DNA-binding tr…	GO:0000122//negative regulation of transcription by RNA polymerase II;GO:0006325//chromatin organization;GO:0006338//chromatin remodeling;GO:0006355//regulation of transcription, DNA-templated;GO:0006357//regulation of transcription by RNA polymerase II;GO:0007219//Notch signaling pathway;GO:0007275//multicellular organism development;GO:0009653//anatomical structure morphogenesis;GO:0010468//reg…
ENSG00000158106	45	69	62	44	51	89	109	140	223	158	0.87	1.13	1.11	0.75	0.94	1.59	2.25	2.63	3.95	2.65	0.96	2.614	1.44515	1.20022e-08	2.47607e-06	RHPN1	rhophilin Rho GTPase binding protein 1 [Source:HGNC Symbol;Acc:HGNC:19973]	-	-	-	-	GO:0005829//cytosol	GO:0005515//protein binding	GO:0007165//signal transduction
ENSG00000197057	117	92	157	116	247	328	453	387	1211	1164	1.82	1.15	2.01	1.21	3.61	4.43	7.27	5.18	18.02	14.9	1.96	9.96	2.34529	1.20227e-08	2.47607e-06	DTHD1	death domain containing 1 [Source:HGNC Symbol;Acc:HGNC:37261]	-	-	-	-	-	GO:0005515//protein binding	GO:0007165//signal transduction
ENSG00000284308	34	44	34	32	50	73	94	86	179	166	1.15	1.23	0.97	1.04	1.55	2.08	3.54	3.26	5.94	4.95	1.188	3.954	1.73478	1.23348e-08	2.50784e-06	C2orf81	chromosome 2 open reading frame 81 [Source:HGNC Symbol;Acc:HGNC:34350]	-	-	-	-	GO:0005634//nucleus	-	GO:0006355//regulation of transcription, DNA-templated
ENSG00000163071	101	61	138	115	203	302	405	337	1230	1091	2.32	1	2.95	2.08	4.27	5.1	8.82	6.71	23.82	19.21	2.524	12.732	2.33468	1.24814e-08	2.50784e-06	SPATA18	spermatogenesis associated 18 [Source:HGNC Symbol;Acc:HGNC:29579]	-	-	-	-	GO:0005737//cytoplasm;GO:0005739//mitochondrion;GO:0005741//mitochondrial outer membrane;GO:0016020//membrane;GO:0043231//intracellular membrane-bounded organelle	GO:0005515//protein binding;GO:0042802//identical protein binding	GO:0006974//cellular response to DNA damage stimulus;GO:0035694//mitochondrial protein catabolic process;GO:0035695//mitophagy by induced vacuole formation
ENSG00000106278	10	6	11	14	8	31	118	33	55	65	0.2	0.29	0.19	0.11	0.12	0.76	1.59	0.33	0.57	0.87	0.182	0.824	2.17871	1.40701e-08	2.78019e-06	PTPRZ1	protein tyrosine phosphatase receptor type Z1 [Source:HGNC Symbol;Acc:HGNC:9685]	Human Diseases	Infectious diseases	ko05120//Epithelial cell signaling in Helicobacter pylori infection	K08114	GO:0005576//extracellular region;GO:0005886//plasma membrane;GO:0005887//integral component of plasma membrane;GO:0016020//membrane;GO:0016021//integral component of membrane;GO:0031012//extracellular matrix;GO:0031226//intrinsic component of plasma membrane;GO:0045202//synapse;GO:0072534//perineuronal net	GO:0004721//phosphoprotein phosphatase activity;GO:0004725//protein tyrosine phosphatase activity;GO:0005001//transmembrane receptor protein tyrosine phosphatase activity;GO:0005178//integrin binding;GO:0005515//protein binding;GO:0016787//hydrolase activity;GO:0016791//phosphatase activity	GO:0002244//hematopoietic progenitor cell differentiation;GO:0006470//protein dephosphorylation;GO:0007409//axonogenesis;GO:0007417//central nervous system development;GO:0007611//learning or memory;GO:0016311//dephosphorylation;GO:0019221//cytokine-mediated signaling pathway;GO:0031641//regulation of myelination;GO:0035335//peptidyl-tyrosine dephosphorylation;GO:0043524//negative regulation of n…
ENSG00000171962	36	24	69	54	63	123	151	126	324	328	2.89	1.22	3.86	3.06	4.71	7.16	10.04	8.74	15.79	17.68	3.148	11.882	1.91627	1.4332e-08	2.78019e-06	DRC3	dynein regulatory complex subunit 3 [Source:HGNC Symbol;Acc:HGNC:25384]	-	-	-	-	GO:0005737//cytoplasm;GO:0005856//cytoskeleton;GO:0005929//cilium;GO:0005930//axoneme;GO:0031514//motile cilium;GO:0042995//cell projection	GO:0005515//protein binding	-
ENSG00000165309	17	16	51	31	56	96	185	99	430	381	0.43	0.46	2.36	1.12	1.4	2.76	8.6	4.56	14.91	11.11	1.154	8.388	2.86168	1.49022e-08	2.85498e-06	ARMC3	armadillo repeat containing 3 [Source:HGNC Symbol;Acc:HGNC:30964]	-	-	-	-	GO:0070062//extracellular exosome	GO:0005515//protein binding	-
ENSG00000203780	15	19	26	36	31	57	108	60	194	146	0.88	1	1.76	1.84	1.72	3.78	7.22	4.27	10.77	7.81	1.44	6.77	2.23309	1.62848e-08	3.08401e-06	FANK1	fibronectin type III and ankyrin repeat domains 1 [Source:HGNC Symbol;Acc:HGNC:23527]	-	-	-	-	GO:0000785//chromatin;GO:0005634//nucleus;GO:0005654//nucleoplasm;GO:0005737//cytoplasm;GO:0005829//cytosol;GO:0005856//cytoskeleton;GO:0005929//cilium;GO:0036064//ciliary basal body;GO:0042995//cell projection;GO:0097546//ciliary base	GO:0005515//protein binding	GO:0042981//regulation of apoptotic process;GO:0043065//positive regulation of apoptotic process;GO:0043066//negative regulation of apoptotic process;GO:0045893//positive regulation of transcription, DNA-templated;GO:0051091//positive regulation of DNA-binding transcription factor activity
ENSG00000159625	6	9	11	8	25	27	86	55	117	146	0.25	0.24	0.33	0.74	1.23	1.53	4.33	3.04	4.34	6.33	0.558	3.914	2.81031	1.85446e-08	3.47206e-06	DRC7	dynein regulatory complex subunit 7 [Source:HGNC Symbol;Acc:HGNC:25289]	-	-	-	-	GO:0005737//cytoplasm;GO:0005856//cytoskeleton;GO:0005929//cilium;GO:0031514//motile cilium;GO:0042995//cell projection	GO:0005515//protein binding	GO:0030317//flagellated sperm motility;GO:0048870//cell motility
ENSG00000205084	126	104	158	131	208	290	339	335	888	760	3.06	2	3.37	3.15	4.7	6.25	8.96	8.49	19.86	15.96	3.256	11.904	1.87027	1.88033e-08	3.48094e-06	TMEM231	transmembrane protein 231 [Source:HGNC Symbol;Acc:HGNC:37234]	-	-	-	-	GO:0005886//plasma membrane;GO:0005929//cilium;GO:0016020//membrane;GO:0016021//integral component of membrane;GO:0035869//ciliary transition zone;GO:0036038//MKS complex;GO:0042995//cell projection;GO:0060170//ciliary membrane	GO:0005515//protein binding	GO:0001701//in utero embryonic development;GO:0001944//vasculature development;GO:0007224//smoothened signaling pathway;GO:0030030//cell projection organization;GO:0032880//regulation of protein localization;GO:0042733//embryonic digit morphogenesis;GO:0043010//camera-type eye development;GO:0060271//cilium assembly;GO:0060563//neuroepithelial cell differentiation
ENSG00000170324	59	25	68	75	104	142	243	230	572	494	1.25	0.47	1.54	1.42	2.24	2.43	4.34	3.99	9.12	7.55	1.384	5.486	1.98691	1.94407e-08	3.55895e-06	FRMPD2	FERM and PDZ domain containing 2 [Source:HGNC Symbol;Acc:HGNC:28572]	-	-	-	-	GO:0005737//cytoplasm;GO:0005856//cytoskeleton;GO:0005886//plasma membrane;GO:0005923//bicellular tight junction;GO:0016020//membrane;GO:0016323//basolateral plasma membrane;GO:0030054//cell junction	GO:0005515//protein binding;GO:0005545//1-phosphatidylinositol binding	GO:0070830//bicellular tight junction assembly
ENSG00000134504	86	97	95	83	66	118	162	147	183	189	2.11	3.06	2.43	2.01	1.33	3	5.2	3.89	5.5	4.78	2.188	4.474	1.03195	1.99608e-08	3.614e-06	KCTD1	potassium channel tetramerization domain containing 1 [Source:HGNC Symbol;Acc:HGNC:18249]	-	-	-	-	GO:0005634//nucleus;GO:0005654//nucleoplasm;GO:0005730//nucleolus;GO:0005829//cytosol;GO:0034451//centriolar satellite;GO:0045171//intercellular bridge	GO:0003714//transcription corepressor activity;GO:0005515//protein binding;GO:0008134//transcription factor binding;GO:0042802//identical protein binding	GO:0000122//negative regulation of transcription by RNA polymerase II;GO:0045892//negative regulation of transcription, DNA-templated;GO:0051260//protein homooligomerization
ENSG00000204385	165	133	187	246	262	347	560	403	1003	955	5.16	3.24	5.4	6.9	8.28	10.39	18.58	13.86	27.68	25.22	5.796	19.146	1.72391	2.16239e-08	3.87256e-06	SLC44A4	solute carrier family 44 member 4 [Source:HGNC Symbol;Acc:HGNC:13941]	Human Diseases	Cancers	ko05231//Choline metabolism in cancer	K15377	GO:0005886//plasma membrane;GO:0016020//membrane;GO:0016021//integral component of membrane;GO:0016324//apical plasma membrane;GO:0070062//extracellular exosome	GO:0015220//choline transmembrane transporter activity;GO:0022857//transmembrane transporter activity;GO:0090422//thiamine pyrophosphate transmembrane transporter activity	GO:0006656//phosphatidylcholine biosynthetic process;GO:0008292//acetylcholine biosynthetic process;GO:0015871//choline transport;GO:0030307//positive regulation of cell growth;GO:0030974//thiamine pyrophosphate transmembrane transport;GO:0032475//otolith formation;GO:0035675//neuromast hair cell development;GO:0055085//transmembrane transport;GO:0061526//acetylcholine secretion
ENSG00000166963	316	292	299	324	363	548	641	488	1236	1180	2.16	1.72	1.89	1.96	2.39	3.48	4.72	3.24	7.73	6.99	2.024	5.232	1.37015	2.3353e-08	4.11798e-06	MAP1A	microtubule associated protein 1A [Source:HGNC Symbol;Acc:HGNC:6835]	-	-	-	-	GO:0005737//cytoplasm;GO:0005829//cytosol;GO:0005856//cytoskeleton;GO:0005874//microtubule;GO:0005875//microtubule associated complex;GO:0030424//axon;GO:0030425//dendrite;GO:0043005//neuron projection;GO:0043025//neuronal cell body;GO:0043194//axon initial segment;GO:0043198//dendritic shaft;GO:0044307//dendritic branch;GO:0045202//synapse;GO:0150001//primary dendrite;GO:1901588//dendritic micro…	GO:0003779//actin binding;GO:0005198//structural molecule activity;GO:0005515//protein binding;GO:0008017//microtubule binding;GO:0008093//cytoskeletal adaptor activity;GO:0015631//tubulin binding;GO:0048156//tau protein binding	GO:0000226//microtubule cytoskeleton organization;GO:0007409//axonogenesis;GO:0007613//memory;GO:0008306//associative learning;GO:0016358//dendrite development;GO:0031114//regulation of microtubule depolymerization;GO:0032435//negative regulation of proteasomal ubiquitin-dependent protein catabolic process;GO:0048167//regulation of synaptic plasticity;GO:0050882//voluntary musculoskeletal movemen…
ENSG00000158125	17	23	13	18	17	77	66	24	110	83	0.44	0.64	0.15	0.2	0.2	0.89	1.46	0.29	1.32	1.13	0.326	1.018	1.64279	2.35608e-08	4.11798e-06	XDH	xanthine dehydrogenase [Source:HGNC Symbol;Acc:HGNC:12805]	Metabolism;Metabolism;Cellular Processes;Metabolism;Metabolism	Global and overview maps;Nucleotide metabolism;Transport and catabolism;Xenobiotics biodegradation and metabolism;Biosynthesis of other secondary metabolites	ko01100//Metabolic pathways;ko00230//Purine metabolism;ko04146//Peroxisome;ko00983//Drug metabolism - other enzymes;ko00232//Caffeine metabolism	K00106;K00106;K00106;K00106;K00106	GO:0005576//extracellular region;GO:0005615//extracellular space;GO:0005737//cytoplasm;GO:0005777//peroxisome;GO:0005829//cytosol;GO:0016529//sarcoplasmic reticulum	GO:0004854//xanthine dehydrogenase activity;GO:0004855//xanthine oxidase activity;GO:0005506//iron ion binding;GO:0005515//protein binding;GO:0009055//electron transfer activity;GO:0016491//oxidoreductase activity;GO:0042803//protein homodimerization activity;GO:0043546//molybdopterin cofactor binding;GO:0046872//metal ion binding;GO:0050660//flavin adenine dinucleotide binding;GO:0051536//iron-s…	GO:0001933//negative regulation of protein phosphorylation;GO:0001937//negative regulation of endothelial cell proliferation;GO:0006151//xanthine oxidation;GO:0006195//purine nucleotide catabolic process;GO:0006919//activation of cysteine-type endopeptidase activity involved in apoptotic process;GO:0007595//lactation;GO:0009115//xanthine catabolic process;GO:0010629//negative regulation of gene e…
ENSG00000164746	12	9	16	4	22	39	62	52	186	134	0.42	0.26	0.54	0.13	0.71	1.28	2.32	1.77	5.89	4.06	0.412	3.064	2.8947	2.45857e-08	4.165e-06	C7orf57	chromosome 7 open reading frame 57 [Source:HGNC Symbol;Acc:HGNC:22247]	-	-	-	-	-	-	-
ENSG00000183644	15	19	26	26	58	74	139	89	288	277	1.28	1.4	2.19	1.72	4.77	5.96	12.6	7.34	22.34	19.41	2.272	13.53	2.57413	2.47736e-08	4.165e-06	HOATZ	HOATZ cilia and flagella associated protein [Source:HGNC Symbol;Acc:HGNC:25061]	-	-	-	-	GO:0005737//cytoplasm;GO:0005929//cilium;GO:0042995//cell projection	-	GO:0007283//spermatogenesis;GO:0030317//flagellated sperm motility;GO:0035082//axoneme assembly;GO:0060271//cilium assembly
ENSG00000155026	13	9	20	41	17	60	107	58	325	205	0.45	0.19	0.9	1.66	0.61	2.29	3.05	2.88	10.86	6.14	0.762	5.044	2.72671	2.54284e-08	4.2319e-06	RSPH10B	radial spoke head 10 homolog B [Source:HGNC Symbol;Acc:HGNC:27362]	-	-	-	-	-	-	-
ENSG00000118307	22	28	37	36	51	85	111	78	277	282	0.85	0.86	1.11	1.24	1.63	2.91	3.82	2.4	8.03	7.93	1.138	5.018	2.14061	2.6185e-08	4.31425e-06	CFAP94	cilia and flagella associated protein 94 [Source:HGNC Symbol;Acc:HGNC:29599]	-	-	-	-	GO:0005737//cytoplasm;GO:0005858//axonemal dynein complex;GO:0005929//cilium;GO:0042995//cell projection	GO:0005515//protein binding;GO:0008017//microtubule binding;GO:0048487//beta-tubulin binding	-
ENSG00000154080	23	24	55	48	94	82	568	189	478	465	0.34	0.41	0.7	0.53	1.27	1.18	8.21	2.86	7.42	6.68	0.65	5.27	3.01929	2.66463e-08	4.33027e-06	CHST9	carbohydrate sulfotransferase 9 [Source:HGNC Symbol;Acc:HGNC:19898]	Metabolism;Metabolism	Global and overview maps;Glycan biosynthesis and metabolism	ko01100//Metabolic pathways;ko00513//Various types of N-glycan biosynthesis	K09673;K09673	GO:0000139//Golgi membrane;GO:0005576//extracellular region;GO:0005794//Golgi apparatus;GO:0016020//membrane;GO:0016021//integral component of membrane	GO:0001537//N-acetylgalactosamine 4-O-sulfotransferase activity;GO:0008146//sulfotransferase activity;GO:0016740//transferase activity	GO:0005975//carbohydrate metabolic process;GO:0006790//sulfur compound metabolic process;GO:0016051//carbohydrate biosynthetic process;GO:0030166//proteoglycan biosynthetic process;GO:0030203//glycosaminoglycan metabolic process;GO:0030206//chondroitin sulfate biosynthetic process;GO:0042446//hormone biosynthetic process
ENSG00000124143	1	3	7	3	9	18	25	31	42	35	0.04	0.07	0.33	0.14	0.25	0.73	1.07	1.28	1.13	0.84	0.166	1.01	2.6051	2.71425e-08	4.34174e-06	ARHGAP40	Rho GTPase activating protein 40 [Source:HGNC Symbol;Acc:HGNC:16226]	-	-	-	-	GO:0005737//cytoplasm;GO:0005829//cytosol	GO:0005096//GTPase activator activity	GO:0007165//signal transduction;GO:0030833//regulation of actin filament polymerization;GO:0043547//positive regulation of GTPase activity;GO:0051056//regulation of small GTPase mediated signal transduction
ENSG00000166596	29	10	25	25	34	32	205	128	198	204	1.45	0.69	1.36	0.72	2.85	1.81	11.87	7.33	9.16	10.71	1.414	8.176	2.53161	3.02611e-08	4.79406e-06	CFAP52	cilia and flagella associated protein 52 [Source:HGNC Symbol;Acc:HGNC:16053]	-	-	-	-	GO:0005737//cytoplasm;GO:0005929//cilium;GO:0031514//motile cilium;GO:0042995//cell projection	GO:0005515//protein binding	GO:0060271//cilium assembly
ENSG00000145491	12	20	30	27	40	50	101	91	234	179	0.78	1.14	1.78	1.58	2.53	2.99	7.17	5.86	14.06	10.31	1.562	8.078	2.3706	3.40526e-08	5.34333e-06	ROPN1L	rhophilin associated tail protein 1 like [Source:HGNC Symbol;Acc:HGNC:24060]	-	-	-	-	GO:0005576//extracellular region;GO:0005737//cytoplasm;GO:0005929//cilium;GO:0031514//motile cilium;GO:0042995//cell projection	GO:0005515//protein binding;GO:0042802//identical protein binding	GO:0001932//regulation of protein phosphorylation;GO:0003341//cilium movement;GO:0003351//epithelial cilium movement;GO:0030317//flagellated sperm motility;GO:0048240//sperm capacitation
ENSG00000170959	29	44	70	55	107	132	221	183	518	505	0.79	0.72	1.44	0.93	1.65	2.03	4.76	3.79	9.42	8.43	1.106	5.686	2.36206	3.50718e-08	5.40041e-06	DCDC1	doublecortin domain containing 1 [Source:HGNC Symbol;Acc:HGNC:20625]	-	-	-	-	GO:0005737//cytoplasm;GO:0005819//spindle;GO:0005856//cytoskeleton;GO:0005874//microtubule;GO:0030496//midbody;GO:0072686//mitotic spindle;GO:0090543//Flemming body	GO:0005515//protein binding;GO:0008017//microtubule binding;GO:0030246//carbohydrate binding	GO:0007049//cell cycle;GO:0035556//intracellular signal transduction;GO:0051301//cell division;GO:1902412//regulation of mitotic cytokinesis
ENSG00000133101	5	4	9	10	15	27	40	34	120	92	0.21	0.14	0.34	0.36	0.59	1.05	1.78	1.37	4.58	3.31	0.328	2.418	2.88205	3.85649e-08	5.82932e-06	CCNA1	cyclin A1 [Source:HGNC Symbol;Acc:HGNC:1577]	Human Diseases;Human Diseases;Human Diseases;Human Diseases;Human Diseases;Human Diseases;Human Diseases;Cellular Processes;Cellular Processes;Environmental Information Processing;Organismal Systems;Human Diseases	Cancers;Infectious diseases;Infectious diseases;Cancers;Infectious diseases;Cancers;Infectious diseases;Cell growth and death;Cell growth and death;Signal transduction;Endocrine system;Cancers	ko05200//Pathways in cancer;ko05165//Human papillomavirus infection;ko05169//Epstein-Barr virus infection;ko05202//Transcriptional misregulation in cancers;ko05166//HTLV-I infection;ko05203//Viral carcinogenesis;ko05161//Hepatitis B;ko04218//Cellular senescence;ko04110//Cell cycle;ko04152//AMPK signaling pathway;ko04914//Progesterone-mediated oocyte maturation;ko05221//Acute myeloid leukemia	K06627;K06627;K06627;K06627;K06627;K06627;K06627;K06627;K06627;K06627;K06627;K06627	GO:0000307//cyclin-dependent protein kinase holoenzyme complex;GO:0005634//nucleus;GO:0005654//nucleoplasm;GO:0005737//cytoplasm;GO:0005829//cytosol;GO:0015630//microtubule cytoskeleton;GO:0042025//host cell nucleus;GO:0097123//cyclin A1-CDK2 complex;GO:0097124//cyclin A2-CDK2 complex	GO:0005515//protein binding;GO:0016538//cyclin-dependent protein serine/threonine kinase regulator activity	GO:0000079//regulation of cyclin-dependent protein serine/threonine kinase activity;GO:0000083//regulation of transcription involved in G1/S transition of mitotic cell cycle;GO:0007049//cell cycle;GO:0007141//male meiosis I;GO:0007283//spermatogenesis;GO:0016579//protein deubiquitination;GO:0044772//mitotic cell cycle phase transition;GO:0051301//cell division
ENSG00000137261	7	14	15	21	37	54	79	66	158	172	0.08	0.13	0.15	0.2	0.38	0.54	0.96	0.68	1.56	1.6	0.188	1.068	2.50611	3.97358e-08	5.9517e-06	KIAA0319	KIAA0319 [Source:HGNC Symbol;Acc:HGNC:21580]	-	-	-	-	GO:0005768//endosome;GO:0005769//early endosome;GO:0005886//plasma membrane;GO:0016020//membrane;GO:0016021//integral component of membrane;GO:0030665//clathrin-coated vesicle membrane;GO:0031410//cytoplasmic vesicle;GO:0031901//early endosome membrane;GO:0043231//intracellular membrane-bounded organelle	GO:0005515//protein binding	GO:0001764//neuron migration;GO:0007275//multicellular organism development;GO:0007399//nervous system development;GO:0010996//response to auditory stimulus;GO:0030517//negative regulation of axon extension;GO:0033555//multicellular organismal response to stress;GO:0048692//negative regulation of axon extension involved in regeneration;GO:0060391//positive regulation of SMAD protein signal transd…
ENSG00000173898	65	81	70	72	57	104	226	137	297	180	0.55	0.85	1.2	0.73	0.67	1.05	2.58	1.81	3.12	1.83	0.8	2.078	1.37712	4.47736e-08	6.58651e-06	SPTBN2	spectrin beta, non-erythrocytic 2 [Source:HGNC Symbol;Acc:HGNC:11276]	Human Diseases	Neurodegenerative disease	ko05017//Spinocerebellar ataxia	K23932	GO:0005615//extracellular space;GO:0005737//cytoplasm;GO:0005829//cytosol;GO:0005856//cytoskeleton;GO:0005938//cell cortex;GO:0008091//spectrin;GO:0016324//apical plasma membrane;GO:0043025//neuronal cell body;GO:0098688//parallel fiber to Purkinje cell synapse;GO:0098793//presynapse;GO:0098978//glutamatergic synapse;GO:0099189//postsynaptic spectrin-associated cytoskeleton	GO:0003779//actin binding;GO:0005200//structural constituent of cytoskeleton;GO:0005515//protein binding;GO:0005543//phospholipid binding;GO:0045296//cadherin binding;GO:0098918//structural constituent of synapse	GO:0000165//MAPK cascade;GO:0006888//ER to Golgi vesicle-mediated transport;GO:0007010//cytoskeleton organization;GO:0007411//axon guidance;GO:0007416//synapse assembly;GO:0016192//vesicle-mediated transport;GO:0019886//antigen processing and presentation of exogenous peptide antigen via MHC class II;GO:0021692//cerebellar Purkinje cell layer morphogenesis;GO:0030534//adult behavior;GO:0035264//m…
ENSG00000181378	35	29	69	78	115	155	264	199	726	578	0.66	0.52	1.44	1.21	2.35	3.63	5.38	3.72	11.97	9.37	1.236	6.814	2.46282	4.73103e-08	6.89809e-06	CFAP65	cilia and flagella associated protein 65 [Source:HGNC Symbol;Acc:HGNC:25325]	-	-	-	-	GO:0001669//acrosomal vesicle;GO:0002080//acrosomal membrane;GO:0005737//cytoplasm;GO:0005886//plasma membrane;GO:0005929//cilium;GO:0016020//membrane;GO:0016021//integral component of membrane;GO:0031410//cytoplasmic vesicle;GO:0031514//motile cilium;GO:0036126//sperm flagellum;GO:0042995//cell projection;GO:0097225//sperm midpiece	GO:0003723//RNA binding;GO:0005515//protein binding	GO:0007288//sperm axoneme assembly;GO:0030030//cell projection organization;GO:0030317//flagellated sperm motility
ENSG00000188112	208	185	230	201	218	317	432	285	533	454	2.71	2.08	2.97	1.97	2.81	3.98	6.18	3.54	6.44	5.06	2.508	5.04	1.00689	4.80391e-08	6.94292e-06	C6orf132	chromosome 6 open reading frame 132 [Source:HGNC Symbol;Acc:HGNC:21288]	-	-	-	-	-	-	-
ENSG00000188817	29	31	80	76	121	188	276	190	687	750	1.26	1.07	3.03	2.75	4.83	7.78	13.65	7.5	26.81	27.99	2.588	16.746	2.69391	4.95176e-08	7.09437e-06	SNTN	sentan, cilia apical structure protein [Source:HGNC Symbol;Acc:HGNC:33706]	-	-	-	-	GO:0005929//cilium;GO:0042995//cell projection	GO:0005509//calcium ion binding;GO:0046914//transition metal ion binding;GO:0048306//calcium-dependent protein binding	-
ENSG00000133477	11	28	30	34	45	66	116	78	176	217	0.12	0.11	0.29	0.32	0.2	0.61	0.84	0.61	1.19	1.76	0.208	1.002	2.26823	5.42737e-08	7.70874e-06	FAM83F	family with sequence similarity 83 member F [Source:HGNC Symbol;Acc:HGNC:25148]	-	-	-	-	-	GO:0005515//protein binding;GO:0019901//protein kinase binding	GO:0007165//signal transduction
ENSG00000168026	78	100	102	97	113	161	245	172	358	507	3.65	4.33	3.94	5.24	4.75	6.36	9.82	6.77	14.2	14.18	4.382	10.266	1.22821	6.2344e-08	8.70492e-06	TTC21A	tetratricopeptide repeat domain 21A [Source:HGNC Symbol;Acc:HGNC:30761]	-	-	-	-	GO:0005929//cilium;GO:0030991//intraciliary transport particle A	GO:0005515//protein binding	GO:0007283//spermatogenesis;GO:0007286//spermatid development;GO:0030154//cell differentiation;GO:0030317//flagellated sperm motility;GO:0035721//intraciliary retrograde transport;GO:0061512//protein localization to cilium
ENSG00000089101	15	26	32	30	39	58	84	85	274	270	1.01	0.92	1.69	1.14	1.85	2.32	4.91	2.85	10.44	10.03	1.322	6.11	2.20845	6.33906e-08	8.77667e-06	CFAP61	cilia and flagella associated protein 61 [Source:HGNC Symbol;Acc:HGNC:15872]	-	-	-	-	GO:0001536//radial spoke stalk;GO:0005737//cytoplasm;GO:0005856//cytoskeleton;GO:0005930//axoneme;GO:0016020//membrane;GO:0016021//integral component of membrane;GO:0031514//motile cilium;GO:0042995//cell projection	-	GO:0003341//cilium movement;GO:0044782//cilium organization
ENSG00000185250	48	52	56	70	67	114	123	115	316	286	2.98	1.77	1.83	2.47	2.49	3.64	4.73	4.29	8.25	9.49	2.308	6.08	1.39743	6.62278e-08	9.09308e-06	PPIL6	peptidylprolyl isomerase like 6 [Source:HGNC Symbol;Acc:HGNC:21557]	-	-	-	-	GO:0005737//cytoplasm	GO:0003755//peptidyl-prolyl cis-trans isomerase activity;GO:0005515//protein binding;GO:0016853//isomerase activity	GO:0000413//protein peptidyl-prolyl isomerization;GO:0006457//protein folding
ENSG00000166246	17	10	18	20	22	38	68	43	132	138	0.82	0.37	0.58	0.72	1.01	1.55	2.58	1.4	3.9	5.42	0.7	2.97	2.08504	6.77198e-08	9.22108e-06	C16orf71	chromosome 16 open reading frame 71 [Source:HGNC Symbol;Acc:HGNC:25081]	-	-	-	-	-	-	-
ENSG00000141934	16	24	29	20	33	45	164	59	130	129	0.93	1.14	1.61	0.98	1.76	2.78	10.32	3.4	6.74	6.23	1.284	5.894	2.1986	6.83422e-08	9.22956e-06	PLPP2	phospholipid phosphatase 2 [Source:HGNC Symbol;Acc:HGNC:9230]	Metabolism;Environmental Information Processing;Organismal Systems;Human Diseases;Metabolism;Metabolism;Metabolism;Metabolism;Organismal Systems	Global and overview maps;Signal transduction;Immune system;Cancers;Lipid metabolism;Lipid metabolism;Lipid metabolism;Lipid metabolism;Digestive system	ko01100//Metabolic pathways;ko04072//Phospholipase D signaling pathway;ko04666//Fc gamma R-mediated phagocytosis;ko05231//Choline metabolism in cancer;ko00564//Glycerophospholipid metabolism;ko00561//Glycerolipid metabolism;ko00565//Ether lipid metabolism;ko00600//Sphingolipid metabolism;ko04975//Fat digestion and absorption	K01080;K01080;K01080;K01080;K01080;K01080;K01080;K01080;K01080	GO:0005768//endosome;GO:0005769//early endosome;GO:0005783//endoplasmic reticulum;GO:0005789//endoplasmic reticulum membrane;GO:0005886//plasma membrane;GO:0005887//integral component of plasma membrane;GO:0005901//caveola;GO:0016020//membrane;GO:0016021//integral component of membrane;GO:0031901//early endosome membrane	GO:0005515//protein binding;GO:0008195//phosphatidate phosphatase activity;GO:0016787//hydrolase activity;GO:0042392//sphingosine-1-phosphate phosphatase activity;GO:0042577//lipid phosphatase activity	GO:0006629//lipid metabolic process;GO:0006644//phospholipid metabolic process;GO:0006670//sphingosine metabolic process;GO:0006672//ceramide metabolic process;GO:0007165//signal transduction;GO:0016311//dephosphorylation;GO:0030148//sphingolipid biosynthetic process;GO:0046839//phospholipid dephosphorylation;GO:1902806//regulation of cell cycle G1/S phase transition
ENSG00000186710	4	8	15	8	19	30	47	43	106	117	0.18	0.32	0.65	0.33	0.84	1.33	2.36	1.96	4.58	4.78	0.464	3.002	2.69373	7.07641e-08	9.47893e-06	CFAP73	cilia and flagella associated protein 73 [Source:HGNC Symbol;Acc:HGNC:37100]	-	-	-	-	GO:0005737//cytoplasm;GO:0005856//cytoskeleton;GO:0005929//cilium;GO:0031514//motile cilium;GO:0042995//cell projection;GO:0097545//axonemal outer doublet	GO:0070840//dynein complex binding	GO:0003341//cilium movement;GO:0036159//inner dynein arm assembly;GO:2000574//regulation of microtubule motor activity
ENSG00000133115	4	4	18	16	22	49	82	41	132	170	0.15	0.13	0.63	0.53	0.8	1.72	3.3	1.51	4.55	5.55	0.448	3.326	2.89222	7.37757e-08	9.76475e-06	STOML3	stomatin like 3 [Source:HGNC Symbol;Acc:HGNC:19420]	-	-	-	-	GO:0005575//cellular_component;GO:0005886//plasma membrane;GO:0005929//cilium;GO:0016020//membrane;GO:0016021//integral component of membrane;GO:0045121//membrane raft	GO:0003674//molecular_function;GO:0005515//protein binding	GO:0007165//signal transduction;GO:0008150//biological_process;GO:0034220//ion transmembrane transport
ENSG00000166959	15	20	38	30	70	74	193	132	384	243	0.81	1	1.9	1.42	3.79	3.72	11.22	7.16	19.28	11.53	1.784	10.582	2.56842	7.40831e-08	9.76475e-06	MS4A8	membrane spanning 4-domains A8 [Source:HGNC Symbol;Acc:HGNC:13380]	-	-	-	-	GO:0005886//plasma membrane;GO:0016020//membrane;GO:0016021//integral component of membrane	-	-
ENSG00000196169	29	17	21	22	42	72	112	53	310	224	0.61	0.28	0.38	0.41	0.79	1.31	2.36	1.11	5.64	3.96	0.494	2.876	2.54148	8.03423e-08	1.05057e-05	KIF19	kinesin family member 19 [Source:HGNC Symbol;Acc:HGNC:26735]	-	-	-	-	GO:0005737//cytoplasm;GO:0005856//cytoskeleton;GO:0005871//kinesin complex;GO:0005874//microtubule;GO:0005929//cilium;GO:0005930//axoneme;GO:0042995//cell projection	GO:0000166//nucleotide binding;GO:0003774//motor activity;GO:0003777//microtubule motor activity;GO:0005524//ATP binding;GO:0008017//microtubule binding;GO:0008574//ATP-dependent microtubule motor activity, plus-end-directed;GO:0016887//ATPase activity	GO:0007018//microtubule-based movement;GO:0060404//axonemal microtubule depolymerization;GO:0070462//plus-end specific microtubule depolymerization
ENSG00000131044	42	27	35	37	68	97	155	90	363	250	1.37	0.64	1.04	0.96	2.22	2.5	5.39	2.53	10.62	6.45	1.246	5.498	2.1416	8.47904e-08	1.1e-05	TTLL9	tubulin tyrosine ligase like 9 [Source:HGNC Symbol;Acc:HGNC:16118]	-	-	-	-	GO:0005737//cytoplasm;GO:0005856//cytoskeleton;GO:0005874//microtubule;GO:0005929//cilium;GO:0036064//ciliary basal body;GO:0042995//cell projection	GO:0000166//nucleotide binding;GO:0005524//ATP binding;GO:0015631//tubulin binding;GO:0016874//ligase activity;GO:0070740//tubulin-glutamic acid ligase activity	GO:0000226//microtubule cytoskeleton organization;GO:0006464//cellular protein modification process;GO:0018095//protein polyglutamylation;GO:0018215//protein phosphopantetheinylation;GO:0030317//flagellated sperm motility
ENSG00000164675	27	33	43	45	66	94	115	99	277	278	1.47	0.7	0.92	0.97	1.52	2.05	2.93	2.27	6.07	5.74	1.116	3.812	1.77221	8.61202e-08	1.10853e-05	IQUB	IQ motif and ubiquitin domain containing [Source:HGNC Symbol;Acc:HGNC:21995]	-	-	-	-	GO:0001669//acrosomal vesicle;GO:0031514//motile cilium	GO:0005515//protein binding	GO:0007224//smoothened signaling pathway;GO:0030030//cell projection organization;GO:0060271//cilium assembly
ENSG00000183273	14	10	13	20	37	58	78	50	156	150	0.56	0.37	0.91	1.08	1.18	3.17	4.76	2.12	6.4	5.28	0.82	4.346	2.40599	8.724e-08	1.11424e-05	CCDC60	coiled-coil domain containing 60 [Source:HGNC Symbol;Acc:HGNC:28610]	-	-	-	-	-	GO:0005515//protein binding	-
ENSG00000206113	9	4	15	14	22	37	53	47	132	107	0.5	0.4	0.89	0.42	0.7	2.06	2.46	1.81	5.99	4.25	0.582	3.314	2.50948	9.26576e-08	1.17433e-05	CFAP99	cilia and flagella associated protein 99 [Source:HGNC Symbol;Acc:HGNC:51180]	-	-	-	-	-	-	-
ENSG00000170703	22	13	31	21	31	59	66	66	234	201	0.48	0.39	0.67	0.41	0.67	1.19	1.71	1.36	4.87	3.77	0.524	2.58	2.29973	9.35315e-08	1.17636e-05	TTLL6	tubulin tyrosine ligase like 6 [Source:HGNC Symbol;Acc:HGNC:26664]	-	-	-	-	GO:0005737//cytoplasm;GO:0005829//cytosol;GO:0005856//cytoskeleton;GO:0005874//microtubule;GO:0005929//cilium;GO:0036064//ciliary basal body;GO:0042995//cell projection;GO:0097731//9+0 non-motile cilium	GO:0000166//nucleotide binding;GO:0005515//protein binding;GO:0005524//ATP binding;GO:0015631//tubulin binding;GO:0016874//ligase activity;GO:0070739//protein-glutamic acid ligase activity;GO:0070740//tubulin-glutamic acid ligase activity	GO:0000226//microtubule cytoskeleton organization;GO:0001578//microtubule bundle formation;GO:0003353//positive regulation of cilium movement;GO:0006464//cellular protein modification process;GO:0018095//protein polyglutamylation;GO:0018215//protein phosphopantetheinylation;GO:0051013//microtubule severing
ENSG00000188659	72	57	116	116	137	190	269	249	771	570	3.14	2.89	5.08	5.42	6.14	7.32	17.09	11.27	30.97	20.42	4.534	17.414	1.94139	9.74795e-08	1.21672e-05	SAXO2	stabilizer of axonemal microtubules 2 [Source:HGNC Symbol;Acc:HGNC:33727]	-	-	-	-	GO:0005814//centriole;GO:0005856//cytoskeleton;GO:0005879//axonemal microtubule;GO:0036064//ciliary basal body;GO:0036126//sperm flagellum	GO:0005515//protein binding;GO:0008017//microtubule binding	GO:0034453//microtubule anchoring
ENSG00000111837	7	6	20	13	28	44	70	54	204	155	0.13	0.09	0.36	0.28	0.5	0.89	1.46	1.01	3.63	2.6	0.272	1.918	2.81792	1.01084e-07	1.25222e-05	MAK	male germ cell associated kinase [Source:HGNC Symbol;Acc:HGNC:6816]	-	-	-	-	GO:0001750//photoreceptor outer segment;GO:0001917//photoreceptor inner segment;GO:0005634//nucleus;GO:0005737//cytoplasm;GO:0005813//centrosome;GO:0005815//microtubule organizing center;GO:0005819//spindle;GO:0005856//cytoskeleton;GO:0005929//cilium;GO:0005930//axoneme;GO:0030496//midbody;GO:0031514//motile cilium;GO:0032391//photoreceptor connecting cilium;GO:0042995//cell projection;GO:0072686…	GO:0000166//nucleotide binding;GO:0003713//transcription coactivator activity;GO:0004672//protein kinase activity;GO:0004674//protein serine/threonine kinase activity;GO:0004707//MAP kinase activity;GO:0005515//protein binding;GO:0005524//ATP binding;GO:0016301//kinase activity;GO:0016740//transferase activity;GO:0046872//metal ion binding	GO:0000165//MAPK cascade;GO:0006468//protein phosphorylation;GO:0007275//multicellular organism development;GO:0007283//spermatogenesis;GO:0010468//regulation of gene expression;GO:0016310//phosphorylation;GO:0030154//cell differentiation;GO:0035556//intracellular signal transduction;GO:0042073//intraciliary transport;GO:0045494//photoreceptor cell maintenance;GO:0045893//positive regulation of t…
ENSG00000158023	44	63	99	112	155	183	341	244	763	743	1.15	1.2	2.36	2.34	3.5	3.79	8.81	5.23	17.27	16.39	2.11	10.298	2.28705	1.05679e-07	1.29344e-05	CFAP251	cilia and flagella associated protein 251 [Source:HGNC Symbol;Acc:HGNC:28506]	-	-	-	-	GO:0001536//radial spoke stalk;GO:0005737//cytoplasm;GO:0005856//cytoskeleton;GO:0005929//cilium;GO:0005930//axoneme;GO:0031514//motile cilium;GO:0036126//sperm flagellum;GO:0042995//cell projection	GO:0005515//protein binding	GO:0003341//cilium movement;GO:0030317//flagellated sperm motility
ENSG00000118997	214	187	299	343	511	603	851	722	2010	2218	1.5	1.24	1.98	1.85	3.33	4.38	6.6	4.81	12.39	12.95	1.98	8.226	2.05469	1.064e-07	1.29344e-05	DNAH7	dynein axonemal heavy chain 7 [Source:HGNC Symbol;Acc:HGNC:18661]	Human Diseases	Neurodegenerative diseases	ko05016//Huntington disease	K10408	GO:0005737//cytoplasm;GO:0005829//cytosol;GO:0005856//cytoskeleton;GO:0005858//axonemal dynein complex;GO:0005874//microtubule;GO:0005929//cilium;GO:0030286//dynein complex;GO:0036156//inner dynein arm;GO:0042995//cell projection	GO:0000166//nucleotide binding;GO:0003774//motor activity;GO:0003777//microtubule motor activity;GO:0005509//calcium ion binding;GO:0005524//ATP binding;GO:0008569//ATP-dependent microtubule motor activity, minus-end-directed;GO:0045505//dynein intermediate chain binding;GO:0051959//dynein light intermediate chain binding	GO:0003341//cilium movement;GO:0007018//microtubule-based movement;GO:0036159//inner dynein arm assembly;GO:0060285//cilium-dependent cell motility
ENSG00000128536	88	111	158	153	253	302	378	406	1154	1129	2.83	2.73	4.77	5.66	6.11	6.98	10.03	6.8	27.78	22.24	4.42	14.766	1.74016	1.07249e-07	1.29344e-05	CDHR3	cadherin related family member 3 [Source:HGNC Symbol;Acc:HGNC:26308]	-	-	-	-	GO:0005886//plasma membrane;GO:0005912//adherens junction;GO:0016020//membrane;GO:0016021//integral component of membrane;GO:0016342//catenin complex	GO:0001618//virus receptor activity;GO:0005509//calcium ion binding;GO:0005515//protein binding;GO:0045296//cadherin binding	GO:0000902//cell morphogenesis;GO:0007043//cell-cell junction assembly;GO:0007155//cell adhesion;GO:0007156//homophilic cell adhesion via plasma membrane adhesion molecules;GO:0007275//multicellular organism development;GO:0016032//viral process;GO:0016339//calcium-dependent cell-cell adhesion via plasma membrane cell adhesion molecules;GO:0034332//adherens junction organization;GO:0046718//viral…
ENSG00000135519	7	4	20	8	12	23	54	50	132	88	0.13	0.06	0.59	0.12	0.59	0.47	1.52	2.17	2.15	1.36	0.298	1.534	2.36391	1.0866e-07	1.29731e-05	KCNH3	potassium voltage-gated channel subfamily H member 3 [Source:HGNC Symbol;Acc:HGNC:6252]	-	-	-	-	GO:0005886//plasma membrane;GO:0005887//integral component of plasma membrane;GO:0016020//membrane;GO:0016021//integral component of membrane	GO:0005216//ion channel activity;GO:0005244//voltage-gated ion channel activity;GO:0005249//voltage-gated potassium channel activity;GO:0005267//potassium channel activity;GO:0005515//protein binding	GO:0006811//ion transport;GO:0006813//potassium ion transport;GO:0034765//regulation of ion transmembrane transport;GO:0042391//regulation of membrane potential;GO:0055085//transmembrane transport;GO:0071805//potassium ion transmembrane transport
ENSG00000159588	13	11	29	31	34	43	86	100	385	299	0.44	0.34	0.88	0.9	1.14	1.34	3.13	3.19	11.63	8.66	0.74	5.59	2.91725	1.12e-07	1.31808e-05	CCDC17	coiled-coil domain containing 17 [Source:HGNC Symbol;Acc:HGNC:26574]	-	-	-	-	-	GO:0005515//protein binding	-
ENSG00000034239	51	75	112	98	174	220	326	236	855	803	2.55	2.44	3.9	3.26	7.72	9.08	16.13	9.12	32.61	32.36	3.974	19.86	2.3212	1.20169e-07	1.40419e-05	EFCAB1	EF-hand calcium binding domain 1 [Source:HGNC Symbol;Acc:HGNC:25678]	-	-	-	-	-	GO:0005509//calcium ion binding;GO:0046872//metal ion binding	-
ENSG00000157330	5	9	10	15	29	43	70	43	143	132	0.36	0.2	0.28	0.39	0.66	1	2.84	1.33	2.83	3.28	0.378	2.256	2.57731	1.26388e-07	1.46645e-05	C1orf158	chromosome 1 open reading frame 158 [Source:HGNC Symbol;Acc:HGNC:28567]	-	-	-	-	-	-	-
ENSG00000152076	8	17	18	15	28	40	51	53	123	115	0.51	0.85	1.25	0.71	1.5	2.48	3.87	3.37	6.69	6.24	0.964	4.53	2.23241	1.3684e-07	1.56568e-05	CCDC74B	coiled-coil domain containing 74B [Source:HGNC Symbol;Acc:HGNC:25267]	-	-	-	-	-	GO:0005515//protein binding	-
ENSG00000188596	226	160	289	290	333	444	691	514	1801	1534	3.3	2.18	4.73	4.79	4.03	5.64	9.94	7.01	20	17.36	3.806	11.99	1.65548	1.46835e-07	1.65995e-05	CFAP54	cilia and flagella associated protein 54 [Source:HGNC Symbol;Acc:HGNC:26456]	-	-	-	-	GO:0005737//cytoplasm;GO:0005856//cytoskeleton;GO:0005929//cilium;GO:0005930//axoneme;GO:0016020//membrane;GO:0016021//integral component of membrane;GO:0042995//cell projection	-	GO:0007283//spermatogenesis;GO:0030030//cell projection organization;GO:0030154//cell differentiation;GO:0060271//cilium assembly;GO:0060294//cilium movement involved in cell motility
ENSG00000162543	101	95	170	150	227	270	466	317	1181	1058	1.29	1.04	2.01	1.69	2.79	3.21	6.39	3.96	13.89	11.81	1.764	7.852	2.15421	1.47095e-07	1.65995e-05	UBXN10	UBX domain protein 10 [Source:HGNC Symbol;Acc:HGNC:26354]	-	-	-	-	GO:0005929//cilium;GO:0030992//intraciliary transport particle B;GO:0042995//cell projection	GO:0005515//protein binding	GO:0030030//cell projection organization;GO:0060271//cilium assembly
ENSG00000186094	11	9	7	17	17	31	37	35	79	79	0.38	0.29	0.38	0.59	0.63	1.35	1.6	1.93	2.62	3.76	0.454	2.252	2.31044	1.55629e-07	1.73253e-05	AGBL4	ATP/GTP binding protein like 4 [Source:HGNC Symbol;Acc:HGNC:25892]	Organismal Systems	Development and regeneration	ko04361//Axon regeneration	K23439	GO:0005737//cytoplasm;GO:0005794//Golgi apparatus;GO:0005814//centriole;GO:0005829//cytosol;GO:0005856//cytoskeleton;GO:0030424//axon;GO:0036064//ciliary basal body;GO:0042995//cell projection;GO:1904115//axon cytoplasm	GO:0004180//carboxypeptidase activity;GO:0004181//metallocarboxypeptidase activity;GO:0008233//peptidase activity;GO:0008237//metallopeptidase activity;GO:0008270//zinc ion binding;GO:0015631//tubulin binding;GO:0016787//hydrolase activity;GO:0046872//metal ion binding	GO:0006508//proteolysis;GO:0008285//negative regulation of cell proliferation;GO:0021954//central nervous system neuron development;GO:0035608//protein deglutamylation;GO:0035609//C-terminal protein deglutamylation;GO:0035610//protein side chain deglutamylation;GO:0051607//defense response to virus;GO:0098930//axonal transport;GO:0098957//anterograde axonal transport of mitochondrion;GO:0098958//…
ENSG00000197168	51	68	89	66	110	147	211	148	479	436	1.15	1.36	1.7	1.24	2.39	2.98	4.57	3.06	9.53	7.94	1.568	5.616	1.84062	1.60657e-07	1.7765e-05	NEK5	NIMA related kinase 5 [Source:HGNC Symbol;Acc:HGNC:7748]	-	-	-	-	-	GO:0000166//nucleotide binding;GO:0004672//protein kinase activity;GO:0004674//protein serine/threonine kinase activity;GO:0005524//ATP binding;GO:0016301//kinase activity;GO:0016740//transferase activity;GO:0046872//metal ion binding	GO:0006468//protein phosphorylation;GO:0016310//phosphorylation
ENSG00000091181	76	58	100	105	133	177	275	193	717	636	1.54	0.97	2.12	1.73	2.28	3.25	6.3	4.45	11.83	12.17	1.728	7.6	2.1369	1.71715e-07	1.88612e-05	IL5RA	interleukin 5 receptor subunit alpha [Source:HGNC Symbol;Acc:HGNC:6017]	Human Diseases;Environmental Information Processing;Organismal Systems;Environmental Information Processing	Cancers;Signaling molecules and interaction;Immune system;Signal transduction	ko05200//Pathways in cancer;ko04060//Cytokine-cytokine receptor interaction;ko04640//Hematopoietic cell lineage;ko04630//Jak-STAT signaling pathway	K05067;K05067;K05067;K05067	GO:0005615//extracellular space;GO:0005886//plasma membrane;GO:0009897//external side of plasma membrane;GO:0016020//membrane;GO:0016021//integral component of membrane;GO:0043235//receptor complex	GO:0004896//cytokine receptor activity;GO:0004914//interleukin-5 receptor activity;GO:0005515//protein binding;GO:0019955//cytokine binding	GO:0000165//MAPK cascade;GO:0002437//inflammatory response to antigenic stimulus;GO:0007165//signal transduction;GO:0019221//cytokine-mediated signaling pathway;GO:0032674//regulation of interleukin-5 production;GO:0038043//interleukin-5-mediated signaling pathway;GO:0070665//positive regulation of leukocyte proliferation;GO:0071310//cellular response to organic substance
ENSG00000174898	1	3	1	1	4	27	8	12	35	36	0.05	0.49	0.04	0.04	0.66	3.44	1.12	0.57	4.43	4.48	0.256	2.808	3.45533	1.73408e-07	1.8921e-05	CATSPERD	cation channel sperm associated auxiliary subunit delta [Source:HGNC Symbol;Acc:HGNC:28598]	-	-	-	-	GO:0005886//plasma membrane;GO:0005929//cilium;GO:0016020//membrane;GO:0016021//integral component of membrane;GO:0031514//motile cilium;GO:0036128//CatSper complex;GO:0042995//cell projection;GO:0097228//sperm principal piece	GO:0005515//protein binding	GO:0007275//multicellular organism development;GO:0007283//spermatogenesis;GO:0030154//cell differentiation;GO:0030317//flagellated sperm motility;GO:0032570//response to progesterone;GO:0035036//sperm-egg recognition;GO:0048240//sperm capacitation
ENSG00000077327	30	22	60	69	106	136	255	159	698	549	1.06	0.74	1.65	2.24	3.47	4.26	9.4	5.81	21.05	16.95	1.832	11.494	2.64939	1.79889e-07	1.9499e-05	SPAG6	sperm associated antigen 6 [Source:HGNC Symbol;Acc:HGNC:11215]	-	-	-	-	GO:0005634//nucleus;GO:0005737//cytoplasm;GO:0005856//cytoskeleton;GO:0005874//microtubule;GO:0005929//cilium;GO:0005930//axoneme;GO:0015630//microtubule cytoskeleton;GO:0031514//motile cilium;GO:0042995//cell projection;GO:0097228//sperm principal piece	GO:0005515//protein binding	GO:0030030//cell projection organization
ENSG00000162598	16	22	29	43	56	63	112	116	350	286	0.47	0.61	0.79	1.33	1.63	2.06	3.88	3.6	9.98	8.03	0.966	5.51	2.51196	1.85465e-07	1.9972e-05	C1orf87	chromosome 1 open reading frame 87 [Source:HGNC Symbol;Acc:HGNC:28547]	-	-	-	-	-	-	-
ENSG00000128408	10	4	12	13	12	30	31	32	92	78	0.48	0.16	0.68	0.55	0.55	1.57	1.59	1.49	4.34	3.55	0.484	2.508	2.37346	1.91706e-07	2.05101e-05	RIBC2	RIB43A domain with coiled-coils 2 [Source:HGNC Symbol;Acc:HGNC:13241]	-	-	-	-	GO:0005634//nucleus	GO:0005515//protein binding	-
ENSG00000164070	41	31	48	58	48	81	134	78	148	192	0.47	0.43	1.19	1.16	0.54	0.98	1.58	0.68	1.74	2.87	0.758	1.57	1.05049	1.9478e-07	2.07045e-05	HSPA4L	heat shock protein family A (Hsp70) member 4 like [Source:HGNC Symbol;Acc:HGNC:17041]	Genetic Information Processing	Folding, sorting and degradation	ko04141//Protein processing in endoplasmic reticulum	K09485	GO:0005634//nucleus;GO:0005737//cytoplasm;GO:0005829//cytosol	GO:0000166//nucleotide binding;GO:0005524//ATP binding	GO:0006457//protein folding;GO:0006986//response to unfolded protein
ENSG00000169126	29	49	52	46	106	134	198	124	507	470	1.54	1.12	1.76	1.37	3.84	3.2	6.66	4.06	13.26	12.54	1.926	7.944	2.04426	1.98228e-07	2.09309e-05	ARMC4	armadillo repeat containing 4 [Source:HGNC Symbol;Acc:HGNC:25583]	-	-	-	-	GO:0005737//cytoplasm;GO:0005856//cytoskeleton;GO:0005929//cilium;GO:0005930//axoneme;GO:0042995//cell projection;GO:0097546//ciliary base	GO:0005515//protein binding	GO:0003341//cilium movement;GO:0003356//regulation of cilium beat frequency;GO:0007368//determination of left/right symmetry;GO:0007507//heart development;GO:0021591//ventricular system development;GO:0030030//cell projection organization;GO:0036158//outer dynein arm assembly
ENSG00000187017	1	4	10	6	10	14	42	39	76	57	0.02	0.34	0.43	0.25	0.34	0.41	1.62	1.12	4.33	2.99	0.276	2.094	2.92352	2.00625e-07	2.09309e-05	ESPN	espin [Source:HGNC Symbol;Acc:HGNC:13281]	-	-	-	-	GO:0005737//cytoplasm;GO:0005856//cytoskeleton;GO:0005902//microvillus;GO:0005903//brush border;GO:0031941//filamentous actin;GO:0032420//stereocilium;GO:0032426//stereocilium tip;GO:0042995//cell projection	GO:0003779//actin binding;GO:0005515//protein binding;GO:0017124//SH3 domain binding;GO:0051015//actin filament binding	GO:0007605//sensory perception of sound;GO:0030034//microvillar actin bundle assembly;GO:0051017//actin filament bundle assembly
ENSG00000167858	30	30	71	55	122	145	248	173	710	622	0.93	0.7	1.75	1.11	3.36	5.83	7.42	5.34	19.9	17.29	1.57	11.156	2.82898	2.00721e-07	2.09309e-05	TEKT1	tektin 1 [Source:HGNC Symbol;Acc:HGNC:15534]	-	-	-	-	GO:0005634//nucleus;GO:0005737//cytoplasm;GO:0005856//cytoskeleton;GO:0005874//microtubule;GO:0005929//cilium;GO:0015630//microtubule cytoskeleton;GO:0031514//motile cilium;GO:0042995//cell projection	GO:0005515//protein binding	GO:0030317//flagellated sperm motility;GO:0060271//cilium assembly;GO:0060294//cilium movement involved in cell motility
ENSG00000244607	23	14	26	14	43	54	75	87	234	189	0.98	0.55	0.46	0.5	1.3	1.01	2.4	2.5	4.5	4	0.758	2.882	1.9268	2.05132e-07	2.12563e-05	CCDC13	coiled-coil domain containing 13 [Source:HGNC Symbol;Acc:HGNC:26358]	-	-	-	-	GO:0005654//nucleoplasm;GO:0005737//cytoplasm;GO:0005813//centrosome;GO:0005815//microtubule organizing center;GO:0005829//cytosol;GO:0005856//cytoskeleton;GO:0034451//centriolar satellite;GO:0042995//cell projection	GO:0005515//protein binding	GO:0006974//cellular response to DNA damage stimulus;GO:0030030//cell projection organization;GO:0031122//cytoplasmic microtubule organization;GO:1905515//non-motile cilium assembly
ENSG00000138400	18	20	41	42	54	83	118	84	309	250	0.72	0.55	1.19	1.37	2.14	2.92	4.4	3.06	9.76	7.83	1.194	5.594	2.22808	2.20013e-07	2.26558e-05	MDH1B	malate dehydrogenase 1B [Source:HGNC Symbol;Acc:HGNC:17836]	-	-	-	-	-	GO:0003824//catalytic activity;GO:0016491//oxidoreductase activity;GO:0016615//malate dehydrogenase activity;GO:0016616//oxidoreductase activity, acting on the CH-OH group of donors, NAD or NADP as acceptor;GO:0030060//L-malate dehydrogenase activity	GO:0005975//carbohydrate metabolic process;GO:0006099//tricarboxylic acid cycle;GO:0006107//oxaloacetate metabolic process;GO:0006108//malate metabolic process;GO:0006734//NADH metabolic process;GO:0055114//oxidation-reduction process
ENSG00000188931	10	6	15	18	27	37	66	49	180	154	0.92	0.47	1.28	1.46	2.38	3.16	6.51	4.4	15.21	12.35	1.302	8.326	2.67689	2.23791e-07	2.29017e-05	CFAP126	cilia and flagella associated protein 126 [Source:HGNC Symbol;Acc:HGNC:32325]	-	-	-	-	GO:0005737//cytoplasm;GO:0005856//cytoskeleton;GO:0005886//plasma membrane;GO:0005929//cilium;GO:0016020//membrane;GO:0016324//apical plasma membrane;GO:0036064//ciliary basal body;GO:0042995//cell projection	-	GO:0030030//cell projection organization;GO:0044782//cilium organization
ENSG00000163491	3	18	25	31	46	73	122	105	298	223	0.24	0.4	1.33	1.47	2.43	2.75	6.84	3.8	12.03	8.33	1.174	6.75	2.52346	2.26958e-07	2.30259e-05	NEK10	NIMA related kinase 10 [Source:HGNC Symbol;Acc:HGNC:18592]	-	-	-	-	GO:0005576//extracellular region;GO:1902911//protein kinase complex	GO:0000166//nucleotide binding;GO:0004672//protein kinase activity;GO:0004674//protein serine/threonine kinase activity;GO:0005524//ATP binding;GO:0016301//kinase activity;GO:0016740//transferase activity;GO:0046872//metal ion binding	GO:0006468//protein phosphorylation;GO:0016310//phosphorylation;GO:0031954//positive regulation of protein autophosphorylation;GO:0043406//positive regulation of MAP kinase activity;GO:0070372//regulation of ERK1 and ERK2 cascade;GO:1902749//regulation of cell cycle G2/M phase transition
ENSG00000181322	13	8	13	9	15	24	45	34	108	84	0.71	0.24	0.67	0.39	0.57	0.89	1.84	1.83	4.89	4.08	0.516	2.706	2.39072	2.278e-07	2.30259e-05	NME9	NME/NM23 family member 9 [Source:HGNC Symbol;Acc:HGNC:21343]	-	-	-	-	GO:0005737//cytoplasm;GO:0005856//cytoskeleton	GO:0004550//nucleoside diphosphate kinase activity	GO:0006165//nucleoside diphosphate phosphorylation;GO:0006183//GTP biosynthetic process;GO:0006228//UTP biosynthetic process;GO:0006241//CTP biosynthetic process;GO:0045454//cell redox homeostasis
ENSG00000172426	10	5	14	22	23	34	64	59	183	111	0.28	0.12	0.36	0.54	0.62	0.88	1.92	1.61	4.69	2.69	0.384	2.358	2.61839	2.30327e-07	2.31395e-05	RSPH9	radial spoke head component 9 [Source:HGNC Symbol;Acc:HGNC:21057]	-	-	-	-	GO:0001534//radial spoke;GO:0005737//cytoplasm;GO:0005856//cytoskeleton;GO:0005929//cilium;GO:0005930//axoneme;GO:0031514//motile cilium;GO:0042995//cell projection;GO:0060091//kinocilium;GO:0097729//9+2 motile cilium	GO:0005515//protein binding	GO:0003341//cilium movement;GO:0030030//cell projection organization;GO:0035082//axoneme assembly;GO:0044458//motile cilium assembly;GO:0060271//cilium assembly;GO:0060294//cilium movement involved in cell motility;GO:1904158//axonemal central apparatus assembly
ENSG00000136367	96	134	89	103	110	175	198	150	337	314	1.12	1.32	0.94	1.15	1.34	1.78	2.46	1.59	3.28	3.75	1.174	2.572	1.13146	2.40743e-07	2.38945e-05	ZFHX2	zinc finger homeobox 2 [Source:HGNC Symbol;Acc:HGNC:20152]	-	-	-	-	GO:0000785//chromatin;GO:0005634//nucleus	GO:0000978//RNA polymerase II proximal promoter sequence-specific DNA binding;GO:0000981//DNA-binding transcription factor activity, RNA polymerase II-specific;GO:0003676//nucleic acid binding;GO:0003677//DNA binding;GO:0005515//protein binding;GO:0008270//zinc ion binding;GO:0046872//metal ion binding	GO:0006355//regulation of transcription, DNA-templated;GO:0006357//regulation of transcription by RNA polymerase II;GO:0007420//brain development;GO:0030534//adult behavior;GO:0045664//regulation of neuron differentiation;GO:0051930//regulation of sensory perception of pain
ENSG00000153930	16	8	30	13	36	51	78	79	223	169	0.61	0.24	0.93	0.21	0.95	1.13	2.35	1.58	5.58	3.52	0.588	2.832	2.26793	2.42371e-07	2.3912e-05	ANKFN1	ankyrin repeat and fibronectin type III domain containing 1 [Source:HGNC Symbol;Acc:HGNC:26766]	-	-	-	-	-	GO:0005515//protein binding	GO:0001662//behavioral fear response;GO:0045475//locomotor rhythm;GO:0050957//equilibrioception
ENSG00000203734	22	10	35	35	59	104	139	72	355	370	0.35	0.14	1.11	0.78	1.04	2.38	3.77	1.14	7.33	7.85	0.684	4.494	2.71593	2.44843e-07	2.40121e-05	ECT2L	epithelial cell transforming 2 like [Source:HGNC Symbol;Acc:HGNC:21118]	-	-	-	-	-	GO:0005085//guanyl-nucleotide exchange factor activity;GO:0005515//protein binding	GO:0050790//regulation of catalytic activity
ENSG00000130413	77	84	107	127	140	182	274	205	678	546	3.24	2.18	3.74	3.66	5.04	7.65	9.61	8.09	23.8	17.62	3.572	13.354	1.90247	2.49863e-07	2.43594e-05	STK33	serine/threonine kinase 33 [Source:HGNC Symbol;Acc:HGNC:14568]	-	-	-	-	GO:0005634//nucleus;GO:0005737//cytoplasm;GO:0048471//perinuclear region of cytoplasm	GO:0000166//nucleotide binding;GO:0004672//protein kinase activity;GO:0004674//protein serine/threonine kinase activity;GO:0005524//ATP binding;GO:0016301//kinase activity;GO:0016740//transferase activity	GO:0006468//protein phosphorylation;GO:0016310//phosphorylation;GO:0042770//signal transduction in response to DNA damage;GO:0044773//mitotic DNA damage checkpoint;GO:0046777//protein autophosphorylation
ENSG00000154099	20	15	37	65	65	122	161	102	362	273	1.14	0.94	2.06	2	2.55	4.31	8.2	5.18	15.17	11.68	1.738	8.908	2.35767	3.12329e-07	2.98335e-05	DNAAF1	dynein axonemal assembly factor 1 [Source:HGNC Symbol;Acc:HGNC:30539]	-	-	-	-	GO:0000922//spindle pole;GO:0005576//extracellular region;GO:0005737//cytoplasm;GO:0005829//cytosol;GO:0005856//cytoskeleton;GO:0005886//plasma membrane;GO:0005929//cilium;GO:0005930//axoneme;GO:0016607//nuclear speck;GO:0042995//cell projection	GO:0005515//protein binding;GO:0070840//dynein complex binding	GO:0001947//heart looping;GO:0003341//cilium movement;GO:0003356//regulation of cilium beat frequency;GO:0030324//lung development;GO:0035469//determination of pancreatic left/right asymmetry;GO:0036158//outer dynein arm assembly;GO:0036159//inner dynein arm assembly;GO:0044458//motile cilium assembly;GO:0060271//cilium assembly;GO:0060287//epithelial cilium movement involved in determination of …
ENSG00000203499	45	31	40	44	53	74	167	74	160	207	1.6	1.05	1.38	2.18	1.91	2.45	7.3	2.72	5.56	7.1	1.624	5.026	1.62986	3.13256e-07	2.98335e-05	IQANK1	IQ motif and ankyrin repeat containing 1 [Source:HGNC Symbol;Acc:HGNC:49576]	-	-	-	-	GO:0005634//nucleus;GO:0005737//cytoplasm	GO:0005515//protein binding	GO:2000812//regulation of barbed-end actin filament capping
ENSG00000149328	42	35	39	48	40	66	108	78	232	189	1.41	0.65	0.77	0.95	1.05	1.38	3.31	1.7	4.62	3.57	0.966	2.916	1.5939	3.29459e-07	3.11963e-05	GLB1L2	galactosidase beta 1 like 2 [Source:HGNC Symbol;Acc:HGNC:25129]	-	-	-	-	GO:0005576//extracellular region;GO:0005773//vacuole	GO:0004553//hydrolase activity, hydrolyzing O-glycosyl compounds;GO:0004565//beta-galactosidase activity;GO:0005515//protein binding;GO:0016787//hydrolase activity;GO:0016798//hydrolase activity, acting on glycosyl bonds	GO:0005975//carbohydrate metabolic process;GO:0008152//metabolic process
ENSG00000184949	74	70	124	104	147	163	266	244	612	638	0.96	1.51	0.86	0.78	2.24	4.3	3.91	3.8	8.66	7.47	1.27	5.628	2.14779	3.85259e-07	3.60655e-05	FAM227A	family with sequence similarity 227 member A [Source:HGNC Symbol;Acc:HGNC:44197]	-	-	-	-	-	-	-
ENSG00000140057	31	49	45	46	60	71	169	86	332	299	0.78	0.99	0.98	0.98	1.32	1.67	5.14	2.15	7.91	6.88	1.01	4.75	2.23357	4.0987e-07	3.81527e-05	AK7	adenylate kinase 7 [Source:HGNC Symbol;Acc:HGNC:20091]	Metabolism;Metabolism;Metabolism	Global and overview maps;Nucleotide metabolism;Metabolism of cofactors and vitamins	ko01100//Metabolic pathways;ko00230//Purine metabolism;ko00730//Thiamine metabolism	K00939;K00939;K00939	GO:0005737//cytoplasm;GO:0005829//cytosol;GO:0005929//cilium;GO:0031514//motile cilium;GO:0042995//cell projection	GO:0000166//nucleotide binding;GO:0004017//adenylate kinase activity;GO:0004127//cytidylate kinase activity;GO:0004550//nucleoside diphosphate kinase activity;GO:0005524//ATP binding;GO:0016301//kinase activity;GO:0016740//transferase activity;GO:0019205//nucleobase-containing compound kinase activity	GO:0006139//nucleobase-containing compound metabolic process;GO:0006163//purine nucleotide metabolic process;GO:0006165//nucleoside diphosphate phosphorylation;GO:0009142//nucleoside triphosphate biosynthetic process;GO:0015949//nucleobase-containing small molecule interconversion;GO:0016310//phosphorylation;GO:0030030//cell projection organization;GO:0046940//nucleoside monophosphate phosphoryla…
ENSG00000215217	26	20	43	33	35	59	78	85	301	230	1.1	0.66	1.79	1.25	1.18	2.62	3.54	3.73	12.42	8	1.196	6.062	2.34158	4.1747e-07	3.84587e-05	C5orf49	chromosome 5 open reading frame 49 [Source:HGNC Symbol;Acc:HGNC:27028]	-	-	-	-	GO:0036064//ciliary basal body	GO:0005515//protein binding	-
ENSG00000118492	29	19	64	44	89	134	203	106	546	458	0.36	0.24	0.91	0.49	1.15	1.72	2.87	1.67	11.08	9.3	0.63	5.328	3.08017	4.17827e-07	3.84587e-05	ADGB	androglobin [Source:HGNC Symbol;Acc:HGNC:21212]	-	-	-	-	-	GO:0004198//calcium-dependent cysteine-type endopeptidase activity;GO:0005515//protein binding;GO:0019825//oxygen binding;GO:0020037//heme binding	GO:0006508//proteolysis
ENSG00000101311	13	13	14	11	9	39	68	26	38	38	0.28	0.19	0.43	0.2	0.19	0.63	1.15	0.41	0.58	0.55	0.258	0.664	1.36381	4.28174e-07	3.91921e-05	FERMT1	fermitin family member 1 [Source:HGNC Symbol;Acc:HGNC:15889]	-	-	-	-	GO:0005737//cytoplasm;GO:0005829//cytosol;GO:0005856//cytoskeleton;GO:0005886//plasma membrane;GO:0005925//focal adhesion;GO:0016020//membrane;GO:0030054//cell junction;GO:0030055//cell-substrate junction;GO:0032587//ruffle membrane;GO:0042995//cell projection;GO:0071944//cell periphery	GO:0005178//integrin binding;GO:0051015//actin filament binding	GO:0001954//positive regulation of cell-matrix adhesion;GO:0007155//cell adhesion;GO:0007160//cell-matrix adhesion;GO:0007229//integrin-mediated signaling pathway;GO:0010629//negative regulation of gene expression;GO:0030511//positive regulation of transforming growth factor beta receptor signaling pathway;GO:0033625//positive regulation of integrin activation;GO:0033630//positive regulation of c…
ENSG00000079974	237	275	253	265	274	395	376	396	845	635	7.09	6.9	7.86	6.97	7.95	10.88	11.89	12.1	23.04	16.5	7.354	14.882	1.01697	4.51627e-07	4.0992e-05	RABL2B	RAB, member of RAS oncogene family like 2B [Source:HGNC Symbol;Acc:HGNC:9800]	-	-	-	-	GO:0000242//pericentriolar material;GO:0005737//cytoplasm;GO:0005814//centriole;GO:0005856//cytoskeleton;GO:0005929//cilium;GO:0012505//endomembrane system;GO:0036064//ciliary basal body;GO:0042995//cell projection	GO:0000166//nucleotide binding;GO:0003924//GTPase activity;GO:0005515//protein binding;GO:0005525//GTP binding	GO:0006886//intracellular protein transport;GO:0030030//cell projection organization;GO:0042073//intraciliary transport;GO:0060271//cilium assembly
ENSG00000036672	22	24	35	16	45	61	92	69	218	145	0.6	0.5	0.71	0.51	0.95	1.09	2.56	1.89	6.12	3.86	0.654	3.104	2.24677	4.52813e-07	4.0992e-05	USP2	ubiquitin specific peptidase 2 [Source:HGNC Symbol;Acc:HGNC:12618]	-	-	-	-	GO:0005634//nucleus;GO:0005654//nucleoplasm;GO:0005737//cytoplasm;GO:0005813//centrosome;GO:0016020//membrane;GO:0048471//perinuclear region of cytoplasm	GO:0004197//cysteine-type endopeptidase activity;GO:0004843//thiol-dependent ubiquitin-specific protease activity;GO:0005515//protein binding;GO:0008233//peptidase activity;GO:0008234//cysteine-type peptidase activity;GO:0016787//hydrolase activity;GO:0030332//cyclin binding;GO:0031625//ubiquitin protein ligase binding;GO:0042802//identical protein binding;GO:0046872//metal ion binding	GO:0000122//negative regulation of transcription by RNA polymerase II;GO:0006508//proteolysis;GO:0006511//ubiquitin-dependent protein catabolic process;GO:0007049//cell cycle;GO:0007517//muscle organ development;GO:0016579//protein deubiquitination;GO:0018215//protein phosphopantetheinylation;GO:0032922//circadian regulation of gene expression;GO:0043153//entrainment of circadian clock by photope…
ENSG00000139714	8	16	18	22	24	42	49	41	122	115	0.17	0.26	0.31	0.75	0.52	1.05	1.76	1.41	2.62	3.24	0.402	2.016	2.32623	4.75913e-07	4.24552e-05	MORN3	MORN repeat containing 3 [Source:HGNC Symbol;Acc:HGNC:29807]	-	-	-	-	GO:0005634//nucleus	GO:0005515//protein binding	-
ENSG00000103740	14	15	29	25	19	43	49	48	121	106	0.16	0.24	0.31	0.33	0.35	0.69	1.11	0.92	2.81	2.27	0.278	1.56	2.48839	4.76706e-07	4.24552e-05	ACSBG1	acyl-CoA synthetase bubblegum family member 1 [Source:HGNC Symbol;Acc:HGNC:29567]	Metabolism;Organismal Systems;Organismal Systems;Metabolism;Metabolism;Metabolism	Global and overview maps;Endocrine system;Endocrine system;Global and overview maps;Lipid metabolism;Lipid metabolism	ko01100//Metabolic pathways;ko03320//PPAR signaling pathway;ko04920//Adipocytokine signaling pathway;ko01212//Fatty acid metabolism;ko00071//Fatty acid degradation;ko00061//Fatty acid biosynthesis	K15013;K15013;K15013;K15013;K15013;K15013	GO:0005737//cytoplasm;GO:0005783//endoplasmic reticulum;GO:0005829//cytosol;GO:0005886//plasma membrane;GO:0016020//membrane;GO:0031410//cytoplasmic vesicle;GO:0043231//intracellular membrane-bounded organelle	GO:0000166//nucleotide binding;GO:0003824//catalytic activity;GO:0004467//long-chain fatty acid-CoA ligase activity;GO:0005524//ATP binding;GO:0016405//CoA-ligase activity;GO:0016874//ligase activity;GO:0031957//very long-chain fatty acid-CoA ligase activity;GO:0102391//decanoate-CoA ligase activity	GO:0000038//very long-chain fatty acid metabolic process;GO:0001676//long-chain fatty acid metabolic process;GO:0006629//lipid metabolic process;GO:0006631//fatty acid metabolic process;GO:0035338//long-chain fatty-acyl-CoA biosynthetic process;GO:0042552//myelination;GO:0042759//long-chain fatty acid biosynthetic process;GO:0051384//response to glucocorticoid
ENSG00000186973	4	4	19	16	26	38	60	68	186	161	0.54	0.5	2.65	1.99	3.62	4.98	9.21	9.47	24.47	19.76	1.86	13.578	2.8679	4.97431e-07	4.40627e-05	FAM183A	family with sequence similarity 183 member A [Source:HGNC Symbol;Acc:HGNC:34347]	-	-	-	-	GO:0097546//ciliary base	-	-
ENSG00000186329	28	23	36	32	27	60	70	54	166	190	1.07	0.83	1.57	1.36	1.12	2.56	4.27	2.43	7.94	10.66	1.19	5.572	2.22723	5.31887e-07	4.66588e-05	TMEM212	transmembrane protein 212 [Source:HGNC Symbol;Acc:HGNC:34295]	-	-	-	-	GO:0016020//membrane;GO:0016021//integral component of membrane	-	-
ENSG00000134398	3	7	2	1	5	16	181	11	47	36	0.09	0.14	0.12	0.06	0.12	0.42	6.68	0.32	1.67	0.93	0.106	2.004	4.24075	5.32402e-07	4.66588e-05	ERN2	endoplasmic reticulum to nucleus signaling 2 [Source:HGNC Symbol;Acc:HGNC:16942]	-	-	-	-	GO:0005783//endoplasmic reticulum;GO:0005789//endoplasmic reticulum membrane;GO:0016020//membrane;GO:0016021//integral component of membrane;GO:0044322//endoplasmic reticulum quality control compartment;GO:1990604//IRE1-TRAF2-ASK1 complex	GO:0000166//nucleotide binding;GO:0000287//magnesium ion binding;GO:0003824//catalytic activity;GO:0004519//endonuclease activity;GO:0004521//endoribonuclease activity;GO:0004540//ribonuclease activity;GO:0004672//protein kinase activity;GO:0004674//protein serine/threonine kinase activity;GO:0005515//protein binding;GO:0005524//ATP binding;GO:0016301//kinase activity;GO:0016740//transferase acti…	GO:0006355//regulation of transcription, DNA-templated;GO:0006397//mRNA processing;GO:0006468//protein phosphorylation;GO:0006915//apoptotic process;GO:0007050//cell cycle arrest;GO:0007257//activation of JUN kinase activity;GO:0008152//metabolic process;GO:0016075//rRNA catabolic process;GO:0016310//phosphorylation;GO:0030263//apoptotic chromosome condensation;GO:0034976//response to endoplasmic…
ENSG00000092850	21	16	41	31	69	66	131	127	359	344	0.94	0.63	1.71	1.23	3.21	2.86	6.8	5.7	16.08	14.25	1.544	9.138	2.56521	5.44051e-07	4.74274e-05	TEKT2	tektin 2 [Source:HGNC Symbol;Acc:HGNC:11725]	-	-	-	-	GO:0005634//nucleus;GO:0005737//cytoplasm;GO:0005815//microtubule organizing center;GO:0005856//cytoskeleton;GO:0005874//microtubule;GO:0005929//cilium;GO:0015630//microtubule cytoskeleton;GO:0031514//motile cilium;GO:0042995//cell projection	-	GO:0030030//cell projection organization;GO:0030317//flagellated sperm motility;GO:0036159//inner dynein arm assembly;GO:0060271//cilium assembly;GO:0060294//cilium movement involved in cell motility
ENSG00000189350	20	21	22	28	38	36	101	80	222	120	0.42	0.64	0.74	0.68	0.95	1.52	2.18	2.44	4.38	2.6	0.686	2.624	1.93549	5.82397e-07	5.0503e-05	TOGARAM2	TOG array regulator of axonemal microtubules 2 [Source:HGNC Symbol;Acc:HGNC:33715]	-	-	-	-	GO:0005815//microtubule organizing center;GO:0005876//spindle microtubule;GO:0005881//cytoplasmic microtubule;GO:0005929//cilium;GO:0072686//mitotic spindle	GO:0008017//microtubule binding	GO:0000226//microtubule cytoskeleton organization;GO:0031110//regulation of microtubule polymerization or depolymerization;GO:0090307//mitotic spindle assembly
ENSG00000177989	40	52	38	42	43	80	88	71	213	185	3.33	3.62	2.98	3.44	3.15	6.12	7.62	5.4	15.6	13.13	3.304	9.574	1.53491	5.98257e-07	5.16067e-05	ODF3B	outer dense fiber of sperm tails 3B [Source:HGNC Symbol;Acc:HGNC:34388]	-	-	-	-	GO:0005856//cytoskeleton	GO:0005515//protein binding	-
ENSG00000172361	9	13	13	11	29	39	61	34	165	188	0.35	0.43	0.47	0.38	1.09	1.41	2.55	1.3	5.92	6.4	0.544	3.516	2.69226	6.02642e-07	5.17142e-05	CFAP53	cilia and flagella associated protein 53 [Source:HGNC Symbol;Acc:HGNC:26530]	-	-	-	-	GO:0005575//cellular_component;GO:0005576//extracellular region;GO:0005929//cilium;GO:0042995//cell projection	GO:0005515//protein binding	GO:0003341//cilium movement;GO:0007275//multicellular organism development;GO:0007368//determination of left/right symmetry;GO:0060271//cilium assembly;GO:0060287//epithelial cilium movement involved in determination of left/right asymmetry
ENSG00000145113	64	172	99	144	116	409	3626	306	973	718	0.43	0.82	0.47	0.74	0.49	1.76	21.96	1.55	4.16	3.76	0.59	6.638	3.49196	6.21815e-07	5.30831e-05	MUC4	mucin 4, cell surface associated [Source:HGNC Symbol;Acc:HGNC:7514]	-	-	-	-	GO:0005576//extracellular region;GO:0005615//extracellular space;GO:0005796//Golgi lumen;GO:0005886//plasma membrane;GO:0005887//integral component of plasma membrane;GO:0016020//membrane;GO:0016021//integral component of membrane;GO:0031012//extracellular matrix;GO:0031982//vesicle;GO:0070062//extracellular exosome	GO:0005176//ErbB-2 class receptor binding;GO:0030197//extracellular matrix constituent, lubricant activity	GO:0002223//stimulatory C-type lectin receptor signaling pathway;GO:0007155//cell adhesion;GO:0007160//cell-matrix adhesion;GO:0010469//regulation of signaling receptor activity;GO:0016266//O-glycan processing;GO:0030277//maintenance of gastrointestinal epithelium
ENSG00000137691	16	10	28	18	33	46	65	58	140	146	0.98	0.28	2.68	0.86	1.62	2.69	2.94	3.09	6.24	7.2	1.284	4.432	1.78731	6.44246e-07	5.47144e-05	CFAP300	cilia and flagella associated protein 300 [Source:HGNC Symbol;Acc:HGNC:28188]	-	-	-	-	GO:0005737//cytoplasm;GO:0005856//cytoskeleton;GO:0031514//motile cilium;GO:0042995//cell projection	GO:0005515//protein binding	-
ENSG00000124237	21	17	60	55	51	79	139	114	404	411	1.86	1.28	4.91	4.28	4.33	6.49	13.18	9.84	32.83	31.7	3.332	18.808	2.49689	6.76758e-07	5.71808e-05	C20orf85	chromosome 20 open reading frame 85 [Source:HGNC Symbol;Acc:HGNC:16216]	-	-	-	-	-	GO:0005515//protein binding	-
ENSG00000095397	61	64	78	60	90	120	140	114	254	190	1.07	0.97	1.62	0.94	1.76	1.98	3.07	2.59	4.63	3.87	1.272	3.228	1.34354	6.80736e-07	5.72235e-05	WHRN	whirlin [Source:HGNC Symbol;Acc:HGNC:16361]	-	-	-	-	GO:0001917//photoreceptor inner segment;GO:0002141//stereocilia ankle link;GO:0002142//stereocilia ankle link complex;GO:0005737//cytoplasm;GO:0005884//actin filament;GO:0005886//plasma membrane;GO:0005929//cilium;GO:0030054//cell junction;GO:0030426//growth cone;GO:0032391//photoreceptor connecting cilium;GO:0032420//stereocilium;GO:0032421//stereocilium bundle;GO:0032426//stereocilium tip;GO:00…	GO:0005515//protein binding;GO:0042802//identical protein binding	GO:0001895//retina homeostasis;GO:0007605//sensory perception of sound;GO:0010628//positive regulation of gene expression;GO:0021694//cerebellar Purkinje cell layer formation;GO:0045184//establishment of protein localization;GO:0050910//detection of mechanical stimulus involved in sensory perception of sound;GO:0050953//sensory perception of light stimulus;GO:0060088//auditory receptor cell stere…
ENSG00000157856	21	18	35	49	79	90	144	109	507	508	0.6	0.44	0.93	1.23	2.17	2.45	4.84	3.21	13.72	13.08	1.074	7.46	2.79618	6.93197e-07	5.79752e-05	DRC1	dynein regulatory complex subunit 1 [Source:HGNC Symbol;Acc:HGNC:24245]	-	-	-	-	GO:0005737//cytoplasm;GO:0005829//cytosol;GO:0005856//cytoskeleton;GO:0005858//axonemal dynein complex;GO:0005929//cilium;GO:0005930//axoneme;GO:0031514//motile cilium;GO:0042995//cell projection	-	GO:0003352//regulation of cilium movement;GO:0007368//determination of left/right symmetry;GO:0007507//heart development;GO:0060285//cilium-dependent cell motility;GO:0070286//axonemal dynein complex assembly
ENSG00000101222	17	15	16	18	26	34	59	45	216	159	0.77	0.55	0.55	0.65	1.08	1.34	2.72	1.93	8.66	5.95	0.72	4.12	2.51658	7.11451e-07	5.92013e-05	SPEF1	sperm flagellar 1 [Source:HGNC Symbol;Acc:HGNC:15874]	-	-	-	-	GO:0005737//cytoplasm;GO:0005856//cytoskeleton;GO:0005874//microtubule;GO:0005886//plasma membrane;GO:0005902//microvillus;GO:0005929//cilium;GO:0005930//axoneme;GO:0016020//membrane;GO:0016323//basolateral plasma membrane;GO:0016324//apical plasma membrane;GO:0030027//lamellipodium;GO:0030175//filopodium;GO:0031514//motile cilium;GO:0042995//cell projection;GO:0097542//ciliary tip;GO:0097729//9+…	GO:0003674//molecular_function;GO:0003779//actin binding;GO:0005515//protein binding;GO:0008017//microtubule binding	GO:0001578//microtubule bundle formation;GO:0003341//cilium movement;GO:0007026//negative regulation of microtubule depolymerization;GO:0016477//cell migration;GO:0030030//cell projection organization;GO:0030032//lamellipodium assembly;GO:0046847//filopodium assembly;GO:0051493//regulation of cytoskeleton organization;GO:0060548//negative regulation of cell death;GO:1904158//axonemal central appa…
ENSG00000226321	9	22	35	36	71	68	135	147	391	336	0.12	0.25	0.43	0.42	0.9	0.84	1.91	1.9	4.75	3.88	0.424	2.656	2.64712	7.40182e-07	6.12826e-05	CROCC2	ciliary rootlet coiled-coil, rootletin family member 2 [Source:HGNC Symbol;Acc:HGNC:51677]	-	-	-	-	-	-	-
ENSG00000197826	5	8	11	4	24	32	46	39	112	110	0.3	0.46	0.62	0.45	1.7	1.74	3.4	2.18	6.53	7.11	0.706	4.192	2.5699	7.6451e-07	6.2667e-05	CFAP299	cilia and flagella associated protein 299 [Source:HGNC Symbol;Acc:HGNC:28554]	-	-	-	-	GO:0005634//nucleus;GO:0005737//cytoplasm	GO:0005515//protein binding	-
ENSG00000143217	65	55	59	109	45	115	165	157	311	165	1.34	1.15	1.18	2.31	0.99	2.79	4.25	4.08	7.69	3.66	1.394	4.494	1.68877	7.7358e-07	6.30965e-05	NECTIN4	nectin cell adhesion molecule 4 [Source:HGNC Symbol;Acc:HGNC:19688]	Cellular Processes	Cellular community - eukaryotes	ko04520//Adherens junction	K06593	GO:0005576//extracellular region;GO:0005886//plasma membrane;GO:0005912//adherens junction;GO:0016020//membrane;GO:0016021//integral component of membrane;GO:0030054//cell junction;GO:0070062//extracellular exosome	GO:0001618//virus receptor activity;GO:0005515//protein binding;GO:0042802//identical protein binding	GO:0007155//cell adhesion;GO:0007156//homophilic cell adhesion via plasma membrane adhesion molecules;GO:0007157//heterophilic cell-cell adhesion via plasma membrane cell adhesion molecules;GO:0016032//viral process;GO:0034332//adherens junction organization;GO:0046718//viral entry into host cell
ENSG00000215187	7	14	11	18	24	38	54	32	150	129	0.61	0.87	0.78	1.17	1.63	2.44	4.18	2.52	10.09	8.01	1.012	5.448	2.42852	7.78385e-07	6.31757e-05	FAM166B	family with sequence similarity 166 member B [Source:HGNC Symbol;Acc:HGNC:34242]	-	-	-	-	-	GO:0005515//protein binding	-
ENSG00000164418	7	5	9	6	6	11	35	32	46	31	0.15	0.22	0.53	0.08	0.18	0.86	1.09	1.08	1.05	0.67	0.232	0.95	2.0338	8.14414e-07	6.57759e-05	GRIK2	glutamate ionotropic receptor kainate type subunit 2 [Source:HGNC Symbol;Acc:HGNC:4580]	Environmental Information Processing;Organismal Systems	Signaling molecules and interaction;Nervous system	ko04080//Neuroactive ligand-receptor interaction;ko04724//Glutamatergic synapse	K05202;K05202	GO:0005886//plasma membrane;GO:0005887//integral component of plasma membrane;GO:0008328//ionotropic glutamate receptor complex;GO:0014069//postsynaptic density;GO:0016020//membrane;GO:0016021//integral component of membrane;GO:0030054//cell junction;GO:0030424//axon;GO:0030425//dendrite;GO:0032839//dendrite cytoplasm;GO:0032983//kainate selective glutamate receptor complex;GO:0042734//presynapti…	GO:0004970//ionotropic glutamate receptor activity;GO:0005216//ion channel activity;GO:0005234//extracellularly glutamate-gated ion channel activity;GO:0008066//glutamate receptor activity;GO:0015276//ligand-gated ion channel activity;GO:0015277//kainate selective glutamate receptor activity;GO:0030165//PDZ domain binding;GO:0031624//ubiquitin conjugating enzyme binding;GO:0031625//ubiquitin prot…	GO:0001662//behavioral fear response;GO:0006811//ion transport;GO:0006874//cellular calcium ion homeostasis;GO:0007215//glutamate receptor signaling pathway;GO:0007268//chemical synaptic transmission;GO:0019228//neuronal action potential;GO:0034220//ion transmembrane transport;GO:0035235//ionotropic glutamate receptor signaling pathway;GO:0035249//synaptic transmission, glutamatergic;GO:0042391//…
ENSG00000164972	11	8	32	21	54	60	113	100	283	259	1.83	0.74	3.02	1.9	5.26	5.47	13.08	9.84	26.55	24.15	2.55	15.818	2.633	8.63674e-07	6.91786e-05	C9orf24	chromosome 9 open reading frame 24 [Source:HGNC Symbol;Acc:HGNC:19919]	-	-	-	-	GO:0002177//manchette;GO:0005634//nucleus;GO:0005654//nucleoplasm;GO:0005737//cytoplasm;GO:0005829//cytosol;GO:0005856//cytoskeleton;GO:0048471//perinuclear region of cytoplasm	GO:0005515//protein binding;GO:0043014//alpha-tubulin binding	GO:0007283//spermatogenesis;GO:0030154//cell differentiation;GO:0034622//cellular protein-containing complex assembly
ENSG00000204815	31	33	32	46	51	81	96	69	320	249	1.34	1.84	1.69	1.46	2.03	2.81	4.37	2.37	11.48	8.05	1.672	5.816	1.79845	8.64942e-07	6.91786e-05	TTC25	tetratricopeptide repeat domain 25 [Source:HGNC Symbol;Acc:HGNC:25280]	-	-	-	-	GO:0005576//extracellular region;GO:0005737//cytoplasm;GO:0005856//cytoskeleton;GO:0005930//axoneme;GO:0042995//cell projection;GO:0097729//9+2 motile cilium	GO:0005515//protein binding	GO:0003341//cilium movement;GO:0007420//brain development;GO:0007507//heart development;GO:0030324//lung development;GO:0036158//outer dynein arm assembly;GO:0060287//epithelial cilium movement involved in determination of left/right asymmetry;GO:0090660//cerebrospinal fluid circulation
ENSG00000135205	133	160	156	146	157	229	357	195	579	589	3.31	3.74	4.1	2.92	3.41	5.1	10.26	4.41	11.99	11.83	3.496	8.718	1.31829	8.93176e-07	7.06439e-05	CCDC146	coiled-coil domain containing 146 [Source:HGNC Symbol;Acc:HGNC:29296]	-	-	-	-	GO:0005737//cytoplasm;GO:0005814//centriole;GO:0005856//cytoskeleton	GO:0005515//protein binding	-
ENSG00000171388	455	792	345	412	549	94	187	175	165	315	10.05	14.91	7.06	8	11.63	1.93	4.43	3.77	3.35	6.07	10.33	3.91	-1.4016	9.4748e-07	7.37848e-05	APLN	apelin [Source:HGNC Symbol;Acc:HGNC:16665]	Environmental Information Processing;Environmental Information Processing	Signaling molecules and interaction;Signal transduction	ko04080//Neuroactive ligand-receptor interaction;ko04371//Apelin signaling pathway	K05225;K05225	GO:0005576//extracellular region;GO:0005615//extracellular space;GO:0048471//perinuclear region of cytoplasm	GO:0005102//signaling receptor binding;GO:0005179//hormone activity;GO:0031704//apelin receptor binding;GO:0042802//identical protein binding	GO:0001525//angiogenesis;GO:0002026//regulation of the force of heart contraction;GO:0006955//immune response;GO:0007165//signal transduction;GO:0007186//G protein-coupled receptor signaling pathway;GO:0007275//multicellular organism development;GO:0007369//gastrulation;GO:0007595//lactation;GO:0007631//feeding behavior;GO:0008284//positive regulation of cell proliferation;GO:0010629//negative re…
ENSG00000176381	2	2	10	2	7	17	30	18	67	48	0.05	0.04	0.21	0.04	0.47	0.36	0.92	0.55	1.42	1.36	0.162	0.922	2.50877	9.49404e-07	7.37848e-05	PRR18	proline rich 18 [Source:HGNC Symbol;Acc:HGNC:28574]	-	-	-	-	-	-	-
ENSG00000120262	84	80	99	137	176	220	386	169	984	845	2.72	0.91	1.27	1.73	2.35	2.74	7.09	2.77	15.67	12.48	1.796	8.15	2.18201	9.84021e-07	7.61161e-05	CCDC170	coiled-coil domain containing 170 [Source:HGNC Symbol;Acc:HGNC:21177]	-	-	-	-	GO:0005794//Golgi apparatus;GO:0036064//ciliary basal body	GO:0005515//protein binding;GO:0008017//microtubule binding	GO:0000226//microtubule cytoskeleton organization
ENSG00000239388	7	2	7	12	10	27	22	25	66	69	0.16	0.04	0.14	0.24	0.21	0.55	0.52	0.55	1.36	1.35	0.158	0.866	2.45444	1.00502e-06	7.73768e-05	ASB14	ankyrin repeat and SOCS box containing 14 [Source:HGNC Symbol;Acc:HGNC:19766]	-	-	-	-	GO:0005829//cytosol	GO:0005515//protein binding	GO:0016567//protein ubiquitination;GO:0035556//intracellular signal transduction;GO:0043687//post-translational protein modification
ENSG00000122735	14	8	29	30	61	70	115	104	339	301	0.73	0.54	1.42	1.24	4.31	2.52	5.3	3.85	12.98	10.15	1.648	6.96	2.07837	1.01771e-06	7.79896e-05	DNAI1	dynein axonemal intermediate chain 1 [Source:HGNC Symbol;Acc:HGNC:2954]	Human Diseases	Neurodegenerative diseases	ko05016//Huntington disease	K10409	GO:0005576//extracellular region;GO:0005737//cytoplasm;GO:0005813//centrosome;GO:0005856//cytoskeleton;GO:0005874//microtubule;GO:0005929//cilium;GO:0030286//dynein complex;GO:0036157//outer dynein arm;GO:0042995//cell projection;GO:0097729//9+2 motile cilium	GO:0003774//motor activity;GO:0005515//protein binding;GO:0045503//dynein light chain binding;GO:0045504//dynein heavy chain binding	GO:0003341//cilium movement;GO:0003351//epithelial cilium movement;GO:0007018//microtubule-based movement;GO:0007368//determination of left/right symmetry;GO:0007507//heart development;GO:0008286//insulin receptor signaling pathway;GO:0030030//cell projection organization;GO:0030317//flagellated sperm motility;GO:0036158//outer dynein arm assembly
ENSG00000109182	8	4	5	8	16	28	23	30	120	95	0.23	0.1	0.15	0.21	0.46	0.81	0.72	0.85	3.21	2.42	0.23	1.602	2.80017	1.02523e-06	7.8202e-05	CWH43	cell wall biogenesis 43 C-terminal homolog [Source:HGNC Symbol;Acc:HGNC:26133]	-	-	-	-	GO:0005783//endoplasmic reticulum;GO:0016020//membrane;GO:0016021//integral component of membrane	-	GO:0006506//GPI anchor biosynthetic process
ENSG00000162148	40	50	70	58	66	88	107	154	426	316	2.13	2.83	3.76	2.69	3.41	4.16	6.38	7.68	20.18	15.04	2.964	10.688	1.85037	1.05474e-06	8.00826e-05	PPP1R32	protein phosphatase 1 regulatory subunit 32 [Source:HGNC Symbol;Acc:HGNC:28869]	-	-	-	-	GO:0036064//ciliary basal body	GO:0005515//protein binding;GO:0019902//phosphatase binding	-
ENSG00000114455	30	14	49	38	81	114	154	97	408	413	0.95	0.34	1.51	1.14	2.7	3.37	5.13	2.62	13.66	12.88	1.328	7.532	2.50378	1.10036e-06	8.28243e-05	HHLA2	HERV-H LTR-associating 2 [Source:HGNC Symbol;Acc:HGNC:4905]	-	-	-	-	GO:0005575//cellular_component;GO:0009897//external side of plasma membrane;GO:0016020//membrane;GO:0016021//integral component of membrane	GO:0003674//molecular_function;GO:0005102//signaling receptor binding;GO:0005515//protein binding	GO:0001817//regulation of cytokine production;GO:0001819//positive regulation of cytokine production;GO:0031295//T cell costimulation;GO:0042104//positive regulation of activated T cell proliferation;GO:0050852//T cell receptor signaling pathway
ENSG00000230873	9	2	14	16	28	39	70	54	178	131	0.48	0.08	0.6	0.65	1.24	1.68	3.54	2.44	7.58	5.34	0.61	4.116	2.75436	1.10846e-06	8.28243e-05	STMND1	stathmin domain containing 1 [Source:HGNC Symbol;Acc:HGNC:44668]	-	-	-	-	GO:0005737//cytoplasm;GO:0043005//neuron projection	GO:0015631//tubulin binding	GO:0007019//microtubule depolymerization;GO:0031110//regulation of microtubule polymerization or depolymerization;GO:0031175//neuron projection development
ENSG00000105737	9	7	8	13	22	29	43	32	62	55	0.19	0.12	0.16	0.25	0.44	0.57	0.98	0.67	1.18	1	0.232	0.88	1.92338	1.11251e-06	8.28243e-05	GRIK5	glutamate ionotropic receptor kainate type subunit 5 [Source:HGNC Symbol;Acc:HGNC:4583]	Environmental Information Processing;Organismal Systems	Signaling molecules and interaction;Nervous system	ko04080//Neuroactive ligand-receptor interaction;ko04724//Glutamatergic synapse	K05205;K05205	GO:0005654//nucleoplasm;GO:0005783//endoplasmic reticulum;GO:0005886//plasma membrane;GO:0008328//ionotropic glutamate receptor complex;GO:0014069//postsynaptic density;GO:0016020//membrane;GO:0016021//integral component of membrane;GO:0030054//cell junction;GO:0030424//axon;GO:0030425//dendrite;GO:0032983//kainate selective glutamate receptor complex;GO:0042734//presynaptic membrane;GO:0043005//…	GO:0004970//ionotropic glutamate receptor activity;GO:0005216//ion channel activity;GO:0008066//glutamate receptor activity;GO:0015276//ligand-gated ion channel activity;GO:0015277//kainate selective glutamate receptor activity;GO:0017124//SH3 domain binding;GO:0030165//PDZ domain binding;GO:0038023//signaling receptor activity;GO:0042802//identical protein binding;GO:1904315//transmitter-gated i…	GO:0006621//protein retention in ER lumen;GO:0006811//ion transport;GO:0007268//chemical synaptic transmission;GO:0031630//regulation of synaptic vesicle fusion to presynaptic active zone membrane;GO:0034220//ion transmembrane transport;GO:0035235//ionotropic glutamate receptor signaling pathway;GO:0035249//synaptic transmission, glutamatergic;GO:0042391//regulation of membrane potential;GO:00431…
ENSG00000152611	11	14	27	24	38	48	87	51	224	213	0.9	1.01	1.84	1.9	3.15	3.66	7.4	4.08	15.56	15.01	1.76	9.142	2.37693	1.13735e-06	8.40312e-05	CAPSL	calcyphosine like [Source:HGNC Symbol;Acc:HGNC:28375]	-	-	-	-	GO:0005737//cytoplasm	GO:0005509//calcium ion binding;GO:0046872//metal ion binding	-
ENSG00000146197	37	33	62	39	68	98	108	110	224	123	0.34	0.26	0.52	0.31	0.59	0.83	1.05	0.98	1.87	0.98	0.404	1.142	1.49914	1.16272e-06	8.55219e-05	SCUBE3	signal peptide, CUB domain and EGF like domain containing 3 [Source:HGNC Symbol;Acc:HGNC:13655]	-	-	-	-	GO:0005576//extracellular region;GO:0005615//extracellular space;GO:0005886//plasma membrane;GO:0009986//cell surface	GO:0005509//calcium ion binding;GO:0005515//protein binding;GO:0042802//identical protein binding	GO:0007165//signal transduction;GO:0022617//extracellular matrix disassembly
ENSG00000007516	75	167	110	85	122	160	226	243	501	388	1.29	2.26	1.6	1.32	2.52	2.35	3.8	3.71	7.25	5.3	1.798	4.482	1.31775	1.2171e-06	8.91244e-05	BAIAP3	BAI1 associated protein 3 [Source:HGNC Symbol;Acc:HGNC:948]	Human Diseases	Cancers	ko05202//Transcriptional misregulation in cancers	K15621	GO:0005737//cytoplasm;GO:0005768//endosome;GO:0005794//Golgi apparatus;GO:0005829//cytosol;GO:0005886//plasma membrane;GO:0016020//membrane;GO:0031902//late endosome membrane;GO:0032588//trans-Golgi network membrane;GO:0055038//recycling endosome membrane;GO:0098793//presynapse	GO:0000149//SNARE binding;GO:0005509//calcium ion binding;GO:0005515//protein binding;GO:0005543//phospholipid binding;GO:0019905//syntaxin binding;GO:0046872//metal ion binding	GO:0001956//positive regulation of neurotransmitter secretion;GO:0006887//exocytosis;GO:0007186//G protein-coupled receptor signaling pathway;GO:0032228//regulation of synaptic transmission, GABAergic;GO:0035774//positive regulation of insulin secretion involved in cellular response to glucose stimulus;GO:0042147//retrograde transport, endosome to Golgi;GO:1905413//regulation of dense core granul…
ENSG00000120051	23	23	24	25	32	39	61	62	145	165	0.5	0.43	0.49	0.48	0.67	1.23	2.01	1.32	2.91	3.73	0.514	2.24	2.12366	1.25338e-06	9.1048e-05	CFAP58	cilia and flagella associated protein 58 [Source:HGNC Symbol;Acc:HGNC:26676]	-	-	-	-	GO:0005615//extracellular space;GO:0005856//cytoskeleton;GO:0005929//cilium;GO:0042995//cell projection	GO:0005515//protein binding	-
ENSG00000138696	46	43	9	13	18	101	292	65	182	100	0.59	0.62	0.28	0.28	0.23	1.4	5.4	1.17	2.77	1.66	0.4	2.48	2.63227	1.25442e-06	9.1048e-05	BMPR1B	bone morphogenetic protein receptor type 1B [Source:HGNC Symbol;Acc:HGNC:1077]	Environmental Information Processing;Organismal Systems;Environmental Information Processing;Cellular Processes;Human Diseases;Environmental Information Processing	Signaling molecules and interaction;Development;Signal transduction;Cellular community - eukaryotes;Cardiovascular diseases;Signal transduction	ko04060//Cytokine-cytokine receptor interaction;ko04360//Axon guidance;ko04390//Hippo signaling pathway;ko04550//Signaling pathways regulating pluripotency of stem cells;ko05418//Fluid shear stress and atherosclerosis;ko04350//TGF-beta signaling pathway	K13578;K13578;K13578;K13578;K13578;K13578	GO:0005886//plasma membrane;GO:0005887//integral component of plasma membrane;GO:0016020//membrane;GO:0016021//integral component of membrane;GO:0030425//dendrite;GO:0043025//neuronal cell body;GO:0043235//receptor complex;GO:1990712//HFE-transferrin receptor complex	GO:0000166//nucleotide binding;GO:0004672//protein kinase activity;GO:0004674//protein serine/threonine kinase activity;GO:0004675//transmembrane receptor protein serine/threonine kinase activity;GO:0005025//transforming growth factor beta receptor activity, type I;GO:0005515//protein binding;GO:0005524//ATP binding;GO:0016301//kinase activity;GO:0016740//transferase activity;GO:0046332//SMAD bin…	GO:0001501//skeletal system development;GO:0001502//cartilage condensation;GO:0001550//ovarian cumulus expansion;GO:0001654//eye development;GO:0002062//chondrocyte differentiation;GO:0002063//chondrocyte development;GO:0006468//protein phosphorylation;GO:0006954//inflammatory response;GO:0007178//transmembrane receptor protein serine/threonine kinase signaling pathway;GO:0009953//dorsal/ventral …
ENSG00000186231	15	10	12	23	18	32	58	32	153	119	0.3	0.16	0.22	0.46	0.4	0.71	1.24	0.6	2.71	2	0.308	1.452	2.23704	1.27667e-06	9.22559e-05	KLHL32	kelch like family member 32 [Source:HGNC Symbol;Acc:HGNC:21221]	-	-	-	-	-	GO:0005515//protein binding	-
ENSG00000173947	80	47	106	103	173	208	284	210	874	759	3.39	1.16	3.6	3.19	5.67	7.85	10.27	6.85	25.39	22.46	3.402	14.564	2.09795	1.34704e-06	9.69161e-05	PIFO	primary cilia formation [Source:HGNC Symbol;Acc:HGNC:27009]	-	-	-	-	GO:0005634//nucleus;GO:0005737//cytoplasm;GO:0005794//Golgi apparatus;GO:0005802//trans-Golgi network;GO:0031410//cytoplasmic vesicle;GO:0036064//ciliary basal body	GO:0005515//protein binding;GO:0008092//cytoskeletal protein binding;GO:0019894//kinesin binding;GO:0019901//protein kinase binding;GO:0031267//small GTPase binding;GO:0043015//gamma-tubulin binding;GO:0048487//beta-tubulin binding	GO:0030030//cell projection organization;GO:0031344//regulation of cell projection organization;GO:0033674//positive regulation of kinase activity;GO:0044782//cilium organization;GO:0060971//embryonic heart tube left/right pattern formation
ENSG00000139537	9	17	21	31	22	35	68	48	174	171	0.43	0.61	0.78	1.08	0.84	1.29	2.9	1.86	6.35	5.92	0.748	3.664	2.29231	1.41869e-06	0.000100439	CCDC65	coiled-coil domain containing 65 [Source:HGNC Symbol;Acc:HGNC:29937]	-	-	-	-	GO:0005737//cytoplasm;GO:0005856//cytoskeleton;GO:0005858//axonemal dynein complex;GO:0005929//cilium;GO:0005930//axoneme;GO:0031514//motile cilium;GO:0036064//ciliary basal body;GO:0042995//cell projection	GO:0003674//molecular_function	GO:0003352//regulation of cilium movement;GO:0060271//cilium assembly;GO:0060285//cilium-dependent cell motility;GO:0070286//axonemal dynein complex assembly
ENSG00000204396	46	50	31	62	55	74	90	112	197	174	1.66	1.78	1.13	1.9	1.81	2.47	3.58	4.47	6.68	4.48	1.656	4.336	1.38866	1.42038e-06	0.000100439	VWA7	von Willebrand factor A domain containing 7 [Source:HGNC Symbol;Acc:HGNC:13939]	-	-	-	-	GO:0005575//cellular_component;GO:0005576//extracellular region	GO:0003674//molecular_function	GO:0008150//biological_process
ENSG00000185681	5	5	6	9	16	20	29	29	85	89	0.6	0.59	0.7	0.88	1.64	1.99	3.81	3.77	8.54	8.64	0.882	5.35	2.60069	1.47795e-06	0.000104063	MORN5	MORN repeat containing 5 [Source:HGNC Symbol;Acc:HGNC:17841]	-	-	-	-	-	GO:0005515//protein binding	-
ENSG00000187726	2	11	15	14	8	19	43	37	125	93	0.11	0.48	0.78	0.7	0.4	0.99	2.52	1.83	6.14	3.75	0.494	3.046	2.62433	1.5434e-06	0.000108209	DNAJB13	DnaJ heat shock protein family (Hsp40) member B13 [Source:HGNC Symbol;Acc:HGNC:30718]	-	-	-	-	GO:0005737//cytoplasm;GO:0005829//cytosol;GO:0005929//cilium;GO:0005930//axoneme;GO:0031514//motile cilium;GO:0036126//sperm flagellum;GO:0042995//cell projection;GO:0097224//sperm connecting piece	GO:0005515//protein binding;GO:0051082//unfolded protein binding;GO:0051087//chaperone binding	GO:0006457//protein folding;GO:0030030//cell projection organization;GO:0051085//chaperone cofactor-dependent protein refolding;GO:1904158//axonemal central apparatus assembly
ENSG00000088727	39	44	58	61	40	78	82	92	166	187	2.19	3.07	3.44	3.41	2.43	4.02	4.39	4.98	8.34	8.47	2.908	6.04	1.05452	1.56614e-06	0.000109338	KIF9	kinesin family member 9 [Source:HGNC Symbol;Acc:HGNC:16666]	-	-	-	-	GO:0002102//podosome;GO:0005737//cytoplasm;GO:0005856//cytoskeleton;GO:0005871//kinesin complex;GO:0005874//microtubule;GO:0031982//vesicle	GO:0000166//nucleotide binding;GO:0003774//motor activity;GO:0003777//microtubule motor activity;GO:0005515//protein binding;GO:0005524//ATP binding;GO:0008017//microtubule binding;GO:0016887//ATPase activity;GO:0042802//identical protein binding	GO:0007018//microtubule-based movement;GO:0022617//extracellular matrix disassembly;GO:0071801//regulation of podosome assembly;GO:1903008//organelle disassembly
ENSG00000161328	30	67	45	55	58	76	112	100	215	183	0.77	1.47	1.07	1.25	1.43	1.82	3.09	2.51	5.09	4.11	1.198	3.324	1.47229	1.66891e-06	0.000115534	LRRC56	leucine rich repeat containing 56 [Source:HGNC Symbol;Acc:HGNC:25430]	-	-	-	-	GO:0005929//cilium;GO:0042995//cell projection	GO:0005515//protein binding	GO:0030030//cell projection organization
ENSG00000181652	6	10	16	6	14	24	30	32	88	93	0.13	0.13	0.3	0.1	0.56	1.13	0.59	0.76	1.41	1.34	0.244	1.046	2.09993	1.6969e-06	0.000116929	ATG9B	autophagy related 9B [Source:HGNC Symbol;Acc:HGNC:21899]	Cellular Processes;Cellular Processes;Cellular Processes	Transport and catabolism;Transport and catabolism;Transport and catabolism	ko04140//Autophagy - animal;ko04137//Mitophagy - animal;ko04136//Autophagy - other eukaryotes	K17907;K17907;K17907	GO:0000407//phagophore assembly site;GO:0000421//autophagosome membrane;GO:0005737//cytoplasm;GO:0005776//autophagosome;GO:0016020//membrane;GO:0016021//integral component of membrane;GO:0031410//cytoplasmic vesicle	-	GO:0000045//autophagosome assembly;GO:0000422//autophagy of mitochondrion;GO:0006914//autophagy;GO:0034497//protein localization to phagophore assembly site;GO:0044805//late nucleophagy
ENSG00000105948	103	110	130	140	148	227	196	181	449	393	2.68	2.04	2.59	2.87	3.09	4.94	5.03	3.72	8.4	7.89	2.654	5.996	1.17583	1.70327e-06	0.000116929	TTC26	tetratricopeptide repeat domain 26 [Source:HGNC Symbol;Acc:HGNC:21882]	-	-	-	-	GO:0005813//centrosome;GO:0005929//cilium;GO:0030992//intraciliary transport particle B;GO:0036064//ciliary basal body;GO:0042995//cell projection;GO:0097542//ciliary tip;GO:0097546//ciliary base	GO:0005515//protein binding;GO:0120170//intraciliary transport particle B binding	GO:0007224//smoothened signaling pathway;GO:0007286//spermatid development;GO:0015031//protein transport;GO:0035082//axoneme assembly;GO:0035720//intraciliary anterograde transport;GO:0035735//intraciliary transport involved in cilium assembly;GO:0042073//intraciliary transport;GO:0060271//cilium assembly;GO:0061512//protein localization to cilium;GO:1905198//manchette assembly
ENSG00000248712	4	9	5	8	7	14	22	22	38	34	0.24	0.42	0.28	0.43	0.41	0.79	1.34	1.25	2.09	1.76	0.356	1.446	2.02212	1.80292e-06	0.000123257	CCDC153	coiled-coil domain containing 153 [Source:HGNC Symbol;Acc:HGNC:27446]	-	-	-	-	-	GO:0005515//protein binding	-
ENSG00000064787	7	7	6	11	6	13	56	20	47	47	0.15	0.13	0.12	0.18	0.12	0.27	1.28	0.39	0.99	0.87	0.14	0.76	2.44057	1.88091e-06	0.000127945	BCAS1	brain enriched myelin associated protein 1 [Source:HGNC Symbol;Acc:HGNC:974]	-	-	-	-	GO:0005737//cytoplasm;GO:0014069//postsynaptic density;GO:0070062//extracellular exosome	-	GO:0042552//myelination
ENSG00000174844	109	102	218	221	406	559	1027	596	2186	2264	0.64	0.83	1.49	1.25	2.67	4.11	7.03	4.79	13.06	12.71	1.376	8.34	2.59957	1.88703e-06	0.000127945	DNAH12	dynein axonemal heavy chain 12 [Source:HGNC Symbol;Acc:HGNC:2943]	Human Diseases	Neurodegenerative diseases	ko05016//Huntington disease	K10408	GO:0005737//cytoplasm;GO:0005856//cytoskeleton;GO:0005874//microtubule;GO:0005929//cilium;GO:0030286//dynein complex;GO:0042995//cell projection	GO:0000166//nucleotide binding;GO:0003774//motor activity;GO:0003777//microtubule motor activity;GO:0005524//ATP binding;GO:0008569//ATP-dependent microtubule motor activity, minus-end-directed	GO:0007018//microtubule-based movement
ENSG00000152763	133	116	152	123	191	245	328	213	812	749	9.3	7.01	4.96	3.44	7.07	15.37	11.58	11.12	32.98	25.26	6.356	19.262	1.59957	1.90466e-06	0.000128611	DNAI4	dynein axonemal intermediate chain 4 [Source:HGNC Symbol;Acc:HGNC:26252]	-	-	-	-	GO:0005737//cytoplasm;GO:0005856//cytoskeleton;GO:0005858//axonemal dynein complex;GO:0005929//cilium;GO:0005930//axoneme;GO:0031514//motile cilium;GO:0042995//cell projection	GO:0005515//protein binding;GO:0045503//dynein light chain binding;GO:0045504//dynein heavy chain binding	GO:0002244//hematopoietic progenitor cell differentiation;GO:0003341//cilium movement;GO:0007018//microtubule-based movement;GO:0070286//axonemal dynein complex assembly
ENSG00000172156	4	7	11	11	3	61	36	21	206	18	0.28	0.42	0.72	0.69	0.2	4.01	2.73	1.45	13.41	1.11	0.462	4.542	3.29736	2.08873e-06	0.000139367	CCL11	C-C motif chemokine ligand 11 [Source:HGNC Symbol;Acc:HGNC:10610]	Environmental Information Processing;Organismal Systems;Human Diseases;Environmental Information Processing;Organismal Systems	Signaling molecules and interaction;Immune system;Immune diseases;Signaling molecules and interaction;Immune system	ko04060//Cytokine-cytokine receptor interaction;ko04062//Chemokine signaling pathway;ko05310//Asthma;ko04061//Viral protein interaction with cytokine and cytokine receptor;ko04657//IL-17 signaling pathway	K16597;K16597;K16597;K16597;K16597	GO:0005576//extracellular region;GO:0005615//extracellular space	GO:0005125//cytokine activity;GO:0005515//protein binding;GO:0008009//chemokine activity;GO:0031728//CCR3 chemokine receptor binding;GO:0046983//protein dimerization activity;GO:0048018//receptor ligand activity;GO:0048020//CCR chemokine receptor binding	GO:0001938//positive regulation of endothelial cell proliferation;GO:0002544//chronic inflammatory response;GO:0002548//monocyte chemotaxis;GO:0002551//mast cell chemotaxis;GO:0006468//protein phosphorylation;GO:0006874//cellular calcium ion homeostasis;GO:0006935//chemotaxis;GO:0006954//inflammatory response;GO:0006955//immune response;GO:0007010//cytoskeleton organization;GO:0007015//actin fila…
ENSG00000101162	78	81	42	85	68	9	22	24	16	39	1.67	1.48	0.83	1.6	1.4	0.18	0.51	0.5	0.32	0.73	1.396	0.448	-1.63973	2.10223e-06	0.000139663	TUBB1	tubulin beta 1 class VI [Source:HGNC Symbol;Acc:HGNC:16257]	Human Diseases;Human Diseases;Human Diseases;Cellular Processes;Cellular Processes	Neurodegenerative diseases;Infectious diseases;Neurodegenerative diseases;Transport and catabolism;Cellular community - eukaryotes	ko05010//Alzheimer disease;ko05130//Pathogenic Escherichia coli infection;ko05016//Huntington disease;ko04145//Phagosome;ko04540//Gap junction	K07375;K07375;K07375;K07375;K07375	GO:0005737//cytoplasm;GO:0005856//cytoskeleton;GO:0005874//microtubule;GO:0070062//extracellular exosome	GO:0000166//nucleotide binding;GO:0003924//GTPase activity;GO:0005200//structural constituent of cytoskeleton;GO:0005525//GTP binding	GO:0000226//microtubule cytoskeleton organization;GO:0000278//mitotic cell cycle;GO:0007017//microtubule-based process;GO:0051225//spindle assembly
ENSG00000104313	7	9	16	14	25	33	52	32	157	143	0.18	0.3	0.27	0.36	0.49	0.89	1.2	0.9	3.51	2.96	0.32	1.892	2.56377	2.13982e-06	0.000141225	EYA1	EYA transcriptional coactivator and phosphatase 1 [Source:HGNC Symbol;Acc:HGNC:3519]	Human Diseases	Cancers	ko05202//Transcriptional misregulation in cancers	K15616	GO:0005634//nucleus;GO:0005654//nucleoplasm;GO:0005737//cytoplasm;GO:0016604//nuclear body;GO:0032991//protein-containing complex;GO:0032993//protein-DNA complex	GO:0003723//RNA binding;GO:0004721//phosphoprotein phosphatase activity;GO:0004722//protein serine/threonine phosphatase activity;GO:0004725//protein tyrosine phosphatase activity;GO:0005515//protein binding;GO:0016787//hydrolase activity;GO:0046872//metal ion binding	GO:0001656//metanephros development;GO:0001657//ureteric bud development;GO:0001658//branching involved in ureteric bud morphogenesis;GO:0003151//outflow tract morphogenesis;GO:0006281//DNA repair;GO:0006302//double-strand break repair;GO:0006325//chromatin organization;GO:0006470//protein dephosphorylation;GO:0006974//cellular response to DNA damage stimulus;GO:0007275//multicellular organism de…
ENSG00000155816	8	17	10	11	25	47	39	30	120	73	0.22	0.25	0.35	0.16	0.54	1.12	1.19	0.97	3.01	2.04	0.304	1.666	2.45425	2.1429e-06	0.000141225	FMN2	formin 2 [Source:HGNC Symbol;Acc:HGNC:14074]	Organismal Systems	Development	ko04320//Dorso-ventral axis formation	K02184	GO:0005634//nucleus;GO:0005730//nucleolus;GO:0005737//cytoplasm;GO:0005783//endoplasmic reticulum;GO:0005789//endoplasmic reticulum membrane;GO:0005829//cytosol;GO:0005856//cytoskeleton;GO:0005884//actin filament;GO:0005886//plasma membrane;GO:0005938//cell cortex;GO:0015629//actin cytoskeleton;GO:0016020//membrane;GO:0030659//cytoplasmic vesicle membrane;GO:0031410//cytoplasmic vesicle;GO:004847…	GO:0003674//molecular_function;GO:0003779//actin binding;GO:0008017//microtubule binding	GO:0006974//cellular response to DNA damage stimulus;GO:0007275//multicellular organism development;GO:0015031//protein transport;GO:0016192//vesicle-mediated transport;GO:0035556//intracellular signal transduction;GO:0040038//polar body extrusion after meiotic divisions;GO:0042177//negative regulation of protein catabolic process;GO:0043066//negative regulation of apoptotic process;GO:0045010//a…
ENSG00000198003	8	4	18	13	33	43	71	50	118	147	0.27	0.13	0.56	0.38	1.01	1.34	2.51	1.65	3.61	4.23	0.47	2.668	2.50503	2.22415e-06	0.000145862	CCDC151	coiled-coil domain containing 151 [Source:HGNC Symbol;Acc:HGNC:28303]	-	-	-	-	GO:0005737//cytoplasm;GO:0005814//centriole;GO:0005856//cytoskeleton;GO:0005929//cilium;GO:0005930//axoneme;GO:0036064//ciliary basal body;GO:0042995//cell projection	GO:0005515//protein binding	GO:0003341//cilium movement;GO:0007368//determination of left/right symmetry;GO:0030030//cell projection organization;GO:0036158//outer dynein arm assembly;GO:0070286//axonemal dynein complex assembly;GO:1902017//regulation of cilium assembly
ENSG00000162571	11	33	24	25	48	38	109	90	241	196	0.49	0.91	1.33	1.19	2.06	2.32	5.27	3.4	11.89	9.51	1.196	6.478	2.43733	2.23095e-06	0.000145862	TTLL10	tubulin tyrosine ligase like 10 [Source:HGNC Symbol;Acc:HGNC:26693]	-	-	-	-	GO:0005829//cytosol	GO:0000166//nucleotide binding;GO:0005515//protein binding;GO:0005524//ATP binding	GO:0006464//cellular protein modification process;GO:0018094//protein polyglycylation;GO:0018215//protein phosphopantetheinylation
ENSG00000153347	7	13	15	13	33	32	60	47	169	176	0.89	0.92	0.74	0.76	2.12	2.48	4.86	2.56	8.56	9.84	1.086	5.66	2.38178	2.32407e-06	0.000151275	FAM81B	family with sequence similarity 81 member B [Source:HGNC Symbol;Acc:HGNC:26335]	-	-	-	-	GO:0005634//nucleus	GO:0005515//protein binding	-
ENSG00000165730	19	17	35	22	52	47	91	89	213	226	0.4	0.3	0.67	0.41	1.18	0.92	2.32	1.93	4.55	4.27	0.592	2.798	2.24073	2.33878e-06	0.000151275	STOX1	storkhead box 1 [Source:HGNC Symbol;Acc:HGNC:23508]	-	-	-	-	GO:0001650//fibrillar center;GO:0005634//nucleus;GO:0005654//nucleoplasm;GO:0005730//nucleolus;GO:0005737//cytoplasm;GO:0005813//centrosome;GO:0005815//microtubule organizing center;GO:0005829//cytosol;GO:0005856//cytoskeleton;GO:0005938//cell cortex	GO:0000977//RNA polymerase II regulatory region sequence-specific DNA binding;GO:0003677//DNA binding;GO:0005515//protein binding	GO:0006357//regulation of transcription by RNA polymerase II;GO:0007049//cell cycle;GO:0008284//positive regulation of cell proliferation;GO:0010468//regulation of gene expression;GO:0010628//positive regulation of gene expression;GO:0010629//negative regulation of gene expression;GO:0010800//positive regulation of peptidyl-threonine phosphorylation;GO:0010821//regulation of mitochondrion organiz…
ENSG00000165164	67	61	151	137	246	364	555	395	1655	1445	0.71	0.5	1.26	1.43	2.28	4.27	5.98	4.39	16.51	13.74	1.236	8.978	2.86072	2.34736e-06	0.000151275	CFAP47	cilia and flagella associated protein 47 [Source:HGNC Symbol;Acc:HGNC:26708]	-	-	-	-	GO:0016020//membrane;GO:0016021//integral component of membrane	GO:0005515//protein binding	-
ENSG00000188452	25	26	22	39	39	59	78	52	212	191	0.55	0.49	0.49	0.95	0.96	1.63	2.48	1.34	5.76	4.81	0.688	3.204	2.21939	2.4168e-06	0.000154938	CERKL	ceramide kinase like [Source:HGNC Symbol;Acc:HGNC:21699]	-	-	-	-	GO:0001750//photoreceptor outer segment;GO:0001917//photoreceptor inner segment;GO:0005634//nucleus;GO:0005654//nucleoplasm;GO:0005730//nucleolus;GO:0005737//cytoplasm;GO:0005783//endoplasmic reticulum;GO:0005794//Golgi apparatus;GO:0005829//cytosol;GO:0048471//perinuclear region of cytoplasm	GO:0001727//lipid kinase activity;GO:0003951//NAD+ kinase activity;GO:0016301//kinase activity;GO:0046625//sphingolipid binding	GO:0006665//sphingolipid metabolic process;GO:0016310//phosphorylation;GO:0030148//sphingolipid biosynthetic process;GO:0043066//negative regulation of apoptotic process;GO:0046834//lipid phosphorylation
ENSG00000204950	33	19	51	36	62	61	121	118	361	240	1.03	0.51	1.48	0.99	1.87	1.78	4.07	3.61	10.4	6.56	1.176	5.284	2.16774	2.57942e-06	0.000163456	LRRC10B	leucine rich repeat containing 10B [Source:HGNC Symbol;Acc:HGNC:37215]	-	-	-	-	-	GO:0005515//protein binding	-
ENSG00000134775	25	16	48	44	61	110	88	83	200	203	0.38	0.29	0.67	0.65	0.84	1.49	1.57	1.43	3.28	3.18	0.566	2.19	1.95206	2.60586e-06	0.000164499	FHOD3	formin homology 2 domain containing 3 [Source:HGNC Symbol;Acc:HGNC:26178]	-	-	-	-	GO:0005737//cytoplasm;GO:0005856//cytoskeleton;GO:0005865//striated muscle thin filament;GO:0030018//Z disc	GO:0003779//actin binding;GO:0005515//protein binding;GO:0051015//actin filament binding	GO:0007015//actin filament organization;GO:0030837//negative regulation of actin filament polymerization;GO:0030866//cortical actin cytoskeleton organization;GO:0045214//sarcomere organization;GO:0051639//actin filament network formation;GO:0055003//cardiac myofibril assembly
ENSG00000157423	325	280	645	645	962	1344	1888	1564	5101	4598	3.13	3.32	6.37	5.15	10.1	12.95	19.51	15.92	43.25	42.94	5.614	26.914	2.26126	3.01305e-06	0.000188042	HYDIN	HYDIN axonemal central pair apparatus protein [Source:HGNC Symbol;Acc:HGNC:19368]	-	-	-	-	GO:0005737//cytoplasm;GO:0005856//cytoskeleton;GO:0005929//cilium;GO:0016020//membrane;GO:0042995//cell projection;GO:1990716//axonemal central apparatus;GO:1990718//axonemal central pair projection	-	GO:0002064//epithelial cell development;GO:0003341//cilium movement;GO:0007275//multicellular organism development;GO:0007420//brain development;GO:0021591//ventricular system development;GO:0060438//trachea development;GO:1904158//axonemal central apparatus assembly
ENSG00000146221	7	6	7	11	38	40	81	42	174	163	0.16	0.12	0.15	0.64	0.84	0.86	2	1.14	3.69	3.28	0.382	2.194	2.52192	3.24475e-06	0.000199479	TCTE1	t-complex-associated-testis-expressed 1 [Source:HGNC Symbol;Acc:HGNC:11693]	-	-	-	-	GO:0005737//cytoplasm;GO:0005856//cytoskeleton;GO:0005929//cilium;GO:0031514//motile cilium;GO:0036126//sperm flagellum;GO:0042995//cell projection	GO:0005515//protein binding	GO:0030317//flagellated sperm motility
ENSG00000178965	94	68	181	132	268	297	639	443	1540	1320	1.17	0.73	1.98	1.69	4.41	4.7	12.83	6.59	21.27	19.25	1.996	12.928	2.69532	3.27487e-06	0.000200583	ERICH3	glutamate rich 3 [Source:HGNC Symbol;Acc:HGNC:25346]	-	-	-	-	-	GO:0005515//protein binding	-
ENSG00000073282	32	11	16	14	22	46	235	41	76	123	0.53	0.14	0.26	0.19	0.32	0.87	4.36	0.79	1.29	1.76	0.288	1.814	2.65503	3.44517e-06	0.000209456	TP63	tumor protein p63 [Source:HGNC Symbol;Acc:HGNC:15979]	Human Diseases	Cancers	ko05206//MicroRNAs in cancer	K10149	GO:0000785//chromatin;GO:0005634//nucleus;GO:0005654//nucleoplasm;GO:0005737//cytoplasm;GO:0005739//mitochondrion;GO:0005791//rough endoplasmic reticulum;GO:0030425//dendrite;GO:0032991//protein-containing complex;GO:0043005//neuron projection	GO:0000976//transcription regulatory region sequence-specific DNA binding;GO:0000977//RNA polymerase II regulatory region sequence-specific DNA binding;GO:0000978//RNA polymerase II proximal promoter sequence-specific DNA binding;GO:0000981//DNA-binding transcription factor activity, RNA polymerase II-specific;GO:0001228//DNA-binding transcription activator activity, RNA polymerase II-specific;GO…	GO:0000122//negative regulation of transcription by RNA polymerase II;GO:0001501//skeletal system development;GO:0001736//establishment of planar polarity;GO:0001738//morphogenesis of a polarized epithelium;GO:0001942//hair follicle development;GO:0002064//epithelial cell development;GO:0006338//chromatin remodeling;GO:0006355//regulation of transcription, DNA-templated;GO:0006357//regulation of …
ENSG00000243955	20	9	49	14	50	89	133	73	170	185	1.17	0.45	2.77	0.72	3.46	5.36	8.33	4.16	9.33	10.17	1.714	7.47	2.12374	3.60765e-06	0.000217728	GSTA1	glutathione S-transferase alpha 1 [Source:HGNC Symbol;Acc:HGNC:4626]	Metabolism;Human Diseases;Human Diseases;Human Diseases;Human Diseases;Metabolism;Metabolism;Human Diseases;Metabolism;Metabolism	Global and overview maps;Cancers;Cancers;Cardiovascular diseases;Cancers;Xenobiotics biodegradation and metabolism;Xenobiotics biodegradation and metabolism;Drug resistance;Xenobiotics biodegradation and metabolism;Metabolism of other amino acids	ko01100//Metabolic pathways;ko05200//Pathways in cancer;ko05225//Hepatocellular carcinoma;ko05418//Fluid shear stress and atherosclerosis;ko05204//Chemical carcinogenesis;ko00983//Drug metabolism - other enzymes;ko00980//Metabolism of xenobiotics by cytochrome P450;ko01524//Platinum drug resistance;ko00982//Drug metabolism - cytochrome P450;ko00480//Glutathione metabolism	K00799;K00799;K00799;K00799;K00799;K00799;K00799;K00799;K00799;K00799	GO:0005737//cytoplasm;GO:0005829//cytosol;GO:0070062//extracellular exosome	GO:0004364//glutathione transferase activity;GO:0004601//peroxidase activity;GO:0004602//glutathione peroxidase activity;GO:0004769//steroid delta-isomerase activity;GO:0005504//fatty acid binding;GO:0005515//protein binding;GO:0016491//oxidoreductase activity;GO:0016740//transferase activity;GO:0016853//isomerase activity	GO:0006693//prostaglandin metabolic process;GO:0006749//glutathione metabolic process;GO:0006805//xenobiotic metabolic process;GO:0030855//epithelial cell differentiation;GO:0043651//linoleic acid metabolic process;GO:0055114//oxidation-reduction process;GO:0098869//cellular oxidant detoxification;GO:1901687//glutathione derivative biosynthetic process
ENSG00000165238	27	16	22	30	47	63	310	44	162	151	0.55	0.65	0.38	0.64	1.11	1.75	7.92	1.13	3.34	4.54	0.666	3.736	2.4879	3.74205e-06	0.000225015	WNK2	WNK lysine deficient protein kinase 2 [Source:HGNC Symbol;Acc:HGNC:14542]	-	-	-	-	GO:0005737//cytoplasm;GO:0005829//cytosol;GO:0005886//plasma membrane;GO:0016020//membrane	GO:0000166//nucleotide binding;GO:0004672//protein kinase activity;GO:0004674//protein serine/threonine kinase activity;GO:0005524//ATP binding;GO:0016301//kinase activity;GO:0016740//transferase activity;GO:0019869//chloride channel inhibitor activity;GO:0019870//potassium channel inhibitor activity	GO:0006468//protein phosphorylation;GO:0008285//negative regulation of cell proliferation;GO:0010766//negative regulation of sodium ion transport;GO:0016310//phosphorylation;GO:0035556//intracellular signal transduction;GO:0046777//protein autophosphorylation;GO:0050801//ion homeostasis;GO:0070373//negative regulation of ERK1 and ERK2 cascade;GO:0090263//positive regulation of canonical Wnt signa…
ENSG00000108641	111	99	122	139	123	176	207	180	457	339	6.5	4.27	4.98	4.48	4.85	6.74	10.58	10.21	19.21	16.55	5.016	12.658	1.33544	3.90464e-06	0.000231506	B9D1	B9 domain containing 1 [Source:HGNC Symbol;Acc:HGNC:24123]	-	-	-	-	GO:0005737//cytoplasm;GO:0005813//centrosome;GO:0005829//cytosol;GO:0005856//cytoskeleton;GO:0016020//membrane;GO:0035869//ciliary transition zone;GO:0036038//MKS complex;GO:0036064//ciliary basal body;GO:0042995//cell projection	GO:0005515//protein binding;GO:0008158//hedgehog receptor activity	GO:0001701//in utero embryonic development;GO:0001944//vasculature development;GO:0007224//smoothened signaling pathway;GO:0030030//cell projection organization;GO:0032880//regulation of protein localization;GO:0042733//embryonic digit morphogenesis;GO:0043010//camera-type eye development;GO:0060271//cilium assembly;GO:0060563//neuroepithelial cell differentiation;GO:0097711//ciliary basal body-p…
ENSG00000123977	1	10	18	21	31	50	111	45	182	154	0.04	0.31	0.87	0.74	1.23	1.96	4.95	2.24	6.92	5.85	0.638	4.384	2.78062	3.9062e-06	0.000231506	DAW1	dynein assembly factor with WD repeats 1 [Source:HGNC Symbol;Acc:HGNC:26383]	-	-	-	-	GO:0005575//cellular_component;GO:0005929//cilium;GO:0042995//cell projection	GO:0005515//protein binding	GO:0003351//epithelial cilium movement;GO:0007368//determination of left/right symmetry;GO:0007507//heart development;GO:0008150//biological_process;GO:0036158//outer dynein arm assembly;GO:0051649//establishment of localization in cell;GO:0090660//cerebrospinal fluid circulation
ENSG00000170558	33	58	58	42	25	68	125	79	162	114	0.73	1.22	1.11	0.74	0.45	1.33	2.72	1.76	2.97	2.09	0.85	2.174	1.35482	3.92686e-06	0.000231859	CDH2	cadherin 2 [Source:HGNC Symbol;Acc:HGNC:1759]	Environmental Information Processing;Human Diseases	Signaling molecules and interaction;Cardiovascular diseases	ko04514//Cell adhesion molecules (CAMs);ko05412//Arrhythmogenic right ventricular cardiomyopathy (ARVC)	K06736;K06736	GO:0005737//cytoplasm;GO:0005788//endoplasmic reticulum lumen;GO:0005886//plasma membrane;GO:0005887//integral component of plasma membrane;GO:0005911//cell-cell junction;GO:0005912//adherens junction;GO:0005916//fascia adherens;GO:0005925//focal adhesion;GO:0009986//cell surface;GO:0014069//postsynaptic density;GO:0014704//intercalated disc;GO:0016020//membrane;GO:0016021//integral component of …	GO:0005509//calcium ion binding;GO:0005515//protein binding;GO:0008013//beta-catenin binding;GO:0019899//enzyme binding;GO:0019901//protein kinase binding;GO:0019903//protein phosphatase binding;GO:0042802//identical protein binding;GO:0045294//alpha-catenin binding;GO:0045295//gamma-catenin binding;GO:0045296//cadherin binding;GO:0046872//metal ion binding	GO:0003323//type B pancreatic cell development;GO:0007043//cell-cell junction assembly;GO:0007155//cell adhesion;GO:0007156//homophilic cell adhesion via plasma membrane adhesion molecules;GO:0007157//heterophilic cell-cell adhesion via plasma membrane cell adhesion molecules;GO:0007416//synapse assembly;GO:0007420//brain development;GO:0009966//regulation of signal transduction;GO:0010001//glial…
ENSG00000124490	1	0	7	1	6	6	53	25	58	55	0.05	0	0.34	0.05	0.3	0.29	2.96	1.27	2.75	2.49	0.148	1.952	3.72128	3.94031e-06	0.000231859	CRISP2	cysteine rich secretory protein 2 [Source:HGNC Symbol;Acc:HGNC:12024]	-	-	-	-	GO:0005576//extracellular region;GO:0005615//extracellular space	-	GO:0098609//cell-cell adhesion
ENSG00000132554	90	66	123	113	173	197	265	201	569	662	1.68	1.12	2.29	2.25	3.45	3.15	4.86	5.25	12.12	10.97	2.158	7.27	1.75226	4.07047e-06	0.000238666	RGS22	regulator of G protein signaling 22 [Source:HGNC Symbol;Acc:HGNC:24499]	-	-	-	-	GO:0001650//fibrillar center;GO:0005634//nucleus;GO:0005737//cytoplasm;GO:0005829//cytosol;GO:0015629//actin cytoskeleton	GO:0001965//G-protein alpha-subunit binding	GO:0009966//regulation of signal transduction;GO:0009968//negative regulation of signal transduction
ENSG00000004838	25	6	58	42	86	134	169	146	430	382	1	0.54	2.25	2.37	3.31	5.69	7.27	6.66	16.6	13.91	1.894	10.026	2.40424	4.0976e-06	0.000239405	ZMYND10	zinc finger MYND-type containing 10 [Source:HGNC Symbol;Acc:HGNC:19412]	-	-	-	-	GO:0005737//cytoplasm;GO:0005815//microtubule organizing center;GO:0005856//cytoskeleton;GO:0005886//plasma membrane;GO:0016020//membrane;GO:0016324//apical plasma membrane;GO:0034451//centriolar satellite	GO:0005515//protein binding;GO:0044183//protein binding involved in protein folding;GO:0046872//metal ion binding;GO:0060090//molecular adaptor activity	GO:0003341//cilium movement;GO:0006457//protein folding;GO:0036158//outer dynein arm assembly;GO:0036159//inner dynein arm assembly;GO:0044458//motile cilium assembly;GO:0061512//protein localization to cilium;GO:1905505//positive regulation of motile cilium assembly
ENSG00000175175	10	13	15	11	15	25	30	31	110	79	0.11	0.12	0.15	0.1	0.16	0.25	0.35	0.33	1.1	0.75	0.128	0.556	2.11894	4.34068e-06	0.00025271	PPM1E	protein phosphatase, Mg2+/Mn2+ dependent 1E [Source:HGNC Symbol;Acc:HGNC:19322]	-	-	-	-	GO:0005634//nucleus;GO:0005654//nucleoplasm;GO:0005730//nucleolus;GO:0005737//cytoplasm;GO:0005739//mitochondrion;GO:0032991//protein-containing complex	GO:0003824//catalytic activity;GO:0004721//phosphoprotein phosphatase activity;GO:0004722//protein serine/threonine phosphatase activity;GO:0004724//magnesium-dependent protein serine/threonine phosphatase activity;GO:0005515//protein binding;GO:0016787//hydrolase activity;GO:0016791//phosphatase activity;GO:0043169//cation binding;GO:0046872//metal ion binding	GO:0006469//negative regulation of protein kinase activity;GO:0006470//protein dephosphorylation;GO:0035690//cellular response to drug;GO:0035970//peptidyl-threonine dephosphorylation;GO:0051496//positive regulation of stress fiber assembly
ENSG00000163885	3	6	11	13	25	21	71	38	132	126	0.45	0.58	0.72	0.67	1.2	1.16	3.9	2.09	6.43	6.47	0.724	4.01	2.46954	4.7632e-06	0.000273444	CFAP100	cilia and flagella associated protein 100 [Source:HGNC Symbol;Acc:HGNC:26842]	-	-	-	-	GO:0005737//cytoplasm;GO:0005856//cytoskeleton;GO:0005929//cilium;GO:0031514//motile cilium;GO:0036064//ciliary basal body;GO:0042995//cell projection;GO:0097545//axonemal outer doublet	GO:0005515//protein binding;GO:0070840//dynein complex binding	GO:0003341//cilium movement;GO:0036159//inner dynein arm assembly;GO:2000574//regulation of microtubule motor activity
ENSG00000179813	109	81	193	184	364	495	716	496	2318	1930	2.37	1.5	3.89	3.51	7.56	9.99	16.66	10.51	46.22	36.53	3.766	23.982	2.67085	4.95492e-06	0.000282482	FAM216B	family with sequence similarity 216 member B [Source:HGNC Symbol;Acc:HGNC:26883]	-	-	-	-	-	-	-
ENSG00000129295	85	103	61	81	98	130	169	133	374	354	4.67	3.76	2.41	2.73	3.99	5.36	6.77	3.96	14.76	12.43	3.512	8.656	1.30141	5.1133e-06	0.000290506	LRRC6	leucine rich repeat containing 6 [Source:HGNC Symbol;Acc:HGNC:16725]	-	-	-	-	GO:0005576//extracellular region;GO:0005737//cytoplasm;GO:0005829//cytosol;GO:0005929//cilium;GO:0042995//cell projection;GO:0090651//apical cytoplasm	GO:0003674//molecular_function;GO:0005515//protein binding	GO:0003341//cilium movement;GO:0003351//epithelial cilium movement;GO:0008584//male gonad development;GO:0030317//flagellated sperm motility;GO:0036158//outer dynein arm assembly;GO:0036159//inner dynein arm assembly;GO:0043393//regulation of protein binding;GO:0044458//motile cilium assembly;GO:0051649//establishment of localization in cell;GO:0060287//epithelial cilium movement involved in dete…
ENSG00000196118	10	19	32	14	32	35	64	63	128	116	0.57	1.16	1.84	1.01	1.98	2.53	5.21	4.68	8.56	7.91	1.312	5.778	2.1388	5.36429e-06	0.000303718	CCDC189	coiled-coil domain containing 189 [Source:HGNC Symbol;Acc:HGNC:28078]	-	-	-	-	-	-	-
ENSG00000168143	4	3	6	4	7	7	31	19	38	46	0.05	0.03	0.06	0.04	0.08	0.07	0.38	0.21	0.39	0.46	0.052	0.302	2.53797	5.41321e-06	0.000305439	FAM83B	family with sequence similarity 83 member B [Source:HGNC Symbol;Acc:HGNC:21357]	-	-	-	-	GO:0005737//cytoplasm;GO:0016020//membrane	GO:0005154//epidermal growth factor receptor binding;GO:0005515//protein binding;GO:0019901//protein kinase binding;GO:0036312//phosphatidylinositol 3-kinase regulatory subunit binding;GO:0036313//phosphatidylinositol 3-kinase catalytic subunit binding	GO:0007165//signal transduction;GO:0007173//epidermal growth factor receptor signaling pathway;GO:0008283//cell proliferation
ENSG00000197653	106	113	291	156	444	507	952	745	2106	2247	0.71	0.85	1.76	0.93	2.99	3.27	6.57	5.44	13.29	13.49	1.448	8.412	2.53839	5.45755e-06	0.000305845	DNAH10	dynein axonemal heavy chain 10 [Source:HGNC Symbol;Acc:HGNC:2941]	Human Diseases	Neurodegenerative diseases	ko05016//Huntington disease	K10408	GO:0005737//cytoplasm;GO:0005856//cytoskeleton;GO:0005874//microtubule;GO:0005929//cilium;GO:0005930//axoneme;GO:0016020//membrane;GO:0016021//integral component of membrane;GO:0030286//dynein complex;GO:0042995//cell projection	GO:0000166//nucleotide binding;GO:0003774//motor activity;GO:0003777//microtubule motor activity;GO:0005524//ATP binding;GO:0008569//ATP-dependent microtubule motor activity, minus-end-directed;GO:0045505//dynein intermediate chain binding;GO:0051959//dynein light intermediate chain binding	GO:0007018//microtubule-based movement
ENSG00000118513	66	68	89	119	118	176	186	134	489	379	2.71	1.33	1.98	2.64	2.95	4.48	5.86	4.02	12.9	10.82	2.322	7.616	1.71367	5.59022e-06	0.000312218	MYB	MYB proto-oncogene, transcription factor [Source:HGNC Symbol;Acc:HGNC:7545]	Environmental Information Processing	Signal transduction	ko04151//PI3K-Akt signaling pathway	K09420	GO:0005634//nucleus;GO:0005654//nucleoplasm;GO:0005829//cytosol;GO:0016020//membrane;GO:0016021//integral component of membrane;GO:0016363//nuclear matrix	GO:0000978//RNA polymerase II proximal promoter sequence-specific DNA binding;GO:0000981//DNA-binding transcription factor activity, RNA polymerase II-specific;GO:0001228//DNA-binding transcription activator activity, RNA polymerase II-specific;GO:0003677//DNA binding;GO:0005515//protein binding	GO:0000122//negative regulation of transcription by RNA polymerase II;GO:0000278//mitotic cell cycle;GO:0001666//response to hypoxia;GO:0006338//chromatin remodeling;GO:0006355//regulation of transcription, DNA-templated;GO:0032967//positive regulation of collagen biosynthetic process;GO:0043525//positive regulation of neuron apoptotic process;GO:0045624//positive regulation of T-helper cell diff…
ENSG00000039537	89	53	92	73	146	179	170	191	515	739	1.72	1.12	1.72	1.31	2.7	3.21	3.86	3.83	9.13	12.79	1.714	6.564	1.93721	5.66883e-06	0.000315539	C6	complement C6 [Source:HGNC Symbol;Acc:HGNC:1339]	Human Diseases;Organismal Systems;Human Diseases	Immune diseases;Immune system;Neurodegenerative diseases	ko05322//Systemic lupus erythematosus;ko04610//Complement and coagulation cascades;ko05020//Prion diseases	K03995;K03995;K03995	GO:0005576//extracellular region;GO:0005579//membrane attack complex;GO:0070062//extracellular exosome	GO:0005515//protein binding	GO:0001701//in utero embryonic development;GO:0002376//immune system process;GO:0006955//immune response;GO:0006956//complement activation;GO:0006958//complement activation, classical pathway;GO:0019835//cytolysis;GO:0030449//regulation of complement activation;GO:0045087//innate immune response
ENSG00000136449	12	22	26	44	26	45	66	58	118	109	0.43	0.58	0.83	2.32	0.77	1.89	2.45	1.94	3.3	4.02	0.986	2.72	1.46395	5.81659e-06	0.000322674	MYCBPAP	MYCBP associated protein [Source:HGNC Symbol;Acc:HGNC:19677]	-	-	-	-	GO:0005737//cytoplasm;GO:0016020//membrane;GO:0045202//synapse	GO:0005515//protein binding	GO:0007268//chemical synaptic transmission;GO:0007275//multicellular organism development;GO:0007283//spermatogenesis;GO:0030154//cell differentiation
ENSG00000186638	39	38	46	57	65	81	84	97	201	233	0.45	0.38	0.53	0.58	0.72	0.87	1.08	1.1	2.14	2.38	0.532	1.514	1.50887	6.14392e-06	0.000338158	KIF24	kinesin family member 24 [Source:HGNC Symbol;Acc:HGNC:19916]	Organismal Systems	Development and regeneration	ko04361//Axon regeneration	K10393	GO:0005737//cytoplasm;GO:0005814//centriole;GO:0005829//cytosol;GO:0005856//cytoskeleton;GO:0005874//microtubule;GO:0032991//protein-containing complex	GO:0000166//nucleotide binding;GO:0003777//microtubule motor activity;GO:0005515//protein binding;GO:0005524//ATP binding;GO:0008017//microtubule binding;GO:0042802//identical protein binding	GO:0007018//microtubule-based movement;GO:0007019//microtubule depolymerization;GO:0030030//cell projection organization;GO:0060271//cilium assembly;GO:0097711//ciliary basal body-plasma membrane docking
ENSG00000151023	16	24	43	41	82	87	129	94	373	324	0.56	0.83	1.34	1.47	2.85	2.86	5.14	2.62	11.58	10.39	1.41	6.518	2.20873	6.1778e-06	0.000338158	ENKUR	enkurin, TRPC channel interacting protein [Source:HGNC Symbol;Acc:HGNC:28388]	-	-	-	-	GO:0001669//acrosomal vesicle;GO:0005929//cilium;GO:0031514//motile cilium;GO:0042995//cell projection;GO:0097228//sperm principal piece;GO:0097728//9+0 motile cilium;GO:0097729//9+2 motile cilium	GO:0005515//protein binding;GO:0005516//calmodulin binding;GO:0017124//SH3 domain binding	GO:0030317//flagellated sperm motility;GO:0061966//establishment of left/right asymmetry
ENSG00000163083	23	16	32	19	32	80	107	24	208	108	0.51	0.3	0.66	0.37	0.68	1.65	2.55	0.52	4.24	2.09	0.504	2.21	2.13255	6.28322e-06	0.000342789	INHBB	inhibin subunit beta B [Source:HGNC Symbol;Acc:HGNC:6067]	Environmental Information Processing;Cellular Processes;Environmental Information Processing	Signaling molecules and interaction;Cellular community - eukaryotes;Signal transduction	ko04060//Cytokine-cytokine receptor interaction;ko04550//Signaling pathways regulating pluripotency of stem cells;ko04350//TGF-beta signaling pathway	K22687;K22687;K22687	GO:0005576//extracellular region;GO:0005615//extracellular space;GO:0048471//perinuclear region of cytoplasm;GO:0071944//cell periphery	GO:0005125//cytokine activity;GO:0005179//hormone activity;GO:0005515//protein binding;GO:0008083//growth factor activity;GO:0042803//protein homodimerization activity;GO:0046789//host cell surface receptor binding	GO:0001541//ovarian follicle development;GO:0006952//defense response;GO:0009267//cellular response to starvation;GO:0009611//response to wounding;GO:0010862//positive regulation of pathway-restricted SMAD protein phosphorylation;GO:0030154//cell differentiation;GO:0032686//negative regulation of hepatocyte growth factor production;GO:0032869//cellular response to insulin stimulus;GO:0032924//act…
ENSG00000140481	6	10	2	10	13	20	56	16	65	70	0.34	0.44	0.19	0.58	0.57	0.97	2.75	0.52	2.56	2.86	0.424	1.932	2.18796	6.41279e-06	0.000348704	CCDC33	coiled-coil domain containing 33 [Source:HGNC Symbol;Acc:HGNC:26552]	-	-	-	-	GO:0005777//peroxisome	GO:0005515//protein binding	-
ENSG00000142959	3	4	6	6	5	11	20	15	32	25	0.09	0.1	0.16	0.15	0.14	0.29	0.61	0.41	0.83	0.62	0.128	0.552	2.10852	6.43889e-06	0.000348971	BEST4	bestrophin 4 [Source:HGNC Symbol;Acc:HGNC:17106]	-	-	-	-	GO:0005886//plasma membrane;GO:0016020//membrane;GO:0016021//integral component of membrane;GO:0034707//chloride channel complex	GO:0003674//molecular_function;GO:0005254//chloride channel activity	GO:0006811//ion transport;GO:0006821//chloride transport;GO:0008150//biological_process;GO:1902476//chloride transmembrane transport
ENSG00000204323	30	58	36	45	47	62	105	75	206	140	0.74	1.49	0.85	1.24	1.4	1.65	2.52	1.39	3.93	2.64	1.144	2.426	1.08449	6.46437e-06	0.000349203	SMIM5	small integral membrane protein 5 [Source:HGNC Symbol;Acc:HGNC:40030]	-	-	-	-	GO:0016020//membrane;GO:0016021//integral component of membrane	GO:0005515//protein binding	-
ENSG00000169989	4	13	15	16	11	25	31	27	50	46	0.12	0.32	0.41	0.41	0.31	0.68	0.97	0.77	1.34	1.17	0.314	0.986	1.65082	6.57453e-06	0.00035373	TIGD4	tigger transposable element derived 4 [Source:HGNC Symbol;Acc:HGNC:18335]	-	-	-	-	GO:0005634//nucleus	GO:0003676//nucleic acid binding;GO:0003677//DNA binding;GO:0005515//protein binding	-
ENSG00000124215	36	79	34	40	37	102	144	56	153	136	1.22	1.86	1.11	0.84	1.59	2.95	5.51	1.69	5.16	3.8	1.324	3.822	1.52942	6.59111e-06	0.00035373	CDH26	cadherin 26 [Source:HGNC Symbol;Acc:HGNC:15902]	-	-	-	-	GO:0005886//plasma membrane;GO:0015630//microtubule cytoskeleton;GO:0016020//membrane;GO:0016021//integral component of membrane;GO:0016342//catenin complex	GO:0005178//integrin binding;GO:0005509//calcium ion binding;GO:0005515//protein binding;GO:0008013//beta-catenin binding;GO:0045294//alpha-catenin binding;GO:0045296//cadherin binding;GO:0046872//metal ion binding;GO:0070097//delta-catenin binding	GO:0007155//cell adhesion;GO:0007156//homophilic cell adhesion via plasma membrane adhesion molecules;GO:0035710//CD4-positive, alpha-beta T cell activation;GO:0098609//cell-cell adhesion;GO:0098742//cell-cell adhesion via plasma-membrane adhesion molecules
ENSG00000174776	27	36	33	44	84	68	149	98	290	266	1	1.34	1.34	1.84	2.62	1.92	5.44	3.73	7.06	6.18	1.628	4.866	1.57964	6.7324e-06	0.00036014	WDR49	WD repeat domain 49 [Source:HGNC Symbol;Acc:HGNC:26587]	-	-	-	-	-	GO:0005509//calcium ion binding;GO:0005515//protein binding	-
ENSG00000285330	9	41	20	0	20	0	0	0	0	0	0.25	1.05	0.55	0	0.59	0	0	0	0	0	0.488	0.001	-8.93074	6.79366e-06	0.000361072	AC126283.1	novel protein	Human Diseases;Organismal Systems	Infectious diseases;Immune system	ko05150//Staphylococcus aureus infection;ko04610//Complement and coagulation cascades	K01333;K01333	GO:0005576//extracellular region;GO:0016020//membrane	GO:0004252//serine-type endopeptidase activity;GO:0004623//phospholipase A2 activity;GO:0005044//scavenger receptor activity;GO:0005509//calcium ion binding;GO:0005515//protein binding;GO:0008236//serine-type peptidase activity	GO:0006508//proteolysis;GO:0006897//endocytosis;GO:0016042//lipid catabolic process
ENSG00000116885	46	64	62	79	73	102	115	98	247	224	3.09	3.18	3.6	4.21	4.22	6.04	7.59	6.07	13.99	11.67	3.66	9.072	1.30958	6.90628e-06	0.000364704	OSCP1	organic solute carrier partner 1 [Source:HGNC Symbol;Acc:HGNC:29971]	-	-	-	-	GO:0005737//cytoplasm;GO:0005886//plasma membrane;GO:0009925//basal plasma membrane;GO:0016020//membrane	GO:0022857//transmembrane transporter activity	GO:1990961//drug transmembrane export
ENSG00000143869	65	55	34	23	56	87	130	99	161	120	0.5	0.36	0.24	0.16	0.41	0.62	1.07	0.74	1.14	0.8	0.334	0.874	1.38779	7.05911e-06	0.000371584	GDF7	growth differentiation factor 7 [Source:HGNC Symbol;Acc:HGNC:4222]	Environmental Information Processing;Organismal Systems;Environmental Information Processing;Environmental Information Processing	Signaling molecules and interaction;Development;Signal transduction;Signal transduction	ko04060//Cytokine-cytokine receptor interaction;ko04360//Axon guidance;ko04390//Hippo signaling pathway;ko04350//TGF-beta signaling pathway	K20013;K20013;K20013;K20013	GO:0005576//extracellular region;GO:0005615//extracellular space	GO:0005125//cytokine activity;GO:0005515//protein binding;GO:0008083//growth factor activity;GO:0042802//identical protein binding	GO:0007411//axon guidance;GO:0010628//positive regulation of gene expression;GO:0010862//positive regulation of pathway-restricted SMAD protein phosphorylation;GO:0021509//roof plate formation;GO:0021527//spinal cord association neuron differentiation;GO:0021915//neural tube development;GO:0022612//gland morphogenesis;GO:0030509//BMP signaling pathway;GO:0030855//epithelial cell differentiation;G…
ENSG00000149527	29	39	38	34	32	83	139	60	101	54	0.58	0.54	0.96	0.41	0.45	1.58	3.5	1.46	2.36	1.26	0.588	2.032	1.78901	7.08656e-06	0.000371841	PLCH2	phospholipase C eta 2 [Source:HGNC Symbol;Acc:HGNC:29037]	Metabolism;Metabolism	Global and overview maps;Carbohydrate metabolism	ko01100//Metabolic pathways;ko00562//Inositol phosphate metabolism	K19006;K19006	GO:0005575//cellular_component;GO:0005737//cytoplasm;GO:0005886//plasma membrane;GO:0016020//membrane	GO:0004435//phosphatidylinositol phospholipase C activity;GO:0004629//phospholipase C activity;GO:0005509//calcium ion binding;GO:0008081//phosphoric diester hydrolase activity;GO:0016787//hydrolase activity;GO:0046872//metal ion binding	GO:0006629//lipid metabolic process;GO:0007165//signal transduction;GO:0016042//lipid catabolic process;GO:0035556//intracellular signal transduction;GO:0043647//inositol phosphate metabolic process;GO:0046488//phosphatidylinositol metabolic process;GO:0048015//phosphatidylinositol-mediated signaling
ENSG00000183831	8	9	21	31	36	40	73	61	181	166	0.21	0.21	0.53	0.74	0.92	1	2.08	1.59	4.46	3.88	0.522	2.602	2.3175	7.81406e-06	0.000405362	ANKRD45	ankyrin repeat domain 45 [Source:HGNC Symbol;Acc:HGNC:24786]	-	-	-	-	GO:0005575//cellular_component	GO:0003674//molecular_function;GO:0005515//protein binding	GO:0008150//biological_process
ENSG00000173838	15	4	25	30	40	53	77	68	240	223	0.64	0.08	0.82	1.27	1.63	1.67	2.76	2.05	6.21	6.07	0.888	3.752	2.07903	7.8238e-06	0.000405362	MARCHF10	membrane associated ring-CH-type finger 10 [Source:HGNC Symbol;Acc:HGNC:26655]	-	-	-	-	-	GO:0005515//protein binding;GO:0008270//zinc ion binding;GO:0016740//transferase activity;GO:0046872//metal ion binding	GO:0016567//protein ubiquitination
ENSG00000163141	105	94	76	84	69	185	127	157	198	115	2.77	2.66	2.71	2.81	2.61	6.05	5.94	6.75	7.25	3.83	2.712	5.964	1.13692	7.89302e-06	0.000407666	BNIPL	BCL2 interacting protein like [Source:HGNC Symbol;Acc:HGNC:16976]	-	-	-	-	GO:0005634//nucleus;GO:0005737//cytoplasm;GO:0005829//cytosol	GO:0004309//exopolyphosphatase activity;GO:0005515//protein binding;GO:0042802//identical protein binding	GO:0006798//polyphosphate catabolic process;GO:0006915//apoptotic process;GO:0008285//negative regulation of cell proliferation;GO:0040009//regulation of growth rate
ENSG00000139116	115	198	302	203	226	257	519	371	986	861	2.65	2.29	4.62	2.62	3.4	3.06	9.16	5.87	14.47	11.71	3.116	8.854	1.50663	8.08819e-06	0.000415758	KIF21A	kinesin family member 21A [Source:HGNC Symbol;Acc:HGNC:19349]	-	-	-	-	GO:0005737//cytoplasm;GO:0005829//cytosol;GO:0005856//cytoskeleton;GO:0005871//kinesin complex;GO:0005874//microtubule;GO:0005886//plasma membrane	GO:0000166//nucleotide binding;GO:0003774//motor activity;GO:0003777//microtubule motor activity;GO:0005515//protein binding;GO:0005524//ATP binding;GO:0008017//microtubule binding;GO:0016887//ATPase activity	GO:0007018//microtubule-based movement
ENSG00000187624	48	44	54	60	35	69	89	80	167	160	2.1	1.54	2.38	2.22	1.68	3.09	4.04	3.32	6.01	6.21	1.984	4.534	1.19237	8.10017e-06	0.000415758	C17orf97	chromosome 17 open reading frame 97 [Source:HGNC Symbol;Acc:HGNC:33800]	-	-	-	-	-	GO:0005515//protein binding	GO:0016598//protein arginylation
ENSG00000165383	7	7	17	15	27	38	37	40	103	86	0.31	0.26	0.69	0.58	1.14	1.55	1.75	1.72	4.17	3.3	0.596	2.498	2.06739	8.23117e-06	0.00042117	LRRC18	leucine rich repeat containing 18 [Source:HGNC Symbol;Acc:HGNC:23199]	-	-	-	-	GO:0005737//cytoplasm	GO:0005515//protein binding	-
ENSG00000163879	207	252	258	269	288	347	384	371	866	701	6.43	6.57	7.77	7.68	8.57	9.03	12.63	12.07	25.08	21.08	7.404	15.978	1.10971	8.53111e-06	0.000432488	DNALI1	dynein axonemal light intermediate chain 1 [Source:HGNC Symbol;Acc:HGNC:14353]	Human Diseases	Neurodegenerative diseases	ko05016//Huntington disease	K10410	GO:0005737//cytoplasm;GO:0005929//cilium;GO:0005930//axoneme;GO:0030175//filopodium;GO:0030286//dynein complex;GO:0031514//motile cilium;GO:0036126//sperm flagellum;GO:0042995//cell projection;GO:0097729//9+2 motile cilium	GO:0003774//motor activity;GO:0005515//protein binding;GO:0045504//dynein heavy chain binding	-
ENSG00000148735	14	3	11	17	17	13	266	39	74	127	0.35	0.15	0.35	0.63	0.62	0.36	7.89	1	2.3	3.64	0.42	3.038	2.85466	8.81667e-06	0.000444231	PLEKHS1	pleckstrin homology domain containing S1 [Source:HGNC Symbol;Acc:HGNC:26285]	-	-	-	-	-	GO:0005515//protein binding	-
ENSG00000070526	25	42	42	45	91	94	290	70	294	235	1.52	1.02	1.43	1.46	3.61	2.94	10.37	2.29	9.51	8.08	1.808	6.638	1.87635	8.95583e-06	0.000449867	ST6GALNAC1	ST6 N-acetylgalactosaminide alpha-2,6-sialyltransferase 1 [Source:HGNC Symbol;Acc:HGNC:23614]	Metabolism;Metabolism	Global and overview maps;Glycan biosynthesis and metabolism	ko01100//Metabolic pathways;ko00512//Mucin type O-glycan biosynthesis	K03479;K03479	GO:0000139//Golgi membrane;GO:0005794//Golgi apparatus;GO:0016020//membrane;GO:0016021//integral component of membrane	GO:0001665//alpha-N-acetylgalactosaminide alpha-2,6-sialyltransferase activity;GO:0008373//sialyltransferase activity;GO:0016740//transferase activity;GO:0016757//transferase activity, transferring glycosyl groups	GO:0006486//protein glycosylation;GO:0009312//oligosaccharide biosynthetic process;GO:0097503//sialylation
ENSG00000105479	29	21	33	46	101	82	180	97	405	447	0.69	0.4	0.7	0.91	2.26	1.79	4.47	2.17	8.67	9.08	0.992	5.236	2.40005	9.60371e-06	0.000476599	CCDC114	coiled-coil domain containing 114 [Source:HGNC Symbol;Acc:HGNC:26560]	-	-	-	-	GO:0005929//cilium;GO:0005930//axoneme;GO:0036157//outer dynein arm;GO:0042995//cell projection	GO:0005515//protein binding	GO:0003341//cilium movement;GO:0036158//outer dynein arm assembly
ENSG00000173988	5	6	14	12	7	20	18	30	49	53	0.18	0.17	0.56	0.59	0.3	0.61	0.61	0.92	1.8	1.64	0.36	1.116	1.63227	9.68886e-06	0.00047938	LRRC63	leucine rich repeat containing 63 [Source:HGNC Symbol;Acc:HGNC:34296]	-	-	-	-	-	GO:0005515//protein binding	-
ENSG00000163617	70	88	89	94	92	117	138	128	272	236	1.68	1.96	2.24	1.53	2.04	2.38	2.72	3.48	4.99	6.17	1.89	3.948	1.06274	1.01419e-05	0.000495839	CCDC191	coiled-coil domain containing 191 [Source:HGNC Symbol;Acc:HGNC:29272]	-	-	-	-	-	-	-
ENSG00000141519	77	81	112	150	97	106	242	226	606	533	2.09	2.92	3.33	4.31	2.16	2.35	6.92	5.53	12.37	10.14	2.962	7.462	1.33299	1.01965e-05	0.000497033	CCDC40	coiled-coil domain containing 40 [Source:HGNC Symbol;Acc:HGNC:26090]	-	-	-	-	GO:0005576//extracellular region;GO:0005737//cytoplasm;GO:0005929//cilium;GO:0005930//axoneme;GO:0042995//cell projection	GO:0003674//molecular_function;GO:0005515//protein binding	GO:0001947//heart looping;GO:0003341//cilium movement;GO:0003351//epithelial cilium movement;GO:0003356//regulation of cilium beat frequency;GO:0030317//flagellated sperm motility;GO:0030324//lung development;GO:0035082//axoneme assembly;GO:0035469//determination of pancreatic left/right asymmetry;GO:0036159//inner dynein arm assembly;GO:0044458//motile cilium assembly;GO:0060287//epithelial cili…
ENSG00000128422	1	2	5	3	4	10	139	6	20	32	0.1	0.22	0.22	0.27	0.37	0.44	7.98	0.35	0.92	1.42	0.236	2.222	3.235	1.07326e-05	0.000520423	KRT17	keratin 17 [Source:HGNC Symbol;Acc:HGNC:6427]	Human Diseases;Organismal Systems	Infectious diseases;Endocrine system	ko05150//Staphylococcus aureus infection;ko04915//Estrogen signaling pathway	K07604;K07604	GO:0005737//cytoplasm;GO:0005829//cytosol;GO:0005882//intermediate filament;GO:0045111//intermediate filament cytoskeleton;GO:0071944//cell periphery	GO:0005198//structural molecule activity;GO:0005515//protein binding	GO:0002009//morphogenesis of an epithelium;GO:0030307//positive regulation of cell growth;GO:0031069//hair follicle morphogenesis;GO:0031424//keratinization;GO:0045109//intermediate filament organization;GO:0045727//positive regulation of translation;GO:0051798//positive regulation of hair follicle development;GO:0070268//cornification
ENSG00000186409	205	237	207	243	252	308	376	320	848	810	5.69	6.28	4.9	8.17	6.42	10.23	11.03	10.61	23.95	20.95	6.292	15.354	1.28702	1.07693e-05	0.000520423	CCDC30	coiled-coil domain containing 30 [Source:HGNC Symbol;Acc:HGNC:26103]	-	-	-	-	-	-	-
ENSG00000173013	10	18	23	21	29	34	56	41	132	101	0.33	0.51	0.7	0.61	0.92	1.04	1.99	1.32	4.01	2.91	0.614	2.254	1.87618	1.09485e-05	0.000524381	CCDC96	coiled-coil domain containing 96 [Source:HGNC Symbol;Acc:HGNC:26900]	-	-	-	-	GO:0005737//cytoplasm;GO:0005815//microtubule organizing center;GO:0005856//cytoskeleton;GO:0005930//axoneme;GO:0036064//ciliary basal body	GO:0005515//protein binding	GO:0060271//cilium assembly
ENSG00000039139	231	153	441	403	626	698	1380	883	3338	2930	1.05	0.98	2.73	1.74	3.17	3.59	7.83	4.21	17.26	13.22	1.934	9.222	2.25349	1.09855e-05	0.000524628	DNAH5	dynein axonemal heavy chain 5 [Source:HGNC Symbol;Acc:HGNC:2950]	Human Diseases	Neurodegenerative diseases	ko05016//Huntington disease	K10408	GO:0005576//extracellular region;GO:0005737//cytoplasm;GO:0005856//cytoskeleton;GO:0005858//axonemal dynein complex;GO:0005874//microtubule;GO:0005929//cilium;GO:0005930//axoneme;GO:0030286//dynein complex;GO:0031514//motile cilium;GO:0036157//outer dynein arm;GO:0042995//cell projection;GO:0097729//9+2 motile cilium	GO:0000166//nucleotide binding;GO:0003774//motor activity;GO:0003777//microtubule motor activity;GO:0005524//ATP binding;GO:0008569//ATP-dependent microtubule motor activity, minus-end-directed;GO:0045505//dynein intermediate chain binding;GO:0051959//dynein light intermediate chain binding	GO:0003341//cilium movement;GO:0003351//epithelial cilium movement;GO:0007018//microtubule-based movement;GO:0007368//determination of left/right symmetry;GO:0007507//heart development;GO:0021670//lateral ventricle development;GO:0030317//flagellated sperm motility;GO:0036158//outer dynein arm assembly;GO:0051649//establishment of localization in cell;GO:0060271//cilium assembly
ENSG00000163060	5	0	1	5	4	9	15	18	51	38	0.24	0	0.04	0.21	0.18	0.39	0.76	0.83	2.19	1.56	0.134	1.146	3.0963	1.10444e-05	0.000525916	TEKT4	tektin 4 [Source:HGNC Symbol;Acc:HGNC:31012]	-	-	-	-	GO:0005634//nucleus;GO:0005929//cilium;GO:0015630//microtubule cytoskeleton;GO:0031514//motile cilium;GO:0036126//sperm flagellum;GO:0042995//cell projection	GO:0005515//protein binding	GO:0030030//cell projection organization;GO:0030317//flagellated sperm motility;GO:0060271//cilium assembly;GO:0060294//cilium movement involved in cell motility
ENSG00000171757	32	22	33	32	44	62	63	53	138	121	1.89	1.05	1.61	2.04	2.44	2.7	3.79	2.47	6.94	5.39	1.806	4.258	1.23738	1.10855e-05	0.00052625	LRRC34	leucine rich repeat containing 34 [Source:HGNC Symbol;Acc:HGNC:28408]	-	-	-	-	GO:0005575//cellular_component;GO:0005634//nucleus;GO:0005730//nucleolus;GO:0005737//cytoplasm	GO:0003674//molecular_function;GO:0005515//protein binding	GO:0008150//biological_process;GO:0030154//cell differentiation
ENSG00000137473	8	9	36	21	46	50	83	78	226	194	0.29	0.25	1.65	0.61	2.34	1.72	3.18	2.95	7.26	6.03	1.028	4.228	2.04014	1.13737e-05	0.000536944	TTC29	tetratricopeptide repeat domain 29 [Source:HGNC Symbol;Acc:HGNC:29936]	-	-	-	-	GO:0005737//cytoplasm;GO:0005856//cytoskeleton;GO:0005929//cilium;GO:0031514//motile cilium;GO:0036126//sperm flagellum;GO:0042995//cell projection	GO:0005515//protein binding	GO:0003341//cilium movement;GO:0044782//cilium organization
ENSG00000089091	47	72	77	71	76	95	105	123	240	204	1.23	1.54	1.52	1.69	1.57	2.08	2.61	2.8	4.99	3.91	1.51	3.278	1.11827	1.18429e-05	0.000557496	DZANK1	double zinc ribbon and ankyrin repeat domains 1 [Source:HGNC Symbol;Acc:HGNC:15858]	-	-	-	-	-	GO:0046872//metal ion binding	-
ENSG00000049283	3	0	1	1	4	11	46	7	22	17	0.06	0	0.04	0.04	0.13	0.25	1.29	0.27	0.68	0.41	0.054	0.58	3.42502	1.31044e-05	0.000613373	EPN3	epsin 3 [Source:HGNC Symbol;Acc:HGNC:18235]	Cellular Processes	Transport and catabolism	ko04144//Endocytosis	K12471	GO:0005634//nucleus;GO:0005654//nucleoplasm;GO:0005737//cytoplasm;GO:0005768//endosome;GO:0005886//plasma membrane;GO:0005905//clathrin-coated pit;GO:0019897//extrinsic component of plasma membrane;GO:0030125//clathrin vesicle coat;GO:0030136//clathrin-coated vesicle;GO:0031410//cytoplasmic vesicle;GO:0043231//intracellular membrane-bounded organelle;GO:0048471//perinuclear region of cytoplasm;GO…	GO:0005515//protein binding;GO:0005543//phospholipid binding;GO:0008289//lipid binding;GO:0030276//clathrin binding;GO:1990175//EH domain binding	GO:0006897//endocytosis
ENSG00000206199	4	9	12	5	9	10	69	21	47	66	0.13	0.25	0.36	0.2	0.28	0.46	2.57	0.89	1.79	2.41	0.244	1.624	2.7346	1.33098e-05	0.000619645	ANKUB1	ankyrin repeat and ubiquitin domain containing 1 [Source:HGNC Symbol;Acc:HGNC:29642]	-	-	-	-	-	GO:0005515//protein binding	-
ENSG00000169752	11	7	15	18	19	27	40	28	85	89	0.57	0.26	0.5	0.82	0.61	0.86	1.66	1.24	4.35	4.48	0.552	2.518	2.18954	1.33136e-05	0.000619645	NRG4	neuregulin 4 [Source:HGNC Symbol;Acc:HGNC:29862]	Environmental Information Processing	Signal transduction	ko04012//ErbB signaling pathway	K05458	GO:0005576//extracellular region;GO:0005886//plasma membrane;GO:0016020//membrane;GO:0016021//integral component of membrane	GO:0005102//signaling receptor binding;GO:0005515//protein binding;GO:0008083//growth factor activity	GO:0000165//MAPK cascade;GO:0007399//nervous system development;GO:0038128//ERBB2 signaling pathway;GO:0051897//positive regulation of protein kinase B signaling;GO:2000145//regulation of cell motility
ENSG00000133665	16	1	21	11	20	32	54	52	118	156	1.01	0.04	1.42	0.65	1.17	1.91	3.21	3.36	5.14	6.66	0.858	4.056	2.24101	1.34441e-05	0.000622206	DYDC2	DPY30 domain containing 2 [Source:HGNC Symbol;Acc:HGNC:23468]	-	-	-	-	GO:0000781//chromosome, telomeric region;GO:0044666//MLL3/4 complex;GO:0048188//Set1C/COMPASS complex	GO:0005515//protein binding	GO:0006348//chromatin silencing at telomere;GO:0051568//histone H3-K4 methylation
ENSG00000186976	58	55	79	85	122	119	208	129	403	326	1.31	0.72	1.47	1.56	2.62	2.75	4.53	2.66	7.81	5.99	1.536	4.748	1.62814	1.367e-05	0.000630887	EFCAB6	EF-hand calcium binding domain 6 [Source:HGNC Symbol;Acc:HGNC:24204]	-	-	-	-	GO:0005634//nucleus;GO:0005654//nucleoplasm	GO:0005509//calcium ion binding;GO:0005515//protein binding;GO:0046872//metal ion binding	-
ENSG00000257057	5	5	6	6	8	15	18	13	60	46	0.53	0.45	0.59	0.56	0.81	1.48	2.04	1.34	5.84	4.25	0.588	2.99	2.34626	1.41055e-05	0.000645561	C11orf97	chromosome 11 open reading frame 97 [Source:HGNC Symbol;Acc:HGNC:49544]	-	-	-	-	GO:0005737//cytoplasm;GO:0005856//cytoskeleton;GO:0036064//ciliary basal body;GO:0042995//cell projection;GO:0097546//ciliary base	-	-
ENSG00000151224	9	13	9	8	1	14	35	29	71	45	0.31	0.23	0.2	0.17	0.03	0.35	0.87	0.71	1.78	1.07	0.188	0.956	2.34628	1.41567e-05	0.000646109	MAT1A	methionine adenosyltransferase 1A [Source:HGNC Symbol;Acc:HGNC:6903]	Metabolism;Metabolism;Metabolism	Global and overview maps;Global and overview maps;Amino acid metabolism	ko01100//Metabolic pathways;ko01230//Biosynthesis of amino acids;ko00270//Cysteine and methionine metabolism	K00789;K00789;K00789	GO:0005829//cytosol	GO:0000166//nucleotide binding;GO:0004478//methionine adenosyltransferase activity;GO:0005515//protein binding;GO:0005524//ATP binding;GO:0016740//transferase activity;GO:0042802//identical protein binding;GO:0046872//metal ion binding	GO:0000096//sulfur amino acid metabolic process;GO:0001887//selenium compound metabolic process;GO:0006556//S-adenosylmethionine biosynthetic process;GO:0006730//one-carbon metabolic process;GO:0009087//methionine catabolic process;GO:0032259//methylation;GO:0051289//protein homotetramerization
ENSG00000178531	8	17	27	17	39	41	65	52	131	153	0.46	0.83	1.44	0.86	2.15	2.19	4.01	2.92	6.93	7.68	1.148	4.746	2.04759	1.43642e-05	0.000651967	CTXN1	cortexin 1 [Source:HGNC Symbol;Acc:HGNC:31108]	-	-	-	-	GO:0016020//membrane;GO:0016021//integral component of membrane	-	-
ENSG00000213085	25	27	56	38	66	76	111	72	329	280	0.97	0.86	2	1.27	2.43	2.7	5.24	2.88	12.44	10.22	1.506	6.696	2.15258	1.44576e-05	0.000653724	CFAP45	cilia and flagella associated protein 45 [Source:HGNC Symbol;Acc:HGNC:17229]	-	-	-	-	GO:0005634//nucleus;GO:0005654//nucleoplasm;GO:0005929//cilium;GO:0042995//cell projection	GO:0005515//protein binding	-
ENSG00000163040	16	8	19	22	31	45	52	34	142	150	0.92	0.34	1.23	1.07	1.87	2.67	3.19	2.53	7.79	7.43	1.086	4.722	2.12037	1.44822e-05	0.000653724	CCDC74A	coiled-coil domain containing 74A [Source:HGNC Symbol;Acc:HGNC:25197]	-	-	-	-	-	GO:0005515//protein binding	-
ENSG00000149972	8	1	4	2	5	14	20	11	37	44	0.1	0.04	0.05	0.02	0.06	0.16	0.27	0.19	0.43	0.47	0.054	0.304	2.49304	1.53662e-05	0.000689847	CNTN5	contactin 5 [Source:HGNC Symbol;Acc:HGNC:2175]	-	-	-	-	GO:0005576//extracellular region;GO:0005886//plasma membrane;GO:0016020//membrane;GO:0031225//anchored component of membrane;GO:0098982//GABA-ergic synapse;GO:0099026//anchored component of presynaptic membrane	GO:0005515//protein binding	GO:0007155//cell adhesion;GO:0007605//sensory perception of sound;GO:0099054//presynapse assembly
ENSG00000162814	26	24	46	50	46	56	81	89	272	175	1.13	1.05	2.22	1.77	1.49	1.89	3.97	3.14	9.08	4.71	1.532	4.558	1.57298	1.55336e-05	0.000694793	SPATA17	spermatogenesis associated 17 [Source:HGNC Symbol;Acc:HGNC:25184]	-	-	-	-	GO:0005737//cytoplasm	GO:0005515//protein binding;GO:0005516//calmodulin binding	-
ENSG00000093134	17	25	28	19	44	36	92	53	150	203	0.86	1.48	1.13	0.86	2.24	1.66	5.26	2.79	7.22	9.92	1.314	5.37	2.03096	1.55607e-05	0.000694793	VNN3	vanin 3 [Source:HGNC Symbol;Acc:HGNC:16431]	Metabolism	Metabolism of cofactors and vitamins	ko00770//Pantothenate and CoA biosynthesis	K08069	GO:0005575//cellular_component;GO:0005576//extracellular region;GO:0005886//plasma membrane	GO:0016787//hydrolase activity;GO:0017159//pantetheine hydrolase activity	GO:0006807//nitrogen compound metabolic process;GO:0008150//biological_process;GO:0015939//pantothenate metabolic process
ENSG00000007174	140	143	356	188	565	621	1446	713	1824	3058	2.25	1.61	2.49	1.36	5.2	9.06	12.6	5.36	14.11	20.1	2.582	12.246	2.24575	1.65969e-05	0.000739054	DNAH9	dynein axonemal heavy chain 9 [Source:HGNC Symbol;Acc:HGNC:2953]	Human Diseases	Neurodegenerative diseases	ko05016//Huntington disease	K10408	GO:0005737//cytoplasm;GO:0005856//cytoskeleton;GO:0005874//microtubule;GO:0005929//cilium;GO:0005930//axoneme;GO:0030286//dynein complex;GO:0031514//motile cilium;GO:0036157//outer dynein arm;GO:0042995//cell projection;GO:0097729//9+2 motile cilium;GO:0120135//distal portion of axoneme	GO:0000166//nucleotide binding;GO:0003774//motor activity;GO:0003777//microtubule motor activity;GO:0005515//protein binding;GO:0005524//ATP binding;GO:0008569//ATP-dependent microtubule motor activity, minus-end-directed;GO:0045505//dynein intermediate chain binding;GO:0051959//dynein light intermediate chain binding	GO:0003341//cilium movement;GO:0007018//microtubule-based movement;GO:0030030//cell projection organization
ENSG00000164393	1	3	6	1	4	11	15	9	32	37	0.01	0.04	0.08	0.03	0.1	0.17	0.27	0.12	0.47	0.54	0.052	0.314	2.59418	1.67026e-05	0.000739875	ADGRF2	adhesion G protein-coupled receptor F2 [Source:HGNC Symbol;Acc:HGNC:18991]	-	-	-	-	GO:0016020//membrane;GO:0016021//integral component of membrane	GO:0004888//transmembrane signaling receptor activity;GO:0004930//G protein-coupled receptor activity	GO:0007165//signal transduction;GO:0007166//cell surface receptor signaling pathway;GO:0007186//G protein-coupled receptor signaling pathway
ENSG00000140403	179	264	243	252	235	273	540	317	847	598	4.84	6.14	6.09	6.49	6.33	6.86	15.97	8.85	21.11	13.69	5.978	13.296	1.15326	1.67051e-05	0.000739875	DNAJA4	DnaJ heat shock protein family (Hsp40) member A4 [Source:HGNC Symbol;Acc:HGNC:14885]	-	-	-	-	GO:0005829//cytosol;GO:0016020//membrane	GO:0005515//protein binding;GO:0005524//ATP binding;GO:0031072//heat shock protein binding;GO:0046872//metal ion binding;GO:0051082//unfolded protein binding;GO:0051087//chaperone binding	GO:0006457//protein folding;GO:0009408//response to heat;GO:0010596//negative regulation of endothelial cell migration;GO:0010628//positive regulation of gene expression;GO:0042026//protein refolding;GO:0090084//negative regulation of inclusion body assembly
ENSG00000008226	46	48	116	83	128	77	344	232	480	470	0.51	1.68	4.3	0.77	1.46	2.62	4.26	2.43	4.67	4.68	1.744	3.732	1.09755	1.68462e-05	0.000744125	DLEC1	DLEC1 cilia and flagella associated protein [Source:HGNC Symbol;Acc:HGNC:2899]	-	-	-	-	GO:0005737//cytoplasm;GO:0005829//cytosol	GO:0003674//molecular_function	GO:0008285//negative regulation of cell proliferation
ENSG00000170509	10	26	14	10	15	56	362	66	63	15	0.31	0.67	0.41	0.28	0.43	1.56	11.67	1.94	1.74	0.39	0.42	3.46	3.04231	1.70423e-05	0.000749339	HSD17B13	hydroxysteroid 17-beta dehydrogenase 13 [Source:HGNC Symbol;Acc:HGNC:18685]	-	-	-	-	GO:0005783//endoplasmic reticulum;GO:0005811//lipid droplet;GO:0005829//cytosol	GO:0003674//molecular_function;GO:0005515//protein binding;GO:0016229//steroid dehydrogenase activity;GO:0016491//oxidoreductase activity;GO:0016616//oxidoreductase activity, acting on the CH-OH group of donors, NAD or NADP as acceptor	GO:0034389//lipid droplet organization;GO:0046889//positive regulation of lipid biosynthetic process;GO:0055114//oxidation-reduction process
ENSG00000197208	18	23	35	20	46	41	106	51	161	183	0.57	0.62	1.19	0.72	1.41	1.21	3.62	1.74	5.27	6.31	0.902	3.63	2.00877	1.73402e-05	0.000759831	SLC22A4	solute carrier family 22 member 4 [Source:HGNC Symbol;Acc:HGNC:10968]	Human Diseases	Cancers	ko05231//Choline metabolism in cancer	K08202	GO:0005739//mitochondrion;GO:0005886//plasma membrane;GO:0005887//integral component of plasma membrane;GO:0016020//membrane;GO:0016021//integral component of membrane;GO:0016324//apical plasma membrane	GO:0000166//nucleotide binding;GO:0005515//protein binding;GO:0005524//ATP binding;GO:0008513//secondary active organic cation transmembrane transporter activity;GO:0015171//amino acid transmembrane transporter activity;GO:0015226//carnitine transmembrane transporter activity;GO:0015293//symporter activity;GO:0015491//cation:cation antiporter activity;GO:0015651//quaternary ammonium group transme…	GO:0006641//triglyceride metabolic process;GO:0006811//ion transport;GO:0006814//sodium ion transport;GO:0007589//body fluid secretion;GO:0009437//carnitine metabolic process;GO:0015695//organic cation transport;GO:0015697//quaternary ammonium group transport;GO:0015879//carnitine transport;GO:0042908//xenobiotic transport;GO:0055085//transmembrane transport;GO:0089718//amino acid import across p…
ENSG00000167094	12	6	21	14	10	22	27	41	111	85	0.3	0.13	0.48	0.3	0.24	0.51	0.72	0.99	2.53	1.84	0.29	1.318	2.18423	1.79761e-05	0.000785607	TTC16	tetratricopeptide repeat domain 16 [Source:HGNC Symbol;Acc:HGNC:26536]	-	-	-	-	-	GO:0005515//protein binding	-
ENSG00000151575	73	76	108	109	129	137	184	166	437	417	2.61	2.37	5.08	4.41	4.51	5.18	7.36	6.25	17.98	15.73	3.796	10.5	1.46784	1.82262e-05	0.000794429	TEX9	testis expressed 9 [Source:HGNC Symbol;Acc:HGNC:29585]	-	-	-	-	-	GO:0005515//protein binding	-
ENSG00000155530	27	49	37	55	56	71	94	70	209	229	0.58	0.9	0.75	1.02	1.18	1.43	2.16	1.51	4.2	4.57	0.886	2.774	1.64659	1.86384e-05	0.000804956	LRGUK	leucine rich repeats and guanylate kinase domain containing [Source:HGNC Symbol;Acc:HGNC:21964]	-	-	-	-	GO:0001669//acrosomal vesicle;GO:0002177//manchette;GO:0005737//cytoplasm;GO:0005829//cytosol;GO:0005856//cytoskeleton;GO:0031410//cytoplasmic vesicle;GO:0042995//cell projection	GO:0000166//nucleotide binding;GO:0004385//guanylate kinase activity;GO:0005515//protein binding;GO:0005524//ATP binding;GO:0016301//kinase activity;GO:0016740//transferase activity	GO:0007283//spermatogenesis;GO:0016310//phosphorylation;GO:0030154//cell differentiation;GO:0035082//axoneme assembly;GO:0046037//GMP metabolic process;GO:0046710//GDP metabolic process
ENSG00000149201	20	32	34	32	82	64	109	90	300	358	0.58	0.74	0.92	0.94	2.35	1.96	3.34	4.19	8.46	9.81	1.106	5.552	2.32766	1.86438e-05	0.000804956	CCDC81	coiled-coil domain containing 81 [Source:HGNC Symbol;Acc:HGNC:26281]	-	-	-	-	GO:0005737//cytoplasm;GO:0005813//centrosome;GO:0005815//microtubule organizing center;GO:0005856//cytoskeleton	GO:0005515//protein binding	-
ENSG00000149043	9	13	6	16	7	22	36	25	26	36	0.64	0.99	0.28	1.13	0.45	1.51	2.49	1.64	1.66	2.53	0.698	1.966	1.49396	1.86631e-05	0.000804956	SYT8	synaptotagmin 8 [Source:HGNC Symbol;Acc:HGNC:19264]	-	-	-	-	GO:0001669//acrosomal vesicle;GO:0005737//cytoplasm;GO:0005886//plasma membrane;GO:0016020//membrane;GO:0016021//integral component of membrane;GO:0030424//axon;GO:0030672//synaptic vesicle membrane;GO:0031045//dense core granule;GO:0031410//cytoplasmic vesicle;GO:0031982//vesicle;GO:0070382//exocytic vesicle	GO:0000149//SNARE binding;GO:0001786//phosphatidylserine binding;GO:0005509//calcium ion binding;GO:0005544//calcium-dependent phospholipid binding;GO:0019905//syntaxin binding;GO:0030276//clathrin binding;GO:0048306//calcium-dependent protein binding	GO:0006887//exocytosis;GO:0007340//acrosome reaction;GO:0014059//regulation of dopamine secretion;GO:0016192//vesicle-mediated transport;GO:0017156//calcium ion regulated exocytosis;GO:0017158//regulation of calcium ion-dependent exocytosis;GO:0048488//synaptic vesicle endocytosis;GO:0048791//calcium ion-regulated exocytosis of neurotransmitter;GO:0071277//cellular response to calcium ion
ENSG00000137098	32	46	60	52	33	65	95	77	285	182	1.57	1.99	2.49	2.21	1.33	2.75	4.93	3.92	12.34	8.17	1.918	6.422	1.74342	1.89978e-05	0.000817254	SPAG8	sperm associated antigen 8 [Source:HGNC Symbol;Acc:HGNC:14105]	-	-	-	-	GO:0001669//acrosomal vesicle;GO:0005634//nucleus;GO:0005737//cytoplasm;GO:0005819//spindle;GO:0005856//cytoskeleton;GO:0016020//membrane;GO:0031410//cytoplasmic vesicle	GO:0003674//molecular_function;GO:0005515//protein binding;GO:0008017//microtubule binding	GO:0007049//cell cycle;GO:0007283//spermatogenesis;GO:0007338//single fertilization;GO:0008150//biological_process;GO:0030154//cell differentiation;GO:0045944//positive regulation of transcription by RNA polymerase II
ENSG00000100218	2	0	0	5	6	22	13	10	50	35	0.17	0	0	0.55	0.34	1.59	0.95	0.74	4.11	2.61	0.212	2	3.23786	1.91353e-05	0.000821024	RSPH14	radial spoke head 14 homolog [Source:HGNC Symbol;Acc:HGNC:13437]	-	-	-	-	GO:0005575//cellular_component	GO:0003674//molecular_function;GO:0005515//protein binding	GO:0008150//biological_process
ENSG00000152936	4	5	7	6	22	27	29	26	80	64	0.47	0.38	0.61	0.58	1.92	1.83	3.89	2.4	5.92	5.85	0.792	3.978	2.32847	1.99322e-05	0.000848586	LMNTD1	lamin tail domain containing 1 [Source:HGNC Symbol;Acc:HGNC:26683]	-	-	-	-	GO:0005634//nucleus;GO:0005635//nuclear envelope;GO:0005737//cytoplasm;GO:0005882//intermediate filament	-	GO:0008283//cell proliferation
ENSG00000162004	10	5	15	12	38	27	59	65	136	148	0.75	0.18	0.63	0.46	2.22	1.19	3.22	3.05	5.88	5.76	0.848	3.82	2.17144	2.06979e-05	0.000876654	CCDC78	coiled-coil domain containing 78 [Source:HGNC Symbol;Acc:HGNC:14153]	-	-	-	-	GO:0005737//cytoplasm;GO:0005814//centriole;GO:0005856//cytoskeleton;GO:0005886//plasma membrane;GO:0016020//membrane;GO:0016529//sarcoplasmic reticulum;GO:0042383//sarcolemma;GO:0048471//perinuclear region of cytoplasm;GO:0098536//deuterosome	-	GO:0003009//skeletal muscle contraction;GO:0030030//cell projection organization;GO:0098535//de novo centriole assembly involved in multi-ciliated epithelial cell differentiation
ENSG00000109771	83	62	48	60	68	106	103	96	216	179	1.2	0.75	0.66	0.78	1.06	1.4	1.62	1.43	2.86	2.55	0.89	1.972	1.14778	2.10042e-05	0.000887347	LRP2BP	LRP2 binding protein [Source:HGNC Symbol;Acc:HGNC:25434]	-	-	-	-	GO:0005737//cytoplasm	GO:0005515//protein binding	-
ENSG00000170214	19	44	20	15	26	81	100	41	71	53	0.65	1.48	0.53	0.37	0.71	2.45	3.44	1.14	2.16	1.46	0.748	2.13	1.50974	2.11398e-05	0.000890793	ADRA1B	adrenoceptor alpha 1B [Source:HGNC Symbol;Acc:HGNC:278]	Environmental Information Processing;Environmental Information Processing;Environmental Information Processing;Organismal Systems;Organismal Systems;Organismal Systems	Signaling molecules and interaction;Signal transduction;Signal transduction;Circulatory system;Circulatory system;Digestive system	ko04080//Neuroactive ligand-receptor interaction;ko04020//Calcium signaling pathway;ko04022//cGMP - PKG signaling pathway;ko04261//Adrenergic signaling in cardiomyocytes;ko04270//Vascular smooth muscle contraction;ko04970//Salivary secretion	K04136;K04136;K04136;K04136;K04136;K04136	GO:0005634//nucleus;GO:0005737//cytoplasm;GO:0005886//plasma membrane;GO:0005887//integral component of plasma membrane;GO:0005901//caveola;GO:0016020//membrane;GO:0016021//integral component of membrane;GO:0031965//nuclear membrane	GO:0004930//G protein-coupled receptor activity;GO:0004935//adrenergic receptor activity;GO:0004937//alpha1-adrenergic receptor activity;GO:0005515//protein binding;GO:0046982//protein heterodimerization activity	GO:0001996//positive regulation of heart rate by epinephrine-norepinephrine;GO:0006937//regulation of muscle contraction;GO:0007165//signal transduction;GO:0007186//G protein-coupled receptor signaling pathway;GO:0007188//adenylate cyclase-modulating G protein-coupled receptor signaling pathway;GO:0007200//phospholipase C-activating G protein-coupled receptor signaling pathway;GO:0007204//positiv…
ENSG00000105784	7	5	17	8	18	138	69	16	59	30	0.32	0.07	0.47	0.22	0.56	3.67	2.12	0.38	1.19	0.9	0.328	1.652	2.33245	2.12698e-05	0.000891528	RUNDC3B	RUN domain containing 3B [Source:HGNC Symbol;Acc:HGNC:30286]	-	-	-	-	-	-	-
ENSG00000147400	190	186	239	216	261	291	339	332	812	774	9.63	8.01	11.15	9.62	12.64	13.72	18.37	16.44	37.8	34.26	10.21	24.118	1.24013	2.13323e-05	0.000891528	CETN2	centrin 2 [Source:HGNC Symbol;Acc:HGNC:1867]	Genetic Information Processing	Replication and repair	ko03420//Nucleotide excision repair	K10840	GO:0005634//nucleus;GO:0005635//nuclear envelope;GO:0005643//nuclear pore;GO:0005654//nucleoplasm;GO:0005737//cytoplasm;GO:0005813//centrosome;GO:0005814//centriole;GO:0005815//microtubule organizing center;GO:0005829//cytosol;GO:0005856//cytoskeleton;GO:0005929//cilium;GO:0032391//photoreceptor connecting cilium;GO:0036064//ciliary basal body;GO:0044615//nuclear pore nuclear basket;GO:0045177//a…	GO:0005509//calcium ion binding;GO:0005515//protein binding;GO:0008017//microtubule binding;GO:0031683//G-protein beta/gamma-subunit complex binding;GO:0032795//heterotrimeric G-protein binding;GO:0046872//metal ion binding	GO:0000086//G2/M transition of mitotic cell cycle;GO:0000278//mitotic cell cycle;GO:0000715//nucleotide-excision repair, DNA damage recognition;GO:0000717//nucleotide-excision repair, DNA duplex unwinding;GO:0006281//DNA repair;GO:0006289//nucleotide-excision repair;GO:0006294//nucleotide-excision repair, preincision complex assembly;GO:0006974//cellular response to DNA damage stimulus;GO:0007049…
ENSG00000125531	7	1	6	7	3	12	16	20	36	26	0.17	0.02	0.18	0.2	0.19	0.41	0.64	0.71	1.38	0.87	0.152	0.802	2.39953	2.13737e-05	0.000891528	FNDC11	fibronectin type III domain containing 11 [Source:HGNC Symbol;Acc:HGNC:28764]	-	-	-	-	-	GO:0005515//protein binding	-
ENSG00000151715	21	36	33	37	30	50	73	49	79	59	0.8	1	1.15	1.35	1.14	1.81	2.87	1.78	2.63	1.94	1.088	2.206	1.01975	2.15037e-05	0.000894683	TMEM45B	transmembrane protein 45B [Source:HGNC Symbol;Acc:HGNC:25194]	-	-	-	-	GO:0016020//membrane;GO:0016021//integral component of membrane	GO:0005515//protein binding	-
ENSG00000086570	0	2	6	4	6	13	92	22	8	53	0	0.01	0.03	0.02	0.03	0.06	0.48	0.11	0.04	0.23	0.018	0.184	3.35364	2.32928e-05	0.000959431	FAT2	FAT atypical cadherin 2 [Source:HGNC Symbol;Acc:HGNC:3596]	-	-	-	-	GO:0005794//Golgi apparatus;GO:0005886//plasma membrane;GO:0005912//adherens junction;GO:0016020//membrane;GO:0016021//integral component of membrane;GO:0030054//cell junction;GO:0070062//extracellular exosome	GO:0005509//calcium ion binding	GO:0007155//cell adhesion;GO:0007156//homophilic cell adhesion via plasma membrane adhesion molecules;GO:0010631//epithelial cell migration;GO:0031589//cell-substrate adhesion;GO:0098609//cell-cell adhesion
ENSG00000142621	64	79	141	100	179	149	224	254	644	718	1.53	1.93	4.08	2.17	4.18	3.22	5.72	6.12	17.34	14.67	2.778	9.414	1.76076	2.37725e-05	0.000974316	FHAD1	forkhead associated phosphopeptide binding domain 1 [Source:HGNC Symbol;Acc:HGNC:29408]	-	-	-	-	-	GO:0005515//protein binding	-
ENSG00000114473	61	78	119	95	117	123	169	174	421	419	2.74	2.71	6.01	3.81	5.55	6.17	9.06	8.2	17.45	15.83	4.164	11.342	1.44563	2.38381e-05	0.000974581	IQCG	IQ motif containing G [Source:HGNC Symbol;Acc:HGNC:25251]	-	-	-	-	GO:0002177//manchette;GO:0005737//cytoplasm;GO:0005829//cytosol;GO:0005856//cytoskeleton;GO:0005929//cilium;GO:0031514//motile cilium;GO:0036126//sperm flagellum;GO:0042995//cell projection;GO:0070062//extracellular exosome	GO:0005515//protein binding;GO:0005516//calmodulin binding;GO:0030544//Hsp70 protein binding	GO:0007283//spermatogenesis;GO:0007286//spermatid development;GO:0007288//sperm axoneme assembly;GO:0030154//cell differentiation;GO:0044782//cilium organization
ENSG00000160298	67	58	85	87	76	81	137	149	261	247	1.83	1.39	2.42	1.97	2.44	1.93	5.21	4.95	9.24	7.47	2.01	5.76	1.51887	2.48773e-05	0.00100707	C21orf58	chromosome 21 open reading frame 58 [Source:HGNC Symbol;Acc:HGNC:1300]	-	-	-	-	-	-	-
ENSG00000160345	7	11	21	12	24	30	45	28	150	104	0.68	0.78	2.01	0.97	2.32	2.78	5.04	2.88	14.25	9.39	1.352	6.868	2.34479	2.53935e-05	0.00101797	C9orf116	chromosome 9 open reading frame 116 [Source:HGNC Symbol;Acc:HGNC:28435]	-	-	-	-	GO:0005634//nucleus	GO:0005515//protein binding	GO:0006974//cellular response to DNA damage stimulus;GO:0007368//determination of left/right symmetry;GO:0010468//regulation of gene expression;GO:0071494//cellular response to UV-C
ENSG00000222046	7	3	5	9	27	28	45	34	76	103	0.37	0.13	0.24	0.42	1.37	1.37	2.55	1.75	3.69	4.74	0.506	2.82	2.47849	2.55312e-05	0.001021	DCDC2B	doublecortin domain containing 2B [Source:HGNC Symbol;Acc:HGNC:32576]	-	-	-	-	GO:0005815//microtubule organizing center;GO:0005874//microtubule;GO:0030864//cortical actin cytoskeleton	GO:0005515//protein binding	GO:0035556//intracellular signal transduction
ENSG00000135702	5	4	0	7	5	13	23	11	30	44	0.11	0.07	0	0.14	0.11	0.27	0.82	0.72	0.6	0.84	0.086	0.65	2.91803	2.58341e-05	0.00103061	CHST5	carbohydrate sulfotransferase 5 [Source:HGNC Symbol;Acc:HGNC:1973]	-	-	-	-	GO:0000139//Golgi membrane;GO:0005794//Golgi apparatus;GO:0005802//trans-Golgi network;GO:0016020//membrane;GO:0016021//integral component of membrane;GO:0031228//intrinsic component of Golgi membrane	GO:0001517//N-acetylglucosamine 6-O-sulfotransferase activity;GO:0008146//sulfotransferase activity;GO:0016740//transferase activity	GO:0005975//carbohydrate metabolic process;GO:0006044//N-acetylglucosamine metabolic process;GO:0006477//protein sulfation;GO:0006790//sulfur compound metabolic process;GO:0018146//keratan sulfate biosynthetic process
ENSG00000203778	73	68	85	86	110	152	134	110	317	273	3.85	2.18	4.41	4.7	5.09	8.14	7.71	4.88	16.03	12.07	4.046	9.766	1.27127	2.61654e-05	0.0010388	FAM229B	family with sequence similarity 229 member B [Source:HGNC Symbol;Acc:HGNC:33858]	-	-	-	-	-	GO:0005515//protein binding	-
ENSG00000085563	112	65	157	123	54	886	600	185	358	110	1.99	1.34	2.46	1.73	0.75	11.81	11.18	3.37	5.76	1.44	1.654	6.712	2.02078	2.64063e-05	0.00104584	ABCB1	ATP binding cassette subfamily B member 1 [Source:HGNC Symbol;Acc:HGNC:40]	Human Diseases;Human Diseases;Organismal Systems;Environmental Information Processing	Cancers;Cancers;Digestive system;Membrane transport	ko05206//MicroRNAs in cancer;ko05226//Gastric cancer;ko04976//Bile secretion;ko02010//ABC transporters	K05658;K05658;K05658;K05658	GO:0005654//nucleoplasm;GO:0005886//plasma membrane;GO:0009986//cell surface;GO:0016020//membrane;GO:0016021//integral component of membrane;GO:0016324//apical plasma membrane;GO:0070062//extracellular exosome;GO:0098591//external side of apical plasma membrane	GO:0000166//nucleotide binding;GO:0005515//protein binding;GO:0005524//ATP binding;GO:0008559//xenobiotic transmembrane transporting ATPase activity;GO:0015562//efflux transmembrane transporter activity;GO:0016887//ATPase activity;GO:0022857//transmembrane transporter activity;GO:0031625//ubiquitin protein ligase binding;GO:0042626//ATPase activity, coupled to transmembrane movement of substances…	GO:0000086//G2/M transition of mitotic cell cycle;GO:0042493//response to drug;GO:0042969//lactone transport;GO:0045332//phospholipid translocation;GO:0046865//terpenoid transport;GO:0047484//regulation of response to osmotic stress;GO:0055085//transmembrane transport;GO:0070633//transepithelial transport;GO:0072089//stem cell proliferation;GO:0099040//ceramide translocation;GO:0140115//export ac…
ENSG00000128342	16	16	19	26	25	84	77	34	36	52	0.32	0.25	0.52	0.42	0.79	1.65	1.52	0.61	1.42	1.15	0.46	1.27	1.46512	2.65102e-05	0.00104744	LIF	LIF interleukin 6 family cytokine [Source:HGNC Symbol;Acc:HGNC:6596]	Environmental Information Processing;Environmental Information Processing;Cellular Processes;Environmental Information Processing	Signaling molecules and interaction;Signal transduction;Cellular community - eukaryotes;Signal transduction	ko04060//Cytokine-cytokine receptor interaction;ko04630//Jak-STAT signaling pathway;ko04550//Signaling pathways regulating pluripotency of stem cells;ko04668//TNF signaling pathway	K05419;K05419;K05419;K05419	GO:0005576//extracellular region;GO:0005615//extracellular space;GO:0005829//cytosol	GO:0005102//signaling receptor binding;GO:0005125//cytokine activity;GO:0005146//leukemia inhibitory factor receptor binding;GO:0005515//protein binding;GO:0008083//growth factor activity	GO:0001974//blood vessel remodeling;GO:0006955//immune response;GO:0007260//tyrosine phosphorylation of STAT protein;GO:0007275//multicellular organism development;GO:0007566//embryo implantation;GO:0008284//positive regulation of cell proliferation;GO:0008285//negative regulation of cell proliferation;GO:0010628//positive regulation of gene expression;GO:0019221//cytokine-mediated signaling path…
ENSG00000179299	147	76	169	143	208	213	308	273	573	583	2.91	1.58	3.07	3.07	4.87	4.05	5.82	6.66	10.43	11.56	3.1	7.704	1.31334	2.66569e-05	0.001049	NSUN7	NOP2/Sun RNA methyltransferase family member 7 [Source:HGNC Symbol;Acc:HGNC:25857]	-	-	-	-	-	GO:0003723//RNA binding;GO:0008168//methyltransferase activity;GO:0016740//transferase activity	GO:0032259//methylation
ENSG00000136918	7	12	20	13	36	29	58	48	127	148	0.38	0.58	1.01	0.63	1.88	1.47	3.42	2.57	6.43	7.09	0.896	4.196	2.22744	2.6677e-05	0.001049	WDR38	WD repeat domain 38 [Source:HGNC Symbol;Acc:HGNC:23745]	-	-	-	-	-	GO:0005515//protein binding	GO:0002244//hematopoietic progenitor cell differentiation
ENSG00000114670	86	91	124	116	172	159	234	193	454	443	3.92	2.82	4.71	4.15	6.1	5.15	8.08	6.79	15.31	13.8	4.34	9.826	1.17891	2.72114e-05	0.00106493	NEK11	NIMA related kinase 11 [Source:HGNC Symbol;Acc:HGNC:18593]	-	-	-	-	GO:0005634//nucleus;GO:0005654//nucleoplasm;GO:0005730//nucleolus;GO:0005737//cytoplasm;GO:0005813//centrosome	GO:0000166//nucleotide binding;GO:0004672//protein kinase activity;GO:0004674//protein serine/threonine kinase activity;GO:0005515//protein binding;GO:0005524//ATP binding;GO:0016301//kinase activity;GO:0016740//transferase activity;GO:0046872//metal ion binding	GO:0006468//protein phosphorylation;GO:0007049//cell cycle;GO:0007059//chromosome segregation;GO:0016310//phosphorylation;GO:0016572//histone phosphorylation;GO:0031573//intra-S DNA damage checkpoint;GO:0035556//intracellular signal transduction;GO:1901990//regulation of mitotic cell cycle phase transition
ENSG00000157502	12	9	17	19	11	18	40	46	98	43	0.2	0.14	0.27	0.29	0.18	0.29	0.74	0.79	1.59	0.65	0.216	0.812	1.91045	2.84087e-05	0.00110392	PWWP3B	PWWP domain containing 3B [Source:HGNC Symbol;Acc:HGNC:26583]	-	-	-	-	GO:0070062//extracellular exosome	-	-
ENSG00000050438	126	127	104	112	116	139	194	173	309	375	1.32	1.01	1.38	1.13	0.99	2.18	2.88	1.53	2.87	3.29	1.166	2.55	1.12893	2.91923e-05	0.0011317	SLC4A8	solute carrier family 4 member 8 [Source:HGNC Symbol;Acc:HGNC:11034]	-	-	-	-	GO:0005886//plasma membrane;GO:0008021//synaptic vesicle;GO:0016020//membrane;GO:0016021//integral component of membrane;GO:0030425//dendrite;GO:0032279//asymmetric synapse;GO:0032280//symmetric synapse;GO:0032809//neuronal cell body membrane;GO:0042734//presynaptic membrane;GO:0043005//neuron projection;GO:0043195//terminal bouton;GO:0043679//axon terminus;GO:0097386//glial cell projection;GO:00…	GO:0005452//inorganic anion exchanger activity;GO:0008509//anion transmembrane transporter activity;GO:0008510//sodium:bicarbonate symporter activity;GO:0015081//sodium ion transmembrane transporter activity;GO:0015106//bicarbonate transmembrane transporter activity;GO:0015108//chloride transmembrane transporter activity;GO:0015297//antiporter activity;GO:0015301//anion:anion antiporter activity;…	GO:0006811//ion transport;GO:0006814//sodium ion transport;GO:0006820//anion transport;GO:0015701//bicarbonate transport;GO:0035725//sodium ion transmembrane transport;GO:0042391//regulation of membrane potential;GO:0050801//ion homeostasis;GO:0050804//modulation of chemical synaptic transmission;GO:0051453//regulation of intracellular pH;GO:0055085//transmembrane transport;GO:1902476//chloride t…
ENSG00000181085	28	27	52	23	46	45	82	87	218	151	1.58	0.88	2.43	1.02	1.66	1.6	3.85	4.17	10.17	6.22	1.514	5.202	1.7807	2.92814e-05	0.00113249	MAPK15	mitogen-activated protein kinase 15 [Source:HGNC Symbol;Acc:HGNC:24667]	Organismal Systems	Immune system	ko04657//IL-17 signaling pathway	K19603	GO:0005576//extracellular region;GO:0005634//nucleus;GO:0005737//cytoplasm;GO:0005776//autophagosome;GO:0005794//Golgi apparatus;GO:0005814//centriole;GO:0005819//spindle;GO:0005856//cytoskeleton;GO:0005911//cell-cell junction;GO:0005923//bicellular tight junction;GO:0030054//cell junction;GO:0031410//cytoplasmic vesicle;GO:0036064//ciliary basal body;GO:0042995//cell projection;GO:0072687//meiot…	GO:0000166//nucleotide binding;GO:0003682//chromatin binding;GO:0004672//protein kinase activity;GO:0004674//protein serine/threonine kinase activity;GO:0004707//MAP kinase activity;GO:0005515//protein binding;GO:0005524//ATP binding;GO:0016301//kinase activity;GO:0016740//transferase activity;GO:0017124//SH3 domain binding	GO:0000165//MAPK cascade;GO:0003400//regulation of COPII vesicle coating;GO:0006468//protein phosphorylation;GO:0006974//cellular response to DNA damage stimulus;GO:0007029//endoplasmic reticulum organization;GO:0008284//positive regulation of cell proliferation;GO:0010468//regulation of gene expression;GO:0010506//regulation of autophagy;GO:0016310//phosphorylation;GO:0030336//negative regulatio…
ENSG00000205129	5	6	16	17	13	25	31	24	65	76	0.37	0.32	1.22	1.12	0.88	1.84	2.49	1.79	4.54	4.77	0.782	3.086	1.9805	3.1775e-05	0.0012175	C4orf47	chromosome 4 open reading frame 47 [Source:HGNC Symbol;Acc:HGNC:34346]	-	-	-	-	GO:0005737//cytoplasm;GO:0005813//centrosome;GO:0005815//microtubule organizing center;GO:0005856//cytoskeleton;GO:0005881//cytoplasmic microtubule;GO:0097731//9+0 non-motile cilium	-	-
ENSG00000198553	4	5	15	10	32	17	69	48	162	143	0.24	0.25	0.74	0.46	1.49	0.82	3.78	2.29	7.66	6.43	0.636	4.196	2.72192	3.42702e-05	0.00129801	KCNRG	potassium channel regulator [Source:HGNC Symbol;Acc:HGNC:18893]	-	-	-	-	GO:0005783//endoplasmic reticulum	GO:0005515//protein binding;GO:0042802//identical protein binding	GO:0051260//protein homooligomerization;GO:1902260//negative regulation of delayed rectifier potassium channel activity
ENSG00000155761	45	10	74	102	126	213	260	273	760	717	1.09	0.91	1.92	2.2	2.81	6.61	9.32	7.17	16.63	15.03	1.786	10.952	2.61639	3.84011e-05	0.00143795	SPAG17	sperm associated antigen 17 [Source:HGNC Symbol;Acc:HGNC:26620]	-	-	-	-	GO:0005576//extracellular region;GO:0005737//cytoplasm;GO:0005856//cytoskeleton;GO:0005874//microtubule;GO:0005929//cilium;GO:0031514//motile cilium;GO:0042995//cell projection;GO:1990716//axonemal central apparatus	-	GO:0003351//epithelial cilium movement;GO:0030030//cell projection organization;GO:1904158//axonemal central apparatus assembly
ENSG00000166448	10	6	5	0	2	54	51	8	30	26	0.39	0.19	0.19	0	0.06	1.26	1.32	0.22	0.63	0.53	0.166	0.792	2.25432	3.88104e-05	0.0014467	TMEM130	transmembrane protein 130 [Source:HGNC Symbol;Acc:HGNC:25429]	-	-	-	-	GO:0000139//Golgi membrane;GO:0005794//Golgi apparatus;GO:0005887//integral component of plasma membrane;GO:0016020//membrane;GO:0016021//integral component of membrane	GO:0005515//protein binding	-
ENSG00000166578	20	26	35	20	34	51	42	50	131	96	0.83	0.98	1.41	0.77	1.32	2.04	1.8	1.98	4.98	3.65	1.062	2.89	1.44429	4.13102e-05	0.0015242	IQCD	IQ motif containing D [Source:HGNC Symbol;Acc:HGNC:25168]	-	-	-	-	GO:0005737//cytoplasm;GO:0005856//cytoskeleton;GO:0005929//cilium;GO:0031514//motile cilium;GO:0036064//ciliary basal body;GO:0042995//cell projection	GO:0005515//protein binding	-
ENSG00000177685	144	136	101	71	96	189	242	134	361	260	6.13	4.43	3.46	2.91	3.96	6.47	10.76	5.01	15.95	9.77	4.178	9.592	1.19902	4.16643e-05	0.00153228	CRACR2B	calcium release activated channel regulator 2B [Source:HGNC Symbol;Acc:HGNC:28703]	-	-	-	-	GO:0005737//cytoplasm	GO:0005509//calcium ion binding;GO:0005515//protein binding	GO:0002115//store-operated calcium entry;GO:0034613//cellular protein localization;GO:2001256//regulation of store-operated calcium entry
ENSG00000164627	18	18	22	31	54	48	73	57	189	171	0.6	0.66	0.8	0.79	1.23	1.09	2.7	1.55	4.37	4.89	0.816	2.92	1.83933	4.32187e-05	0.00157887	KIF6	kinesin family member 6 [Source:HGNC Symbol;Acc:HGNC:21202]	-	-	-	-	GO:0001673//male germ cell nucleus;GO:0005737//cytoplasm;GO:0005856//cytoskeleton;GO:0005871//kinesin complex;GO:0005874//microtubule	GO:0000166//nucleotide binding;GO:0003777//microtubule motor activity;GO:0005515//protein binding;GO:0005524//ATP binding;GO:0008017//microtubule binding;GO:0016887//ATPase activity	GO:0007018//microtubule-based movement
ENSG00000085552	7	10	19	21	18	31	52	26	52	46	0.13	0.16	0.31	0.33	0.31	0.56	0.98	0.46	0.85	0.7	0.248	0.71	1.51748	4.43268e-05	0.0016122	IGSF9	immunoglobulin superfamily member 9 [Source:HGNC Symbol;Acc:HGNC:18132]	-	-	-	-	GO:0005886//plasma membrane;GO:0016020//membrane;GO:0016021//integral component of membrane;GO:0030054//cell junction;GO:0030424//axon;GO:0030425//dendrite;GO:0045202//synapse;GO:0060077//inhibitory synapse	GO:0005515//protein binding;GO:0098632//cell-cell adhesion mediator activity	GO:0007155//cell adhesion;GO:0007156//homophilic cell adhesion via plasma membrane adhesion molecules;GO:0007275//multicellular organism development;GO:0007399//nervous system development;GO:0007411//axon guidance;GO:0016358//dendrite development;GO:0030154//cell differentiation;GO:0050807//regulation of synapse organization;GO:0070593//dendrite self-avoidance
ENSG00000163576	9	11	52	24	28	41	60	86	190	174	0.22	0.24	1.26	0.53	1.17	1.56	1.64	3.97	4.44	4.18	0.684	3.158	2.20694	4.47624e-05	0.00162446	EFHB	EF-hand domain family member B [Source:HGNC Symbol;Acc:HGNC:26330]	-	-	-	-	GO:0005737//cytoplasm	GO:0005509//calcium ion binding;GO:0005515//protein binding;GO:0046872//metal ion binding;GO:0061891//calcium ion sensor activity	GO:0006811//ion transport;GO:0006816//calcium ion transport;GO:0032091//negative regulation of protein binding;GO:0070884//regulation of calcineurin-NFAT signaling cascade;GO:2001256//regulation of store-operated calcium entry
ENSG00000241794	0	0	0	0	0	14	13	5	37	0	0	0	0	0	0	1.37	1.47	0.51	3.57	0	0.001	1.384	10.4346	4.65945e-05	0.00168723	SPRR2A	small proline rich protein 2A [Source:HGNC Symbol;Acc:HGNC:11261]	-	-	-	-	GO:0001533//cornified envelope;GO:0005737//cytoplasm;GO:0005829//cytosol	GO:0005515//protein binding	GO:0008544//epidermis development;GO:0030216//keratinocyte differentiation;GO:0031424//keratinization;GO:0070268//cornification
ENSG00000084764	82	65	70	69	100	126	132	98	256	226	3.28	2.11	2.52	2.43	3.68	4.8	5.36	3.62	9	7.67	2.804	6.09	1.11896	4.67618e-05	0.00168958	MAPRE3	microtubule associated protein RP/EB family member 3 [Source:HGNC Symbol;Acc:HGNC:6892]	-	-	-	-	GO:0005737//cytoplasm;GO:0005815//microtubule organizing center;GO:0005856//cytoskeleton;GO:0005874//microtubule;GO:0005881//cytoplasmic microtubule;GO:0015630//microtubule cytoskeleton;GO:0030496//midbody;GO:0035371//microtubule plus-end;GO:0048471//perinuclear region of cytoplasm;GO:0051233//spindle midzone;GO:1905721//mitotic spindle astral microtubule end	GO:0005515//protein binding;GO:0008017//microtubule binding;GO:0008022//protein C-terminus binding;GO:0019901//protein kinase binding;GO:0042802//identical protein binding;GO:0051010//microtubule plus-end binding	GO:0007049//cell cycle;GO:0008104//protein localization;GO:0031110//regulation of microtubule polymerization or depolymerization;GO:0031113//regulation of microtubule polymerization;GO:0045737//positive regulation of cyclin-dependent protein serine/threonine kinase activity;GO:0045860//positive regulation of protein kinase activity;GO:0045893//positive regulation of transcription, DNA-templated;G…
ENSG00000101842	5	2	6	8	4	5	37	51	74	12	0.31	0.04	0.13	0.23	0.09	0.1	1.19	1.33	1.87	0.68	0.16	1.034	2.69209	4.8223e-05	0.00173662	VSIG1	V-set and immunoglobulin domain containing 1 [Source:HGNC Symbol;Acc:HGNC:28675]	-	-	-	-	GO:0005886//plasma membrane;GO:0016020//membrane;GO:0016021//integral component of membrane;GO:0016323//basolateral plasma membrane	GO:0005515//protein binding	GO:0003382//epithelial cell morphogenesis;GO:0030277//maintenance of gastrointestinal epithelium
ENSG00000160472	17	8	2	4	29	60	48	26	104	148	2	0.8	0.22	0.41	3.27	6.56	6.06	2.99	11.24	15.19	1.34	8.408	2.64953	4.82747e-05	0.00173662	TMEM190	transmembrane protein 190 [Source:HGNC Symbol;Acc:HGNC:29632]	-	-	-	-	GO:0002079//inner acrosomal membrane;GO:0005634//nucleus;GO:0016020//membrane;GO:0016021//integral component of membrane	GO:0005515//protein binding;GO:0043621//protein self-association	GO:0002244//hematopoietic progenitor cell differentiation
ENSG00000112530	21	10	19	18	41	32	73	46	162	139	1.52	0.81	1.08	1.37	2.16	2.42	5.63	3.61	9.72	8.57	1.388	5.99	2.10955	4.88527e-05	0.00175359	PACRG	parkin coregulated [Source:HGNC Symbol;Acc:HGNC:19152]	-	-	-	-	GO:0002177//manchette;GO:0005634//nucleus;GO:0005829//cytosol;GO:0005929//cilium;GO:0016020//membrane;GO:0016021//integral component of membrane;GO:0031982//vesicle;GO:0043005//neuron projection;GO:0044297//cell body;GO:0097225//sperm midpiece	GO:0001664//G protein-coupled receptor binding;GO:0003779//actin binding;GO:0005515//protein binding;GO:0030544//Hsp70 protein binding;GO:0031072//heat shock protein binding;GO:0031625//ubiquitin protein ligase binding;GO:0043014//alpha-tubulin binding;GO:0048487//beta-tubulin binding;GO:0051087//chaperone binding;GO:0051879//Hsp90 protein binding	GO:0007286//spermatid development;GO:0034613//cellular protein localization;GO:0034620//cellular response to unfolded protein;GO:0060548//negative regulation of cell death
ENSG00000106541	104	51	64	89	88	128	197	112	185	295	4.49	2.02	2.5	3.4	3.65	5.23	9.1	5.13	7.77	11.25	3.212	7.696	1.26064	4.97139e-05	0.00178062	AGR2	anterior gradient 2, protein disulphide isomerase family member [Source:HGNC Symbol;Acc:HGNC:328]	-	-	-	-	GO:0005576//extracellular region;GO:0005615//extracellular space;GO:0005783//endoplasmic reticulum	GO:0002162//dystroglycan binding;GO:0005154//epidermal growth factor receptor binding;GO:0005515//protein binding;GO:0042802//identical protein binding	GO:0010628//positive regulation of gene expression;GO:0010811//positive regulation of cell-substrate adhesion;GO:0045742//positive regulation of epidermal growth factor receptor signaling pathway;GO:0048546//digestive tract morphogenesis;GO:0048639//positive regulation of developmental growth;GO:0060480//lung goblet cell differentiation;GO:0060548//negative regulation of cell death;GO:0070254//mu…
ENSG00000164411	1	2	2	9	10	12	21	15	79	63	0.03	0.05	0.06	0.27	0.3	0.61	1.35	0.9	4.58	2.81	0.142	2.05	3.85166	5.08584e-05	0.00181766	GJB7	gap junction protein beta 7 [Source:HGNC Symbol;Acc:HGNC:16690]	-	-	-	-	GO:0005886//plasma membrane;GO:0005921//gap junction;GO:0005922//connexin complex;GO:0016020//membrane;GO:0016021//integral component of membrane;GO:0030054//cell junction	GO:0005243//gap junction channel activity	GO:0007154//cell communication;GO:0007267//cell-cell signaling;GO:0055085//transmembrane transport
ENSG00000226690	1	3	18	10	29	35	50	40	162	191	0.03	0.09	0.7	0.38	1.65	1.94	2.15	2.1	9.32	10.46	0.57	5.194	3.18781	5.11519e-05	0.0018242	AC013470.2	novel protein	-	-	-	-	-	-	-
ENSG00000105792	64	69	80	54	85	115	112	88	198	218	2.64	2.39	3.96	2.55	4.02	5.41	7.38	5.13	7.69	9.13	3.112	6.948	1.15876	5.32863e-05	0.00187997	CFAP69	cilia and flagella associated protein 69 [Source:HGNC Symbol;Acc:HGNC:26107]	-	-	-	-	GO:0005737//cytoplasm;GO:0005929//cilium;GO:0031514//motile cilium;GO:0042995//cell projection;GO:0097225//sperm midpiece;GO:0097730//non-motile cilium	-	GO:0007283//spermatogenesis;GO:0007288//sperm axoneme assembly;GO:0007608//sensory perception of smell;GO:0030154//cell differentiation;GO:0030317//flagellated sperm motility;GO:0042048//olfactory behavior;GO:0050896//response to stimulus;GO:1902093//positive regulation of flagellated sperm motility;GO:1905516//positive regulation of fertilization;GO:1990834//response to odorant
ENSG00000165591	49	65	72	53	48	87	79	92	121	87	2.66	1.99	3.26	1.73	1.66	5.02	4.83	4.84	5.98	3.26	2.26	4.786	1.0825	5.36184e-05	0.00188764	FAAH2	fatty acid amide hydrolase 2 [Source:HGNC Symbol;Acc:HGNC:26440]	-	-	-	-	GO:0005811//lipid droplet;GO:0016020//membrane;GO:0016021//integral component of membrane	GO:0016787//hydrolase activity;GO:0017064//fatty acid amide hydrolase activity;GO:0102077//oleamide hydrolase activity;GO:0103073//anandamide amidohydrolase activity	GO:0006629//lipid metabolic process;GO:0016042//lipid catabolic process;GO:0019369//arachidonic acid metabolic process
ENSG00000128346	10	8	8	8	12	16	22	19	54	53	0.4	0.38	0.48	0.55	0.56	1.07	0.97	0.85	2.42	2.36	0.474	1.534	1.69434	5.40111e-05	0.00189741	C22orf23	chromosome 22 open reading frame 23 [Source:HGNC Symbol;Acc:HGNC:18589]	-	-	-	-	GO:0005575//cellular_component	GO:0003674//molecular_function;GO:0005515//protein binding	GO:0008150//biological_process
ENSG00000154914	79	88	84	102	91	92	165	144	289	233	1.49	1.4	1.53	1.56	1.58	1.5	3.48	2.6	5.13	3.75	1.512	3.292	1.12251	5.6396e-05	0.00196444	USP43	ubiquitin specific peptidase 43 [Source:HGNC Symbol;Acc:HGNC:20072]	-	-	-	-	GO:0005654//nucleoplasm	GO:0004843//thiol-dependent ubiquitin-specific protease activity;GO:0008233//peptidase activity;GO:0008234//cysteine-type peptidase activity;GO:0016787//hydrolase activity;GO:0019785//ISG15-specific protease activity	GO:0006508//proteolysis;GO:0006511//ubiquitin-dependent protein catabolic process;GO:0016579//protein deubiquitination;GO:0018215//protein phosphopantetheinylation;GO:0019985//translesion synthesis
ENSG00000145934	193	97	113	68	88	31	22	44	32	73	1.85	1.41	1.09	1.86	1.23	0.27	0.19	0.34	0.23	0.71	1.488	0.348	-2.09622	5.9626e-05	0.00206386	TENM2	teneurin transmembrane protein 2 [Source:HGNC Symbol;Acc:HGNC:29943]	-	-	-	-	GO:0005634//nucleus;GO:0005783//endoplasmic reticulum;GO:0005794//Golgi apparatus;GO:0005886//plasma membrane;GO:0005887//integral component of plasma membrane;GO:0016020//membrane;GO:0016021//integral component of membrane;GO:0016605//PML body;GO:0030054//cell junction;GO:0030175//filopodium;GO:0030425//dendrite;GO:0030426//growth cone;GO:0042995//cell projection;GO:0043005//neuron projection;GO…	GO:0005509//calcium ion binding;GO:0042803//protein homodimerization activity;GO:0046982//protein heterodimerization activity;GO:0050839//cell adhesion molecule binding	GO:0000122//negative regulation of transcription by RNA polymerase II;GO:0007155//cell adhesion;GO:0007157//heterophilic cell-cell adhesion via plasma membrane cell adhesion molecules;GO:0007165//signal transduction;GO:0048666//neuron development;GO:0051491//positive regulation of filopodium assembly;GO:0098609//cell-cell adhesion
ENSG00000181449	7	11	32	20	48	30	183	62	184	130	0.2	0.27	0.84	0.5	1.3	0.79	5.56	1.72	4.79	3.21	0.622	3.214	2.36938	6.06883e-05	0.00209593	SOX2	SRY-box transcription factor 2 [Source:HGNC Symbol;Acc:HGNC:11195]	Environmental Information Processing;Cellular Processes	Signal transduction;Cellular community - eukaryotes	ko04390//Hippo signaling pathway;ko04550//Signaling pathways regulating pluripotency of stem cells	K16796;K16796	GO:0000785//chromatin;GO:0005634//nucleus;GO:0005654//nucleoplasm;GO:0005667//transcription factor complex;GO:0005737//cytoplasm;GO:0005829//cytosol	GO:0000976//transcription regulatory region sequence-specific DNA binding;GO:0000978//RNA polymerase II proximal promoter sequence-specific DNA binding;GO:0000981//DNA-binding transcription factor activity, RNA polymerase II-specific;GO:0001228//DNA-binding transcription activator activity, RNA polymerase II-specific;GO:0003677//DNA binding;GO:0003700//DNA-binding transcription factor activity;GO…	GO:0000122//negative regulation of transcription by RNA polymerase II;GO:0001649//osteoblast differentiation;GO:0001654//eye development;GO:0001714//endodermal cell fate specification;GO:0006325//chromatin organization;GO:0006355//regulation of transcription, DNA-templated;GO:0007050//cell cycle arrest;GO:0007275//multicellular organism development;GO:0009611//response to wounding;GO:0009653//ana…
ENSG00000197980	6	12	11	15	20	18	39	29	74	59	0.21	0.8	0.37	0.84	1.41	1.04	1.8	1.44	4.43	2.24	0.726	2.19	1.59289	6.18465e-05	0.00212288	LEKR1	leucine, glutamate and lysine rich 1 [Source:HGNC Symbol;Acc:HGNC:33765]	-	-	-	-	-	-	-
ENSG00000186081	1	2	5	3	11	16	167	10	14	38	0.08	0.12	0.22	0.16	0.34	0.47	5.79	0.31	0.47	1.17	0.184	1.642	3.15768	6.27944e-05	0.00215094	KRT5	keratin 5 [Source:HGNC Symbol;Acc:HGNC:6442]	-	-	-	-	GO:0005634//nucleus;GO:0005737//cytoplasm;GO:0005829//cytosol;GO:0005882//intermediate filament;GO:0016020//membrane;GO:0045095//keratin filament;GO:0070062//extracellular exosome	GO:0005200//structural constituent of cytoskeleton;GO:0005515//protein binding;GO:0097110//scaffold protein binding	GO:0007010//cytoskeleton organization;GO:0008544//epidermis development;GO:0031424//keratinization;GO:0031581//hemidesmosome assembly;GO:0070268//cornification
ENSG00000156284	5	4	13	9	7	8	31	32	137	33	0.17	0.12	0.41	0.27	0.23	0.25	1.13	1.06	4.28	0.98	0.24	1.54	2.68182	6.34814e-05	0.00216547	CLDN8	claudin 8 [Source:HGNC Symbol;Acc:HGNC:2050]	Human Diseases;Cellular Processes;Human Diseases;Environmental Information Processing;Organismal Systems	Infectious diseases;Cellular community - eukaryotes;Infectious diseases;Signaling molecules and interaction;Immune system	ko05130//Pathogenic Escherichia coli infection;ko04530//Tight junction;ko05160//Hepatitis C;ko04514//Cell adhesion molecules (CAMs);ko04670//Leukocyte transendothelial migration	K06087;K06087;K06087;K06087;K06087	GO:0005783//endoplasmic reticulum;GO:0005886//plasma membrane;GO:0005923//bicellular tight junction;GO:0016020//membrane;GO:0016021//integral component of membrane;GO:0016323//basolateral plasma membrane;GO:0016327//apicolateral plasma membrane;GO:0030054//cell junction	GO:0005198//structural molecule activity;GO:0005515//protein binding;GO:0042802//identical protein binding	GO:0007155//cell adhesion;GO:0016338//calcium-independent cell-cell adhesion via plasma membrane cell-adhesion molecules;GO:0070830//bicellular tight junction assembly
ENSG00000158062	40	45	69	56	58	81	92	82	236	145	1.72	1.62	2.76	2.18	2.22	3.47	4.18	3.37	10.05	4.83	2.1	5.18	1.30256	7.03919e-05	0.00238147	UBXN11	UBX domain protein 11 [Source:HGNC Symbol;Acc:HGNC:30600]	-	-	-	-	GO:0005737//cytoplasm;GO:0005856//cytoskeleton	GO:0005515//protein binding;GO:0043130//ubiquitin binding	GO:0043161//proteasome-mediated ubiquitin-dependent protein catabolic process
ENSG00000179913	0	1	0	1	1	3	37	4	23	7	0	0.04	0	0.02	0.05	0.07	1.05	0.18	0.68	0.16	0.022	0.428	4.28204	7.08537e-05	0.00239038	B3GNT3	UDP-GlcNAc:betaGal beta-1,3-N-acetylglucosaminyltransferase 3 [Source:HGNC Symbol;Acc:HGNC:13528]	Metabolism;Metabolism	Global and overview maps;Glycan biosynthesis and metabolism	ko01100//Metabolic pathways;ko00601//Glycosphingolipid biosynthesis - lacto and neolacto series	K07970;K07970	GO:0000139//Golgi membrane;GO:0005794//Golgi apparatus;GO:0005887//integral component of plasma membrane;GO:0016020//membrane;GO:0016021//integral component of membrane	GO:0008375//acetylglucosaminyltransferase activity;GO:0008376//acetylgalactosaminyltransferase activity;GO:0008457//beta-galactosyl-N-acetylglucosaminylgalactosylglucosyl-ceramide beta-1,3-acetylglucosaminyltransferase activity;GO:0008532//N-acetyllactosaminide beta-1,3-N-acetylglucosaminyltransferase activity;GO:0016740//transferase activity;GO:0016757//transferase activity, transferring glycosy…	GO:0006486//protein glycosylation;GO:0016266//O-glycan processing;GO:0018146//keratan sulfate biosynthetic process;GO:0018215//protein phosphopantetheinylation;GO:0030311//poly-N-acetyllactosamine biosynthetic process
ENSG00000105388	16	11	6	18	1	13	153	250	150	4	0.39	0.22	0.16	0.49	0.04	0.35	3.8	6	3.15	0.25	0.26	2.71	3.38171	7.09454e-05	0.00239038	CEACAM5	CEA cell adhesion molecule 5 [Source:HGNC Symbol;Acc:HGNC:1817]	-	-	-	-	GO:0005576//extracellular region;GO:0005886//plasma membrane;GO:0005887//integral component of plasma membrane;GO:0009986//cell surface;GO:0016020//membrane;GO:0016323//basolateral plasma membrane;GO:0016324//apical plasma membrane;GO:0031225//anchored component of membrane;GO:0070062//extracellular exosome;GO:0071575//integral component of external side of plasma membrane	GO:0005515//protein binding;GO:0034235//GPI anchor binding;GO:0042802//identical protein binding;GO:0042803//protein homodimerization activity	GO:0006915//apoptotic process;GO:0007155//cell adhesion;GO:0007156//homophilic cell adhesion via plasma membrane adhesion molecules;GO:0007157//heterophilic cell-cell adhesion via plasma membrane cell adhesion molecules;GO:0010832//negative regulation of myotube differentiation;GO:0034109//homotypic cell-cell adhesion;GO:0043066//negative regulation of apoptotic process;GO:0050900//leukocyte migr…
ENSG00000158428	7	4	9	10	18	23	29	17	61	95	0.38	0.32	0.45	0.47	0.95	1.38	1.67	0.89	3.02	4.46	0.514	2.284	2.15172	7.14672e-05	0.00239481	CATIP	ciliogenesis associated TTC17 interacting protein [Source:HGNC Symbol;Acc:HGNC:25062]	-	-	-	-	GO:0005634//nucleus;GO:0005737//cytoplasm;GO:0005856//cytoskeleton;GO:0005886//plasma membrane;GO:0015629//actin cytoskeleton;GO:0016020//membrane	GO:0005515//protein binding	GO:0030030//cell projection organization;GO:0030041//actin filament polymerization;GO:0044782//cilium organization
ENSG00000171798	142	157	101	188	162	213	207	217	491	450	1.96	1.6	1.39	2.05	1.75	2.76	2.87	3.39	6.23	5.28	1.75	4.106	1.23038	7.1513e-05	0.00239481	KNDC1	kinase non-catalytic C-lobe domain containing 1 [Source:HGNC Symbol;Acc:HGNC:29374]	-	-	-	-	GO:0005575//cellular_component;GO:0030425//dendrite;GO:0032045//guanyl-nucleotide exchange factor complex;GO:0042995//cell projection;GO:0043025//neuronal cell body;GO:0043204//perikaryon	GO:0003674//molecular_function;GO:0005085//guanyl-nucleotide exchange factor activity;GO:0005088//Ras guanyl-nucleotide exchange factor activity	GO:0001934//positive regulation of protein phosphorylation;GO:0007264//small GTPase mediated signal transduction;GO:0008150//biological_process;GO:0021707//cerebellar granule cell differentiation;GO:0048814//regulation of dendrite morphogenesis;GO:0050773//regulation of dendrite development;GO:0050790//regulation of catalytic activity
ENSG00000167759	2	3	5	1	6	5	34	8	71	26	0.31	0.1	0.18	0.03	0.5	0.46	1.43	0.4	2.98	1.59	0.224	1.372	2.61471	7.18418e-05	0.00239608	KLK13	kallikrein related peptidase 13 [Source:HGNC Symbol;Acc:HGNC:6361]	-	-	-	-	GO:0005576//extracellular region;GO:0005615//extracellular space;GO:0005737//cytoplasm;GO:0030141//secretory granule	GO:0004175//endopeptidase activity;GO:0004252//serine-type endopeptidase activity;GO:0005515//protein binding;GO:0008233//peptidase activity;GO:0008236//serine-type peptidase activity;GO:0016787//hydrolase activity	GO:0006508//proteolysis;GO:0016485//protein processing;GO:0070268//cornification
ENSG00000153132	6	14	19	10	15	20	29	31	63	50	0.25	0.31	0.6	0.23	0.38	0.49	0.81	0.79	1.51	1.14	0.354	0.948	1.42114	7.23699e-05	0.00240785	CLGN	calmegin [Source:HGNC Symbol;Acc:HGNC:2060]	-	-	-	-	GO:0005635//nuclear envelope;GO:0005783//endoplasmic reticulum;GO:0005789//endoplasmic reticulum membrane;GO:0016020//membrane;GO:0016021//integral component of membrane	GO:0005509//calcium ion binding;GO:0005515//protein binding;GO:0044183//protein binding involved in protein folding;GO:0051082//unfolded protein binding	GO:0006457//protein folding;GO:0007338//single fertilization;GO:0007339//binding of sperm to zona pellucida;GO:0030968//endoplasmic reticulum unfolded protein response;GO:0065003//protein-containing complex assembly
ENSG00000135951	24	14	25	23	42	32	79	41	199	202	1.36	0.97	0.9	0.86	2.2	0.97	2.6	2.89	7.15	6.42	1.258	4.006	1.67103	7.24868e-05	0.00240785	TSGA10	testis specific 10 [Source:HGNC Symbol;Acc:HGNC:14927]	-	-	-	-	GO:0005575//cellular_component;GO:0005737//cytoplasm;GO:0005814//centriole;GO:0005856//cytoskeleton	GO:0003674//molecular_function;GO:0005515//protein binding	GO:0007283//spermatogenesis
ENSG00000130513	11	9	25	25	23	47	39	72	177	36	0.79	0.5	1.42	1.35	1.47	2.9	2.59	4.51	10.14	1.91	1.106	4.41	1.99543	7.30623e-05	0.00242208	GDF15	growth differentiation factor 15 [Source:HGNC Symbol;Acc:HGNC:30142]	Environmental Information Processing	Signaling molecules and interaction	ko04060//Cytokine-cytokine receptor interaction	K05504	GO:0005576//extracellular region;GO:0005615//extracellular space;GO:0005634//nucleus;GO:0005737//cytoplasm;GO:0005794//Golgi apparatus;GO:0062023//collagen-containing extracellular matrix;GO:0070062//extracellular exosome	GO:0005125//cytokine activity;GO:0005515//protein binding;GO:0008083//growth factor activity;GO:0042803//protein homodimerization activity;GO:0070700//BMP receptor binding	GO:0000187//activation of MAPK activity;GO:0002023//reduction of food intake in response to dietary excess;GO:0007165//signal transduction;GO:0007179//transforming growth factor beta receptor signaling pathway;GO:0007267//cell-cell signaling;GO:0010862//positive regulation of pathway-restricted SMAD protein phosphorylation;GO:0030509//BMP signaling pathway;GO:0035860//glial cell-derived neurotrop…
ENSG00000284800	0	1	0	7	12	17	34	20	99	69	0	0.04	0	0.17	0.32	0.42	1.05	0.55	2.42	1.59	0.106	1.206	3.50809	7.49052e-05	0.00247322	AC235565.2	novel transcript	-	-	-	-	-	-	-
ENSG00000150773	34	41	44	55	48	66	91	53	194	194	1.92	1.38	2.3	2.2	2.04	3.51	5.02	2.98	8.86	8.74	1.968	5.822	1.56478	7.87049e-05	0.0025729	PIH1D2	PIH1 domain containing 2 [Source:HGNC Symbol;Acc:HGNC:25210]	-	-	-	-	GO:0005737//cytoplasm;GO:0097255//R2TP complex;GO:1990904//ribonucleoprotein complex	GO:0005515//protein binding;GO:0031267//small GTPase binding	GO:0000492//box C/D snoRNP assembly;GO:0006364//rRNA processing
ENSG00000010626	54	66	82	98	148	129	160	156	461	547	2.79	3.41	5.44	5.98	7.36	8	10.42	8	27.7	27.07	4.996	16.238	1.70053	7.96621e-05	0.0025939	LRRC23	leucine rich repeat containing 23 [Source:HGNC Symbol;Acc:HGNC:19138]	-	-	-	-	GO:0005575//cellular_component;GO:0005737//cytoplasm;GO:0005829//cytosol	GO:0003674//molecular_function;GO:0005515//protein binding	GO:0008150//biological_process
ENSG00000187957	11	9	9	17	17	20	32	25	45	52	0.24	0.17	0.18	0.33	0.65	0.62	0.75	0.53	0.98	1.06	0.314	0.788	1.32743	8.12427e-05	0.00264015	DNER	delta/notch like EGF repeat containing [Source:HGNC Symbol;Acc:HGNC:24456]	-	-	-	-	GO:0005769//early endosome;GO:0005886//plasma membrane;GO:0016020//membrane;GO:0016021//integral component of membrane;GO:0030425//dendrite;GO:0043025//neuronal cell body	GO:0004888//transmembrane signaling receptor activity;GO:0005112//Notch binding;GO:0005509//calcium ion binding;GO:0005515//protein binding;GO:0030276//clathrin binding	GO:0001764//neuron migration;GO:0006897//endocytosis;GO:0007219//Notch signaling pathway;GO:0007220//Notch receptor processing;GO:0007416//synapse assembly;GO:0007417//central nervous system development;GO:0010001//glial cell differentiation;GO:0048741//skeletal muscle fiber development
ENSG00000164855	26	34	44	43	25	46	137	59	141	72	0.43	0.61	0.79	1.09	0.99	0.81	3.11	0.81	2.64	1.41	0.782	1.756	1.16705	8.16694e-05	0.00264879	TMEM184A	transmembrane protein 184A [Source:HGNC Symbol;Acc:HGNC:28797]	-	-	-	-	GO:0005737//cytoplasm;GO:0005768//endosome;GO:0005886//plasma membrane;GO:0016020//membrane;GO:0016021//integral component of membrane;GO:0030658//transport vesicle membrane;GO:0030659//cytoplasmic vesicle membrane;GO:0030667//secretory granule membrane;GO:0031410//cytoplasmic vesicle;GO:0031901//early endosome membrane;GO:0048471//perinuclear region of cytoplasm	GO:0008201//heparin binding	-
ENSG00000171346	4	6	24	11	29	21	290	39	41	159	0.13	0.1	0.67	0.43	0.84	0.68	12.16	1.5	1.48	5.78	0.434	4.32	3.31526	8.23538e-05	0.00266051	KRT15	keratin 15 [Source:HGNC Symbol;Acc:HGNC:6421]	Human Diseases;Organismal Systems	Infectious diseases;Endocrine system	ko05150//Staphylococcus aureus infection;ko04915//Estrogen signaling pathway	K07604;K07604	GO:0005634//nucleus;GO:0005829//cytosol;GO:0005882//intermediate filament;GO:0070062//extracellular exosome	GO:0005198//structural molecule activity;GO:0005200//structural constituent of cytoskeleton;GO:0005515//protein binding;GO:0097110//scaffold protein binding	GO:0007010//cytoskeleton organization;GO:0008544//epidermis development;GO:0031424//keratinization;GO:0070268//cornification
ENSG00000102904	30	14	28	26	27	34	60	42	144	123	1.02	0.4	1.02	0.7	1.11	1.5	2.36	1.6	5.67	3.98	0.85	3.022	1.82997	8.52417e-05	0.00274842	TSNAXIP1	translin associated factor X interacting protein 1 [Source:HGNC Symbol;Acc:HGNC:18586]	-	-	-	-	GO:0005575//cellular_component;GO:0005737//cytoplasm;GO:0048471//perinuclear region of cytoplasm	GO:0003674//molecular_function;GO:0005515//protein binding	GO:0007275//multicellular organism development;GO:0007283//spermatogenesis;GO:0008150//biological_process;GO:0030154//cell differentiation
ENSG00000176945	101	136	193	112	207	210	408	253	308	344	2.69	3.02	5.51	3.07	5.77	6.18	13.98	6.72	8.4	7.01	4.012	8.458	1.07599	8.56349e-05	0.0027557	MUC20	mucin 20, cell surface associated [Source:HGNC Symbol;Acc:HGNC:23282]	-	-	-	-	GO:0005576//extracellular region;GO:0005796//Golgi lumen;GO:0005886//plasma membrane;GO:0009925//basal plasma membrane;GO:0016020//membrane;GO:0016323//basolateral plasma membrane;GO:0016324//apical plasma membrane;GO:0031528//microvillus membrane;GO:0042995//cell projection	GO:0042802//identical protein binding	GO:0000187//activation of MAPK activity;GO:0002223//stimulatory C-type lectin receptor signaling pathway;GO:0016266//O-glycan processing;GO:0048012//hepatocyte growth factor receptor signaling pathway
ENSG00000234602	1	0	2	0	4	9	14	4	19	30	0.03	0	0.15	0	0.13	0.28	0.51	0.13	0.58	0.87	0.062	0.474	2.93455	8.90916e-05	0.00284471	MCIDAS	multiciliate differentiation and DNA synthesis associated cell cycle protein [Source:HGNC Symbol;Acc:HGNC:40050]	-	-	-	-	GO:0005634//nucleus;GO:0016604//nuclear body	GO:0003713//transcription coactivator activity;GO:0005515//protein binding;GO:0042802//identical protein binding	GO:0006275//regulation of DNA replication;GO:0007049//cell cycle;GO:0007346//regulation of mitotic cell cycle;GO:0008156//negative regulation of DNA replication;GO:0030030//cell projection organization;GO:0044458//motile cilium assembly;GO:0045786//negative regulation of cell cycle;GO:0045893//positive regulation of transcription, DNA-templated;GO:0045944//positive regulation of transcription by …
ENSG00000165923	9	22	33	12	49	40	100	65	131	116	0.87	2.14	1.05	1.37	2.05	1.64	3.38	5.54	5.85	4.12	1.496	4.106	1.45662	9.01482e-05	0.00287289	AGBL2	ATP/GTP binding protein like 2 [Source:HGNC Symbol;Acc:HGNC:26296]	-	-	-	-	GO:0005737//cytoplasm;GO:0005814//centriole;GO:0005829//cytosol;GO:0005856//cytoskeleton;GO:0036064//ciliary basal body;GO:0042995//cell projection	GO:0004180//carboxypeptidase activity;GO:0004181//metallocarboxypeptidase activity;GO:0008233//peptidase activity;GO:0008237//metallopeptidase activity;GO:0008270//zinc ion binding;GO:0016787//hydrolase activity;GO:0046872//metal ion binding	GO:0006508//proteolysis;GO:0035610//protein side chain deglutamylation
ENSG00000140527	4	12	19	18	21	9	71	50	120	122	0.15	0.35	0.6	0.51	0.64	0.4	2.53	1.66	3.59	3.59	0.45	2.354	2.38712	9.21738e-05	0.00293177	WDR93	WD repeat domain 93 [Source:HGNC Symbol;Acc:HGNC:26924]	-	-	-	-	GO:0005747//mitochondrial respiratory chain complex I	GO:0005515//protein binding;GO:0016651//oxidoreductase activity, acting on NAD(P)H	GO:0022900//electron transport chain
ENSG00000117477	4	7	14	17	29	22	47	42	108	95	0.18	0.23	0.55	0.73	1.09	0.79	2.21	1.96	3.87	3.37	0.556	2.44	2.13372	0.000105642	0.00330275	CCDC181	coiled-coil domain containing 181 [Source:HGNC Symbol;Acc:HGNC:28051]	-	-	-	-	GO:0002177//manchette;GO:0005737//cytoplasm;GO:0005856//cytoskeleton;GO:0005874//microtubule;GO:0005929//cilium;GO:0031514//motile cilium;GO:0036126//sperm flagellum;GO:0042995//cell projection	GO:0008017//microtubule binding	-
ENSG00000117501	12	9	32	25	62	51	74	63	242	285	0.3	0.25	0.84	0.7	1.67	1.12	2.13	1.6	7.07	6.83	0.752	3.75	2.31809	0.000107702	0.00334949	MROH9	maestro heat like repeat family member 9 [Source:HGNC Symbol;Acc:HGNC:26287]	-	-	-	-	-	-	-
ENSG00000177459	7	6	4	2	9	14	22	14	39	19	0.33	0.24	0.18	0.13	0.41	0.92	1.12	0.65	1.7	0.78	0.258	1.034	2.00279	0.000107897	0.00334949	ERICH5	glutamate rich 5 [Source:HGNC Symbol;Acc:HGNC:26823]	-	-	-	-	-	GO:0005515//protein binding	-
ENSG00000284862	7	21	0	31	45	100	62	98	143	319	0.72	0.91	0	1.3	1.83	3.55	1.93	2.48	3.4	5.86	0.952	3.444	1.85505	0.000107935	0.00334949	CCDC39	coiled-coil domain containing 39 [Source:HGNC Symbol;Acc:HGNC:25244]	-	-	-	-	GO:0005576//extracellular region;GO:0005737//cytoplasm;GO:0005829//cytosol;GO:0005856//cytoskeleton;GO:0005929//cilium;GO:0005930//axoneme;GO:0042995//cell projection	-	GO:0001947//heart looping;GO:0003341//cilium movement;GO:0003351//epithelial cilium movement;GO:0003356//regulation of cilium beat frequency;GO:0007368//determination of left/right symmetry;GO:0007420//brain development;GO:0007507//heart development;GO:0030317//flagellated sperm motility;GO:0030324//lung development;GO:0035469//determination of pancreatic left/right asymmetry;GO:0036159//inner dy…
ENSG00000189157	86	83	87	126	77	126	137	116	241	236	2.54	1.62	2.84	3.64	2.63	3.68	4.9	3.25	6.84	7.93	2.654	5.32	1.00326	0.000108625	0.0033641	FAM47E	family with sequence similarity 47 member E [Source:HGNC Symbol;Acc:HGNC:34343]	-	-	-	-	GO:0005737//cytoplasm	GO:0003674//molecular_function	GO:0008150//biological_process
ENSG00000168589	4	2	8	7	19	13	31	28	85	63	0.45	0.16	1.05	0.6	1.81	1.26	3.18	3.3	9.46	6.23	0.814	4.686	2.52526	0.000111782	0.00344893	DYNLRB2	dynein light chain roadblock-type 2 [Source:HGNC Symbol;Acc:HGNC:15467]	Human Diseases	Infectious diseases	ko05132//Salmonella infection	K10419	GO:0005737//cytoplasm;GO:0005813//centrosome;GO:0005856//cytoskeleton;GO:0005868//cytoplasmic dynein complex;GO:0005874//microtubule;GO:0005929//cilium;GO:0030286//dynein complex;GO:0097542//ciliary tip	GO:0003774//motor activity;GO:0003777//microtubule motor activity;GO:0045505//dynein intermediate chain binding	GO:0007018//microtubule-based movement;GO:0035735//intraciliary transport involved in cilium assembly
ENSG00000184154	64	40	45	65	71	99	83	82	184	203	4.68	1.78	2.84	2.53	3.6	4.44	4.84	4.8	8.74	9.12	3.086	6.388	1.04963	0.000115396	0.00354054	LRTOMT	leucine rich transmembrane and O-methyltransferase domain containing [Source:HGNC Symbol;Acc:HGNC:25033]	Metabolism;Organismal Systems;Metabolism;Metabolism	Global and overview maps;Nervous system;Lipid metabolism;Amino acid metabolism	ko01100//Metabolic pathways;ko04728//Dopaminergic synapse;ko00140//Steroid hormone biosynthesis;ko00350//Tyrosine metabolism	K00545;K00545;K00545;K00545	GO:0005737//cytoplasm	GO:0005515//protein binding	-
ENSG00000188211	33	52	57	56	41	82	89	51	138	110	0.37	0.5	0.59	0.55	0.49	0.85	1.07	0.56	1.55	1.07	0.5	1.02	1.02857	0.000120585	0.00367237	NCR3LG1	natural killer cell cytotoxicity receptor 3 ligand 1 [Source:HGNC Symbol;Acc:HGNC:42400]	-	-	-	-	GO:0005886//plasma membrane;GO:0016020//membrane;GO:0016021//integral component of membrane	GO:0005515//protein binding	GO:0050776//regulation of immune response
ENSG00000187860	10	30	37	23	32	44	43	57	117	111	0.26	0.75	0.95	0.77	1.12	1.51	1.52	2.19	3.69	2.79	0.77	2.34	1.60358	0.000121497	0.00369333	CCDC157	coiled-coil domain containing 157 [Source:HGNC Symbol;Acc:HGNC:33854]	-	-	-	-	-	GO:0005515//protein binding	-
ENSG00000169402	18	8	29	24	77	53	87	94	212	352	0.71	0.27	0.66	1.18	2.64	1.93	4.69	3.25	8.66	12.33	1.092	6.172	2.49877	0.000123923	0.0037533	RSPH10B2	radial spoke head 10 homolog B2 [Source:HGNC Symbol;Acc:HGNC:34385]	-	-	-	-	-	-	-
ENSG00000005448	34	43	52	49	46	58	71	69	207	184	2.15	2.31	2.99	2.67	2.85	3.43	4.72	4.18	12.11	10.37	2.594	6.962	1.42432	0.00012795	0.0038399	WDR54	WD repeat domain 54 [Source:HGNC Symbol;Acc:HGNC:25770]	-	-	-	-	GO:0031982//vesicle	GO:0005515//protein binding;GO:0042803//protein homodimerization activity	GO:0002091//negative regulation of receptor internalization;GO:0042058//regulation of epidermal growth factor receptor signaling pathway;GO:0043408//regulation of MAPK cascade
ENSG00000137975	1	2	2	0	1	2	39	3	4	77	0.02	0.1	0.03	0	0.02	0.03	0.76	0.12	0.07	1.21	0.034	0.438	3.68732	0.000128979	0.00386374	CLCA2	chloride channel accessory 2 [Source:HGNC Symbol;Acc:HGNC:2016]	Organismal Systems;Organismal Systems	Digestive system;Endocrine system	ko04972//Pancreatic secretion;ko04924//Renin secretion	K05028;K05028	GO:0005576//extracellular region;GO:0005654//nucleoplasm;GO:0005829//cytosol;GO:0005886//plasma membrane;GO:0005887//integral component of plasma membrane;GO:0009925//basal plasma membrane;GO:0016020//membrane;GO:0016021//integral component of membrane;GO:0030054//cell junction;GO:0031965//nuclear membrane	GO:0005229//intracellular calcium activated chloride channel activity;GO:0005254//chloride channel activity;GO:0008233//peptidase activity;GO:0008237//metallopeptidase activity;GO:0015276//ligand-gated ion channel activity;GO:0016787//hydrolase activity;GO:0046872//metal ion binding	GO:0006508//proteolysis;GO:0006811//ion transport;GO:0006821//chloride transport;GO:0007155//cell adhesion;GO:0034220//ion transmembrane transport;GO:1902476//chloride transmembrane transport
ENSG00000170788	4	1	1	2	2	12	10	4	31	14	0.34	0.08	0.09	0.2	0.16	1.15	1.04	0.37	2.64	1.14	0.174	1.268	2.8654	0.000130256	0.00388252	DYDC1	DPY30 domain containing 1 [Source:HGNC Symbol;Acc:HGNC:23460]	-	-	-	-	GO:0000781//chromosome, telomeric region;GO:0044666//MLL3/4 complex;GO:0048188//Set1C/COMPASS complex	GO:0005515//protein binding	GO:0006348//chromatin silencing at telomere;GO:0051568//histone H3-K4 methylation
ENSG00000169550	148	187	82	73	114	208	359	149	349	299	3.35	3.43	1.6	1.63	2.52	4.84	8.42	3.83	6.89	5.67	2.506	5.93	1.24265	0.000130599	0.00388402	MUC15	mucin 15, cell surface associated [Source:HGNC Symbol;Acc:HGNC:14956]	-	-	-	-	GO:0005576//extracellular region;GO:0005796//Golgi lumen;GO:0005886//plasma membrane;GO:0016020//membrane;GO:0016021//integral component of membrane	GO:0005515//protein binding	GO:0002223//stimulatory C-type lectin receptor signaling pathway;GO:0016266//O-glycan processing
ENSG00000184601	1	1	0	1	0	10	8	8	5	8	0.04	0.04	0	0.03	0	0.33	0.37	0.26	0.16	0.22	0.022	0.268	3.60666	0.000146104	0.00425486	C14orf180	chromosome 14 open reading frame 180 [Source:HGNC Symbol;Acc:HGNC:33795]	-	-	-	-	GO:0005886//plasma membrane;GO:0016020//membrane;GO:0016021//integral component of membrane	GO:0005515//protein binding	-
ENSG00000007062	15	37	34	21	29	18	522	56	108	93	0.25	0.93	0.93	0.54	0.49	0.85	10.51	1.75	2.18	1.44	0.628	3.346	2.4136	0.000146389	0.00425486	PROM1	prominin 1 [Source:HGNC Symbol;Acc:HGNC:9454]	Human Diseases	Cancers	ko05202//Transcriptional misregulation in cancers	K06532	GO:0001750//photoreceptor outer segment;GO:0005615//extracellular space;GO:0005783//endoplasmic reticulum;GO:0005793//endoplasmic reticulum-Golgi intermediate compartment;GO:0005886//plasma membrane;GO:0005887//integral component of plasma membrane;GO:0005902//microvillus;GO:0005929//cilium;GO:0009986//cell surface;GO:0016020//membrane;GO:0016021//integral component of membrane;GO:0016324//apical…	GO:0005515//protein binding;GO:0015485//cholesterol binding;GO:0042805//actinin binding;GO:0045296//cadherin binding	GO:0010842//retina layer formation;GO:0045494//photoreceptor cell maintenance;GO:0060042//retina morphogenesis in camera-type eye;GO:0060219//camera-type eye photoreceptor cell differentiation;GO:0072112//glomerular visceral epithelial cell differentiation;GO:0072139//glomerular parietal epithelial cell differentiation;GO:2000768//positive regulation of nephron tubule epithelial cell differentiat…
ENSG00000172236	44	81	69	100	17	356	518	135	80	130	2.7	4.23	3.8	5.31	0.96	19.96	33.49	7.97	4.44	6.83	3.4	14.538	2.09622	0.000149011	0.00431476	TPSAB1	tryptase alpha/beta 1 [Source:HGNC Symbol;Acc:HGNC:12019]	Human Diseases	Infectious diseases	ko05164//Influenza A	K01340	GO:0005576//extracellular region;GO:0005615//extracellular space;GO:0062023//collagen-containing extracellular matrix	GO:0004252//serine-type endopeptidase activity;GO:0005515//protein binding;GO:0008233//peptidase activity;GO:0008236//serine-type peptidase activity;GO:0016787//hydrolase activity;GO:0042802//identical protein binding	GO:0006508//proteolysis;GO:0006952//defense response;GO:0022617//extracellular matrix disassembly
ENSG00000153237	22	35	29	34	32	45	51	42	118	90	0.9	1.14	1.11	1.67	0.95	2.64	2.27	2.51	4.32	3.54	1.154	3.056	1.405	0.000155692	0.00446119	CCDC148	coiled-coil domain containing 148 [Source:HGNC Symbol;Acc:HGNC:25191]	-	-	-	-	-	GO:0005515//protein binding	-
ENSG00000145198	3	3	10	1	8	11	8	36	40	59	0.06	0.05	0.17	0.02	0.15	0.2	0.18	0.66	0.7	0.96	0.09	0.54	2.58496	0.000161517	0.00460406	VWA5B2	von Willebrand factor A domain containing 5B2 [Source:HGNC Symbol;Acc:HGNC:25144]	-	-	-	-	-	-	-
ENSG00000250510	48	37	65	50	74	85	128	76	114	190	1.93	1.28	2.43	2.02	2.59	3.39	5.7	3.41	5.37	8.34	2.05	5.242	1.35449	0.000162205	0.00461571	GPR162	G protein-coupled receptor 162 [Source:HGNC Symbol;Acc:HGNC:16693]	-	-	-	-	GO:0005886//plasma membrane;GO:0016020//membrane;GO:0016021//integral component of membrane	GO:0004930//G protein-coupled receptor activity;GO:0005515//protein binding	GO:0007165//signal transduction;GO:0007186//G protein-coupled receptor signaling pathway
ENSG00000164953	223	257	278	226	295	305	382	324	825	731	4.83	5.31	6.09	4.17	5.49	8.31	11.05	8.41	20.62	19.29	5.178	13.536	1.38633	0.000163704	0.0046437	TMEM67	transmembrane protein 67 [Source:HGNC Symbol;Acc:HGNC:28396]	-	-	-	-	GO:0005737//cytoplasm;GO:0005783//endoplasmic reticulum;GO:0005789//endoplasmic reticulum membrane;GO:0005813//centrosome;GO:0005856//cytoskeleton;GO:0005886//plasma membrane;GO:0005929//cilium;GO:0016020//membrane;GO:0016021//integral component of membrane;GO:0030659//cytoplasmic vesicle membrane;GO:0035869//ciliary transition zone;GO:0036038//MKS complex;GO:0042995//cell projection;GO:0060170//…	GO:0005515//protein binding;GO:0031005//filamin binding;GO:0051082//unfolded protein binding	GO:0010826//negative regulation of centrosome duplication;GO:0030030//cell projection organization;GO:0030433//ubiquitin-dependent ERAD pathway;GO:0060271//cilium assembly;GO:0097711//ciliary basal body-plasma membrane docking
ENSG00000138135	13	14	6	20	11	41	75	27	24	33	0.55	0.5	0.23	0.74	0.44	1.6	3.39	1.11	0.93	1.21	0.492	1.648	1.74399	0.000163753	0.0046437	CH25H	cholesterol 25-hydroxylase [Source:HGNC Symbol;Acc:HGNC:1907]	Metabolism	Lipid metabolism	ko00120//Primary bile acid biosynthesis	K10223	GO:0005783//endoplasmic reticulum;GO:0005789//endoplasmic reticulum membrane;GO:0005829//cytosol;GO:0016020//membrane;GO:0016021//integral component of membrane	GO:0000254//C-4 methylsterol oxidase activity;GO:0001567//cholesterol 25-hydroxylase activity;GO:0004497//monooxygenase activity;GO:0005506//iron ion binding;GO:0005515//protein binding;GO:0008395//steroid hydroxylase activity;GO:0016491//oxidoreductase activity;GO:0046872//metal ion binding	GO:0006629//lipid metabolic process;GO:0006694//steroid biosynthetic process;GO:0006699//bile acid biosynthetic process;GO:0008202//steroid metabolic process;GO:0008203//cholesterol metabolic process;GO:0008610//lipid biosynthetic process;GO:0016126//sterol biosynthetic process;GO:0035754//B cell chemotaxis;GO:0055114//oxidation-reduction process
ENSG00000188010	47	33	40	45	51	61	65	67	182	173	4.61	2.78	3.58	3.86	4.73	5.51	6.78	6.52	16.7	14.84	3.912	10.07	1.36409	0.000165163	0.00466762	MORN2	MORN repeat containing 2 [Source:HGNC Symbol;Acc:HGNC:30166]	-	-	-	-	GO:0001669//acrosomal vesicle;GO:0005634//nucleus;GO:0031410//cytoplasmic vesicle	GO:0005515//protein binding	GO:0007283//spermatogenesis;GO:0030154//cell differentiation
ENSG00000198523	178	102	187	107	130	275	302	429	251	193	4.24	2.07	4.13	2.24	2.97	6.08	7.71	9.97	5.49	4.01	3.13	6.652	1.08763	0.000167452	0.00470007	PLN	phospholamban [Source:HGNC Symbol;Acc:HGNC:9080]	Environmental Information Processing;Environmental Information Processing;Environmental Information Processing;Human Diseases;Organismal Systems;Organismal Systems	Signal transduction;Signal transduction;Signal transduction;Cardiovascular diseases;Circulatory system;Endocrine system	ko04020//Calcium signaling pathway;ko04024//cAMP signaling pathway;ko04022//cGMP - PKG signaling pathway;ko05414//Dilated cardiomyopathy (DCM);ko04261//Adrenergic signaling in cardiomyocytes;ko04919//Thyroid hormone signaling pathway	K05852;K05852;K05852;K05852;K05852;K05852	GO:0005739//mitochondrion;GO:0005783//endoplasmic reticulum;GO:0005789//endoplasmic reticulum membrane;GO:0016020//membrane;GO:0016021//integral component of membrane;GO:0016529//sarcoplasmic reticulum;GO:0031966//mitochondrial membrane;GO:0031982//vesicle;GO:0032991//protein-containing complex;GO:0033017//sarcoplasmic reticulum membrane;GO:0048471//perinuclear region of cytoplasm;GO:0090534//cal…	GO:0004857//enzyme inhibitor activity;GO:0005246//calcium channel regulator activity;GO:0005515//protein binding;GO:0042030//ATPase inhibitor activity;GO:0042802//identical protein binding;GO:0042803//protein homodimerization activity;GO:0051117//ATPase binding	GO:0002026//regulation of the force of heart contraction;GO:0006816//calcium ion transport;GO:0006874//cellular calcium ion homeostasis;GO:0007219//Notch signaling pathway;GO:0008015//blood circulation;GO:0008016//regulation of heart contraction;GO:0010043//response to zinc ion;GO:0010459//negative regulation of heart rate;GO:0010880//regulation of release of sequestered calcium ion into cytosol …
ENSG00000112981	18	14	19	15	15	26	26	27	104	89	1.06	0.7	1.47	0.78	0.97	1.67	1.64	1.55	5.74	5.18	0.996	3.156	1.66388	0.000173391	0.00483382	NME5	NME/NM23 family member 5 [Source:HGNC Symbol;Acc:HGNC:7853]	-	-	-	-	GO:0005575//cellular_component;GO:0005576//extracellular region;GO:0005929//cilium;GO:0036126//sperm flagellum;GO:0042995//cell projection	GO:0004550//nucleoside diphosphate kinase activity;GO:0005515//protein binding	GO:0003351//epithelial cilium movement;GO:0006165//nucleoside diphosphate phosphorylation;GO:0006183//GTP biosynthetic process;GO:0006228//UTP biosynthetic process;GO:0006241//CTP biosynthetic process;GO:0007275//multicellular organism development;GO:0007283//spermatogenesis;GO:0007286//spermatid development;GO:0009116//nucleoside metabolic process;GO:0021591//ventricular system development;GO:00…
ENSG00000100583	12	20	13	21	29	21	49	38	128	87	0.51	0.47	0.33	0.51	1.58	0.54	1.46	1.03	3.27	2.11	0.68	1.682	1.30657	0.000182709	0.005085	SAMD15	sterile alpha motif domain containing 15 [Source:HGNC Symbol;Acc:HGNC:18631]	-	-	-	-	-	GO:0005515//protein binding	-
ENSG00000156042	122	94	101	142	238	164	303	201	716	819	1.58	1.05	1.48	1.96	3.13	2.08	5.64	2.57	10.3	10.68	1.84	6.254	1.76507	0.000187388	0.0052064	CFAP70	cilia and flagella associated protein 70 [Source:HGNC Symbol;Acc:HGNC:30726]	-	-	-	-	GO:0005737//cytoplasm;GO:0005856//cytoskeleton;GO:0005929//cilium;GO:0005930//axoneme;GO:0031514//motile cilium;GO:0036064//ciliary basal body;GO:0036126//sperm flagellum;GO:0036157//outer dynein arm;GO:0042995//cell projection;GO:0070062//extracellular exosome	GO:0003674//molecular_function;GO:0005515//protein binding	GO:0003341//cilium movement;GO:0008150//biological_process;GO:0060271//cilium assembly
ENSG00000116039	0	5	5	9	0	39	20	26	43	7	0	0.15	0.16	0.37	0	1.56	0.8	0.95	1.47	0.67	0.136	1.09	3.00265	0.000188528	0.00522786	ATP6V1B1	ATPase H+ transporting V1 subunit B1 [Source:HGNC Symbol;Acc:HGNC:853]	Metabolism;Human Diseases;Cellular Processes;Human Diseases;Environmental Information Processing;Metabolism;Organismal Systems;Human Diseases;Human Diseases;Organismal Systems	Global and overview maps;Infectious diseases;Transport and catabolism;Immune diseases;Signal transduction;Energy metabolism;Nervous system;Infectious diseases;Infectious diseases;Excretory system	ko01100//Metabolic pathways;ko05165//Human papillomavirus infection;ko04145//Phagosome;ko05323//Rheumatoid arthritis;ko04150//mTOR signaling pathway;ko00190//Oxidative phosphorylation;ko04721//Synaptic vesicle cycle;ko05120//Epithelial cell signaling in Helicobacter pylori infection;ko05110//Vibrio cholerae infection;ko04966//Collecting duct acid secretion	K02147;K02147;K02147;K02147;K02147;K02147;K02147;K02147;K02147;K02147	GO:0005737//cytoplasm;GO:0005829//cytosol;GO:0005902//microvillus;GO:0008021//synaptic vesicle;GO:0012505//endomembrane system;GO:0016020//membrane;GO:0016323//basolateral plasma membrane;GO:0016324//apical plasma membrane;GO:0016328//lateral plasma membrane;GO:0016471//vacuolar proton-transporting V-type ATPase complex;GO:0033180//proton-transporting V-type ATPase, V1 domain;GO:0070062//extracel…	GO:0005515//protein binding;GO:0005524//ATP binding;GO:0015078//proton transmembrane transporter activity;GO:0016787//hydrolase activity;GO:0044877//protein-containing complex binding	GO:0001503//ossification;GO:0003091//renal water homeostasis;GO:0003096//renal sodium ion transport;GO:0006693//prostaglandin metabolic process;GO:0006811//ion transport;GO:0006885//regulation of pH;GO:0007588//excretion;GO:0007605//sensory perception of sound;GO:0008286//insulin receptor signaling pathway;GO:0010468//regulation of gene expression;GO:0016241//regulation of macroautophagy;GO:00305…
ENSG00000119147	44	86	33	30	33	92	105	61	116	114	4.16	6.93	2.89	2.49	2.99	8.08	10.88	5.63	10.15	9.4	3.892	8.828	1.18157	0.000190482	0.00526575	ECRG4	ECRG4 augurin precursor [Source:HGNC Symbol;Acc:HGNC:24642]	-	-	-	-	GO:0005576//extracellular region;GO:0005615//extracellular space;GO:0005737//cytoplasm;GO:0005886//plasma membrane;GO:0016020//membrane;GO:0016324//apical plasma membrane	GO:0005515//protein binding	GO:0007417//central nervous system development;GO:0031145//anaphase-promoting complex-dependent catabolic process;GO:0042127//regulation of cell proliferation;GO:0070314//G1 to G0 transition;GO:0090398//cellular senescence
ENSG00000101076	4	2	3	3	4	8	4	13	34	44	0.09	0.04	0.04	0.1	0.07	0.13	0.06	0.22	0.47	0.79	0.068	0.334	2.29624	0.000192464	0.00531011	HNF4A	hepatocyte nuclear factor 4 alpha [Source:HGNC Symbol;Acc:HGNC:5024]	Environmental Information Processing;Human Diseases	Signal transduction;Endocrine and metabolic diseases	ko04152//AMPK signaling pathway;ko04950//Maturity onset diabetes of the young	K07292;K07292	GO:0000785//chromatin;GO:0005634//nucleus;GO:0005654//nucleoplasm;GO:0005737//cytoplasm	GO:0000976//transcription regulatory region sequence-specific DNA binding;GO:0000978//RNA polymerase II proximal promoter sequence-specific DNA binding;GO:0000981//DNA-binding transcription factor activity, RNA polymerase II-specific;GO:0001102//RNA polymerase II activating transcription factor binding;GO:0001228//DNA-binding transcription activator activity, RNA polymerase II-specific;GO:0003677…	GO:0003323//type B pancreatic cell development;GO:0006355//regulation of transcription, DNA-templated;GO:0006357//regulation of transcription by RNA polymerase II;GO:0006367//transcription initiation from RNA polymerase II promoter;GO:0006591//ornithine metabolic process;GO:0006629//lipid metabolic process;GO:0006805//xenobiotic metabolic process;GO:0007548//sex differentiation;GO:0007596//blood …
ENSG00000137648	3	7	2	2	3	7	87	17	15	8	0.09	0.21	0.08	0.17	0.12	0.23	3.3	0.47	0.46	0.22	0.134	0.936	2.80428	0.000192732	0.00531011	TMPRSS4	transmembrane serine protease 4 [Source:HGNC Symbol;Acc:HGNC:11878]	Human Diseases	Infectious diseases	ko05164//Influenza A	K09635	GO:0005576//extracellular region;GO:0005615//extracellular space;GO:0005886//plasma membrane;GO:0016020//membrane;GO:0016021//integral component of membrane;GO:0030141//secretory granule	GO:0004252//serine-type endopeptidase activity;GO:0005044//scavenger receptor activity;GO:0005515//protein binding;GO:0008233//peptidase activity;GO:0008236//serine-type peptidase activity;GO:0016787//hydrolase activity	GO:0006508//proteolysis;GO:0006897//endocytosis;GO:0009611//response to wounding;GO:0010468//regulation of gene expression;GO:0016485//protein processing;GO:0045967//negative regulation of growth rate;GO:0046598//positive regulation of viral entry into host cell
ENSG00000186952	35	33	40	35	90	70	150	44	327	343	1.96	1.5	1.21	1.26	2.85	2.37	5.51	1.4	9.72	11.72	1.756	6.144	1.80689	0.000206311	0.00561156	TMEM232	transmembrane protein 232 [Source:HGNC Symbol;Acc:HGNC:37270]	-	-	-	-	GO:0016020//membrane;GO:0016021//integral component of membrane	-	-
ENSG00000203963	0	2	2	5	11	6	63	12	104	20	0	0.04	0.03	0.11	0.46	0.23	3.65	0.51	3.79	0.8	0.128	1.796	3.81057	0.000206398	0.00561156	C1orf141	chromosome 1 open reading frame 141 [Source:HGNC Symbol;Acc:HGNC:32044]	-	-	-	-	-	-	-
ENSG00000163751	64	52	66	135	30	484	403	121	82	159	2.59	1.79	2.47	4.8	1.16	18.16	17.46	4.77	3.04	5.6	2.562	9.806	1.93639	0.000206832	0.0056141	CPA3	carboxypeptidase A3 [Source:HGNC Symbol;Acc:HGNC:2298]	Organismal Systems;Organismal Systems;Organismal Systems	Digestive system;Digestive system;Endocrine system	ko04972//Pancreatic secretion;ko04974//Protein digestion and absorption;ko04614//Renin-angiotensin system	K08780;K08780;K08780	GO:0005576//extracellular region;GO:0005615//extracellular space;GO:0030133//transport vesicle;GO:0030141//secretory granule;GO:0031410//cytoplasmic vesicle;GO:0062023//collagen-containing extracellular matrix	GO:0004180//carboxypeptidase activity;GO:0004181//metallocarboxypeptidase activity;GO:0008233//peptidase activity;GO:0008237//metallopeptidase activity;GO:0008270//zinc ion binding;GO:0016787//hydrolase activity;GO:0046872//metal ion binding	GO:0002002//regulation of angiotensin levels in blood;GO:0002003//angiotensin maturation;GO:0006508//proteolysis
ENSG00000215029	0	8	3	3	0	4	20	14	63	34	0	0.36	0.16	0.13	0	0.21	0.89	0.56	2.72	1.28	0.13	1.132	3.12229	0.000209475	0.00565788	TCP11X2	t-complex 11 family, X-linked 2 [Source:HGNC Symbol;Acc:HGNC:48335]	-	-	-	-	GO:0001669//acrosomal vesicle;GO:0036126//sperm flagellum	-	GO:0007165//signal transduction;GO:0010737//protein kinase A signaling;GO:1902490//regulation of sperm capacitation
ENSG00000280165	43	77	49	108	94	77	156	146	353	244	0.64	0.98	0.68	1.42	1.34	1.07	2.49	2.12	4.83	3.17	1.012	2.736	1.43486	0.000210896	0.00568695	PCDH20	protocadherin 20 [Source:HGNC Symbol;Acc:HGNC:14257]	-	-	-	-	GO:0005886//plasma membrane;GO:0005887//integral component of plasma membrane;GO:0016020//membrane;GO:0016021//integral component of membrane	GO:0003723//RNA binding;GO:0005509//calcium ion binding	GO:0007155//cell adhesion;GO:0007156//homophilic cell adhesion via plasma membrane adhesion molecules
ENSG00000103599	29	36	24	41	45	49	75	43	158	142	1.95	1.59	0.97	1.34	1.84	2.01	2.56	1.36	5.82	4.93	1.538	3.336	1.11706	0.000213012	0.00573462	IQCH	IQ motif containing H [Source:HGNC Symbol;Acc:HGNC:25721]	-	-	-	-	GO:0005575//cellular_component	GO:0003674//molecular_function;GO:0005515//protein binding	GO:0008150//biological_process
ENSG00000112539	0	0	1	9	11	12	31	28	70	62	0	0	0.13	0.62	1.19	0.45	1.29	1.34	2.62	4.12	0.388	1.964	2.33967	0.000216369	0.00581525	C6orf118	chromosome 6 open reading frame 118 [Source:HGNC Symbol;Acc:HGNC:21233]	-	-	-	-	-	-	-
ENSG00000138587	48	29	46	54	70	88	78	68	208	186	1.68	0.87	1.68	1.67	2.35	3.1	2.93	2.56	7.34	5.69	1.65	4.324	1.3899	0.000217446	0.00582491	MNS1	meiosis specific nuclear structural 1 [Source:HGNC Symbol;Acc:HGNC:29636]	-	-	-	-	GO:0005634//nucleus;GO:0005635//nuclear envelope;GO:0005882//intermediate filament;GO:0005930//axoneme;GO:0031514//motile cilium;GO:0036126//sperm flagellum	GO:0005515//protein binding;GO:0042802//identical protein binding	GO:0007283//spermatogenesis;GO:0044782//cilium organization;GO:0045724//positive regulation of cilium assembly;GO:0051321//meiotic cell cycle;GO:0070986//left/right axis specification
ENSG00000197261	17	25	13	26	12	42	30	35	47	34	0.77	0.96	0.59	1.25	0.57	1.88	1.51	1.58	2.04	1.34	0.828	1.67	1.01215	0.000218027	0.00582491	C6orf141	chromosome 6 open reading frame 141 [Source:HGNC Symbol;Acc:HGNC:21351]	-	-	-	-	-	GO:0005515//protein binding	GO:0001835//blastocyst hatching
ENSG00000169314	7	3	11	1	15	19	25	19	76	55	0.61	0.2	0.81	0.07	1.32	1.4	2.26	1.48	5.77	3.96	0.602	2.974	2.30457	0.000218134	0.00582491	C22orf15	chromosome 22 open reading frame 15 [Source:HGNC Symbol;Acc:HGNC:15558]	-	-	-	-	-	GO:0005515//protein binding	-
ENSG00000183690	22	23	39	45	69	49	130	53	260	221	0.48	0.43	0.79	0.87	1.45	0.99	3.05	1.13	5.22	4.21	0.804	2.92	1.8607	0.000222044	0.00590902	EFHC2	EF-hand domain containing 2 [Source:HGNC Symbol;Acc:HGNC:26233]	-	-	-	-	GO:0005874//microtubule;GO:0005930//axoneme;GO:0036064//ciliary basal body;GO:0072686//mitotic spindle	GO:0005509//calcium ion binding;GO:0005515//protein binding;GO:0043014//alpha-tubulin binding	GO:0000281//mitotic cytokinesis;GO:0007052//mitotic spindle organization;GO:0010975//regulation of neuron projection development;GO:0060285//cilium-dependent cell motility;GO:1990830//cellular response to leukemia inhibitory factor
ENSG00000134716	12	5	16	22	20	28	36	27	97	66	0.45	0.18	0.54	0.73	0.72	0.99	1.49	0.98	3.36	2.17	0.524	1.798	1.77875	0.000222592	0.00590902	CYP2J2	cytochrome P450 family 2 subfamily J member 2 [Source:HGNC Symbol;Acc:HGNC:2634]	Metabolism;Organismal Systems;Organismal Systems;Metabolism;Organismal Systems;Metabolism	Global and overview maps;Nervous system;Sensory system;Lipid metabolism;Endocrine system;Lipid metabolism	ko01100//Metabolic pathways;ko04726//Serotonergic synapse;ko04750//Inflammatory mediator regulation of TRP channels;ko00590//Arachidonic acid metabolism;ko04913//Ovarian Steroidogenesis;ko00591//Linoleic acid metabolism	K07418;K07418;K07418;K07418;K07418;K07418	GO:0005737//cytoplasm;GO:0005783//endoplasmic reticulum;GO:0005789//endoplasmic reticulum membrane;GO:0016020//membrane;GO:0031090//organelle membrane;GO:0043231//intracellular membrane-bounded organelle;GO:0070062//extracellular exosome	GO:0004497//monooxygenase activity;GO:0005506//iron ion binding;GO:0008392//arachidonic acid epoxygenase activity;GO:0008395//steroid hydroxylase activity;GO:0008404//arachidonic acid 14,15-epoxygenase activity;GO:0008405//arachidonic acid 11,12-epoxygenase activity;GO:0016491//oxidoreductase activity;GO:0016705//oxidoreductase activity, acting on paired donors, with incorporation or reduction of…	GO:0006082//organic acid metabolic process;GO:0006629//lipid metabolic process;GO:0006631//fatty acid metabolic process;GO:0006690//icosanoid metabolic process;GO:0006805//xenobiotic metabolic process;GO:0008016//regulation of heart contraction;GO:0019369//arachidonic acid metabolic process;GO:0019373//epoxygenase P450 pathway;GO:0042738//exogenous drug catabolic process;GO:0043651//linoleic acid…
ENSG00000184368	2	1	3	4	5	7	14	9	15	24	0.04	0.03	0.09	0.06	0.1	0.26	0.27	0.2	0.29	0.44	0.064	0.292	2.18982	0.000224258	0.00591663	MAP7D2	MAP7 domain containing 2 [Source:HGNC Symbol;Acc:HGNC:25899]	-	-	-	-	GO:0015630//microtubule cytoskeleton	-	GO:0000226//microtubule cytoskeleton organization
ENSG00000131941	71	85	115	96	116	109	159	146	329	260	1.99	1.47	2.17	2.32	2.29	2.37	4.45	4.14	6.95	5.04	2.048	4.59	1.16428	0.000232084	0.00609418	RHPN2	rhophilin Rho GTPase binding protein 2 [Source:HGNC Symbol;Acc:HGNC:19974]	-	-	-	-	GO:0005737//cytoplasm;GO:0005829//cytosol;GO:0048471//perinuclear region of cytoplasm	GO:0005515//protein binding	GO:0007165//signal transduction
ENSG00000064199	50	42	54	74	59	74	104	68	256	215	0.99	0.69	0.99	1.69	1.26	1.42	2.15	1.23	4.58	4.19	1.124	2.714	1.27178	0.000241173	0.00628728	SPA17	sperm autoantigenic protein 17 [Source:HGNC Symbol;Acc:HGNC:11210]	-	-	-	-	GO:0005576//extracellular region;GO:0005737//cytoplasm;GO:0005929//cilium;GO:0009897//external side of plasma membrane;GO:0016020//membrane;GO:0031514//motile cilium;GO:0035686//sperm fibrous sheath;GO:0097228//sperm principal piece	GO:0005515//protein binding;GO:0005516//calmodulin binding	GO:0003351//epithelial cilium movement;GO:0007283//spermatogenesis;GO:0007338//single fertilization;GO:0007339//binding of sperm to zona pellucida
ENSG00000155749	29	41	49	39	29	55	89	36	175	153	1.55	1.56	1.79	1.29	0.96	1.77	3.31	1.54	6.25	5.41	1.43	3.656	1.35425	0.000244041	0.00635199	FLACC1	flagellum associated containing coiled-coil domains 1 [Source:HGNC Symbol;Acc:HGNC:14439]	-	-	-	-	GO:0001520//outer dense fiber;GO:0005575//cellular_component;GO:0005737//cytoplasm;GO:0005929//cilium;GO:0031514//motile cilium;GO:0035686//sperm fibrous sheath;GO:0036126//sperm flagellum;GO:0042995//cell projection	GO:0003674//molecular_function;GO:0005515//protein binding	-
ENSG00000277531	3	1	8	9	16	16	20	23	84	62	0.05	0.01	0.12	0.13	0.26	0.25	0.36	0.38	1.29	0.9	0.114	0.636	2.47999	0.000248144	0.0064486	PNMA8C	PNMA family member 8C [Source:HGNC Symbol;Acc:HGNC:53427]	-	-	-	-	-	-	-
ENSG00000162040	5	1	1	1	2	4	14	11	29	11	0.29	0.05	0.05	0.05	0.11	0.21	0.86	0.62	1.53	0.55	0.11	0.754	2.77706	0.000262026	0.00676669	HS3ST6	heparan sulfate-glucosamine 3-sulfotransferase 6 [Source:HGNC Symbol;Acc:HGNC:14178]	-	-	-	-	GO:0000139//Golgi membrane;GO:0005794//Golgi apparatus;GO:0016020//membrane;GO:0016021//integral component of membrane	GO:0008146//sulfotransferase activity;GO:0008467//[heparan sulfate]-glucosamine 3-sulfotransferase 1 activity;GO:0016740//transferase activity	GO:0001835//blastocyst hatching;GO:0006024//glycosaminoglycan biosynthetic process
ENSG00000140284	8	7	26	12	20	21	36	42	61	61	0.25	0.21	0.73	0.32	0.59	0.58	1.18	1.22	1.78	1.61	0.42	1.274	1.6009	0.000269166	0.00690777	SLC27A2	solute carrier family 27 member 2 [Source:HGNC Symbol;Acc:HGNC:10996]	Human Diseases;Cellular Processes;Organismal Systems	Endocrine and metabolic diseases;Transport and catabolism;Endocrine system	ko04931//Insulin resistance;ko04146//Peroxisome;ko03320//PPAR signaling pathway	K08746;K08746;K08746	GO:0005777//peroxisome;GO:0005778//peroxisomal membrane;GO:0005779//integral component of peroxisomal membrane;GO:0005783//endoplasmic reticulum;GO:0005788//endoplasmic reticulum lumen;GO:0005789//endoplasmic reticulum membrane;GO:0005829//cytosol;GO:0005886//plasma membrane;GO:0016020//membrane;GO:0016021//integral component of membrane;GO:0030176//integral component of endoplasmic reticulum mem…	GO:0000166//nucleotide binding;GO:0003824//catalytic activity;GO:0004467//long-chain fatty acid-CoA ligase activity;GO:0005324//long-chain fatty acid transporter activity;GO:0005524//ATP binding;GO:0015245//fatty acid transmembrane transporter activity;GO:0016874//ligase activity;GO:0019899//enzyme binding;GO:0031957//very long-chain fatty acid-CoA ligase activity;GO:0047676//arachidonate-CoA lig…	GO:0000038//very long-chain fatty acid metabolic process;GO:0001561//fatty acid alpha-oxidation;GO:0001676//long-chain fatty acid metabolic process;GO:0006625//protein targeting to peroxisome;GO:0006629//lipid metabolic process;GO:0006631//fatty acid metabolic process;GO:0006635//fatty acid beta-oxidation;GO:0006699//bile acid biosynthetic process;GO:0015908//fatty acid transport;GO:0042760//very…
ENSG00000132821	14	26	21	52	14	40	95	39	140	76	0.51	1.16	0.72	1.76	0.49	1.37	4.02	1.6	4.99	2.51	0.928	2.898	1.64286	0.000272857	0.00696031	VSTM2L	V-set and transmembrane domain containing 2 like [Source:HGNC Symbol;Acc:HGNC:16096]	-	-	-	-	GO:0005576//extracellular region;GO:0005737//cytoplasm;GO:0005886//plasma membrane;GO:0030424//axon	GO:0005515//protein binding;GO:0098632//cell-cell adhesion mediator activity	GO:0007156//homophilic cell adhesion via plasma membrane adhesion molecules;GO:0007411//axon guidance;GO:0043524//negative regulation of neuron apoptotic process;GO:0070593//dendrite self-avoidance
ENSG00000154479	3	2	11	14	16	16	28	22	82	88	0.1	0.11	0.33	0.41	0.5	0.85	0.99	0.72	2.7	2.52	0.29	1.556	2.42372	0.000278648	0.00708487	CCDC173	coiled-coil domain containing 173 [Source:HGNC Symbol;Acc:HGNC:25064]	-	-	-	-	-	-	-
ENSG00000165325	1	0	4	4	12	16	21	12	72	33	0.04	0	0.16	0.24	0.57	0.42	0.71	0.74	2.93	1.39	0.202	1.238	2.61558	0.000279898	0.00710569	DEUP1	deuterosome assembly protein 1 [Source:HGNC Symbol;Acc:HGNC:26344]	-	-	-	-	GO:0005737//cytoplasm;GO:0005814//centriole;GO:0016020//membrane;GO:0016021//integral component of membrane;GO:0098536//deuterosome	GO:0005515//protein binding;GO:0042802//identical protein binding	GO:0007099//centriole replication;GO:0030030//cell projection organization;GO:0098535//de novo centriole assembly involved in multi-ciliated epithelial cell differentiation;GO:1903251//multi-ciliated epithelial cell differentiation
ENSG00000110318	171	219	120	169	176	207	325	187	567	496	2.24	2.22	1.45	1.9	2.3	2.61	4.29	2.45	6.81	5.27	2.022	4.286	1.08385	0.000283218	0.00715691	CEP126	centrosomal protein 126 [Source:HGNC Symbol;Acc:HGNC:29264]	-	-	-	-	GO:0005737//cytoplasm;GO:0005813//centrosome;GO:0005815//microtubule organizing center;GO:0005856//cytoskeleton;GO:0030496//midbody;GO:0042995//cell projection;GO:0097546//ciliary base	GO:0005515//protein binding	GO:0007052//mitotic spindle organization;GO:0030030//cell projection organization;GO:0031122//cytoplasmic microtubule organization;GO:0060271//cilium assembly;GO:1905515//non-motile cilium assembly
ENSG00000118785	4	2	16	19	21	51	62	12	58	164	0.18	0.1	0.67	0.78	0.92	2.35	3.03	0.67	2.43	6.76	0.53	3.048	2.5238	0.000287131	0.00722254	SPP1	secreted phosphoprotein 1 [Source:HGNC Symbol;Acc:HGNC:11255]	Environmental Information Processing;Human Diseases;Cellular Processes;Environmental Information Processing;Organismal Systems;Environmental Information Processing;Organismal Systems	Signal transduction;Infectious diseases;Cellular community - eukaryotes;Signal transduction;Immune system;Signaling molecules and interaction;Endocrine system	ko04151//PI3K-Akt signaling pathway;ko05165//Human papillomavirus infection;ko04510//Focal adhesion;ko04371//Apelin signaling pathway;ko04620//Toll-like receptor signaling pathway;ko04512//ECM-receptor interaction;ko04929//GnRH secretion	K06250;K06250;K06250;K06250;K06250;K06250;K06250	GO:0005576//extracellular region;GO:0005615//extracellular space;GO:0005788//endoplasmic reticulum lumen;GO:0005794//Golgi apparatus;GO:0031982//vesicle;GO:0042995//cell projection;GO:0048471//perinuclear region of cytoplasm;GO:0070062//extracellular exosome	GO:0005125//cytokine activity;GO:0005178//integrin binding;GO:0005515//protein binding;GO:0050840//extracellular matrix binding	GO:0001503//ossification;GO:0001649//osteoblast differentiation;GO:0006710//androgen catabolic process;GO:0006954//inflammatory response;GO:0007155//cell adhesion;GO:0007165//signal transduction;GO:0007566//embryo implantation;GO:0010033//response to organic substance;GO:0030154//cell differentiation;GO:0030198//extracellular matrix organization;GO:0031214//biomineral tissue development;GO:003328…
ENSG00000165194	40	41	36	36	35	49	53	52	95	93	0.32	0.29	0.28	0.26	0.26	0.38	0.7	0.4	0.69	0.66	0.282	0.566	1.00511	0.00028828	0.00724041	PCDH19	protocadherin 19 [Source:HGNC Symbol;Acc:HGNC:14270]	-	-	-	-	GO:0005886//plasma membrane;GO:0005887//integral component of plasma membrane;GO:0016020//membrane;GO:0016021//integral component of membrane	GO:0005509//calcium ion binding	GO:0007155//cell adhesion;GO:0007156//homophilic cell adhesion via plasma membrane adhesion molecules;GO:0007420//brain development
ENSG00000165698	33	35	59	62	63	53	97	88	279	201	0.96	0.95	2.05	1.71	2.06	1.81	3.26	2.95	8.71	6.29	1.546	4.604	1.57435	0.000291008	0.00727563	SPACA9	sperm acrosome associated 9 [Source:HGNC Symbol;Acc:HGNC:1367]	-	-	-	-	GO:0001669//acrosomal vesicle;GO:0005634//nucleus;GO:0005737//cytoplasm;GO:0005856//cytoskeleton;GO:0005881//cytoplasmic microtubule;GO:0005929//cilium;GO:0031410//cytoplasmic vesicle;GO:0031514//motile cilium;GO:0036064//ciliary basal body;GO:0036126//sperm flagellum;GO:0042995//cell projection;GO:0097546//ciliary base	GO:0005515//protein binding;GO:0048306//calcium-dependent protein binding	-
ENSG00000267281	13	18	6	5	0	0	0	0	0	0	0.57	0.68	0.24	0.18	0	0	0	0	0	0	0.334	0.001	-8.3837	0.00030366	0.00754615	ATF7-NPFF	ATF7-NPFF readthrough [Source:HGNC Symbol;Acc:HGNC:55073]	-	-	-	-	GO:0005634//nucleus	GO:0003677//DNA binding;GO:0003700//DNA-binding transcription factor activity	GO:0006355//regulation of transcription, DNA-templated
ENSG00000188396	8	17	3	7	17	13	38	24	74	61	0.59	0.76	0.17	0.33	0.92	0.63	2.64	1.64	4.1	2.9	0.554	2.382	2.10422	0.000308176	0.00762387	TCTEX1D4	Tctex1 domain containing 4 [Source:HGNC Symbol;Acc:HGNC:32315]	-	-	-	-	GO:0001669//acrosomal vesicle;GO:0005634//nucleus;GO:0005737//cytoplasm;GO:0005815//microtubule organizing center;GO:0005930//axoneme;GO:0036126//sperm flagellum	GO:0005515//protein binding;GO:0008157//protein phosphatase 1 binding	-
ENSG00000141665	8	19	15	6	38	36	48	32	109	102	0.42	0.62	0.7	0.29	1.39	1.5	2.09	1.13	4.27	3.67	0.684	2.532	1.88821	0.000329376	0.00802782	FBXO15	F-box protein 15 [Source:HGNC Symbol;Acc:HGNC:13617]	-	-	-	-	GO:0005829//cytosol	GO:0005515//protein binding	GO:0000209//protein polyubiquitination;GO:0043687//post-translational protein modification
ENSG00000274211	197	177	50	212	209	319	326	498	425	330	2.79	2.72	1.06	2.21	2.16	4.87	3.95	5.14	4.8	5.27	2.188	4.806	1.13522	0.000334809	0.00812418	SOCS7	suppressor of cytokine signaling 7 [Source:HGNC Symbol;Acc:HGNC:29846]	Environmental Information Processing;Organismal Systems	Signal transduction;Endocrine system	ko04630//Jak-STAT signaling pathway;ko04917//Prolactin signaling pathway	K04699;K04699	GO:0005634//nucleus;GO:0005737//cytoplasm;GO:0005829//cytosol;GO:0005886//plasma membrane;GO:0005942//phosphatidylinositol 3-kinase complex;GO:0016020//membrane	GO:0005515//protein binding;GO:0017124//SH3 domain binding;GO:0046935//1-phosphatidylinositol-3-kinase regulator activity	GO:0008150//biological_process;GO:0009968//negative regulation of signal transduction;GO:0016567//protein ubiquitination;GO:0035556//intracellular signal transduction;GO:0040008//regulation of growth;GO:0043551//regulation of phosphatidylinositol 3-kinase activity;GO:0046854//phosphatidylinositol phosphorylation
ENSG00000188316	11	10	16	15	14	18	26	20	81	83	0.36	0.27	0.48	0.38	0.38	0.52	0.73	0.74	1.84	1.79	0.374	1.124	1.58753	0.000338801	0.00818486	ENO4	enolase 4 [Source:HGNC Symbol;Acc:HGNC:31670]	Metabolism;Metabolism;Environmental Information Processing;Metabolism;Genetic Information Processing;Metabolism	Global and overview maps;Global and overview maps;Signal transduction;Global and overview maps;Folding, sorting and degradation;Carbohydrate metabolism	ko01100//Metabolic pathways;ko01200//Carbon metabolism;ko04066//HIF-1 signaling pathway;ko01230//Biosynthesis of amino acids;ko03018//RNA degradation;ko00010//Glycolysis / Gluconeogenesis	K01689;K01689;K01689;K01689;K01689;K01689	GO:0000015//phosphopyruvate hydratase complex;GO:0005575//cellular_component;GO:0097228//sperm principal piece	GO:0000287//magnesium ion binding;GO:0003674//molecular_function;GO:0004634//phosphopyruvate hydratase activity;GO:0016829//lyase activity	GO:0006096//glycolytic process;GO:0008150//biological_process;GO:0030317//flagellated sperm motility;GO:0032889//regulation of vacuole fusion, non-autophagic;GO:0044782//cilium organization
ENSG00000153822	28	32	18	27	35	36	57	31	208	173	0.5	0.5	0.34	0.53	0.6	0.78	1.22	0.57	3.86	2.99	0.494	1.884	1.93122	0.000355843	0.00850924	KCNJ16	potassium inwardly rectifying channel subfamily J member 16 [Source:HGNC Symbol;Acc:HGNC:6262]	Organismal Systems	Digestive system	ko04971//Gastric acid secretion	K05009	GO:0005886//plasma membrane;GO:0008076//voltage-gated potassium channel complex;GO:0016020//membrane;GO:0016021//integral component of membrane;GO:0016323//basolateral plasma membrane	GO:0005242//inward rectifier potassium channel activity;GO:0005244//voltage-gated ion channel activity	GO:0006811//ion transport;GO:0006813//potassium ion transport;GO:0034220//ion transmembrane transport;GO:0034765//regulation of ion transmembrane transport;GO:0071805//potassium ion transmembrane transport;GO:1990573//potassium ion import across plasma membrane
ENSG00000168000	117	112	123	138	126	216	155	119	239	293	5.75	4.52	6.4	5.82	6.04	9.2	7.86	7.25	11.48	22.07	5.706	11.572	1.02009	0.000365431	0.00871323	BSCL2	BSCL2 lipid droplet biogenesis associated, seipin [Source:HGNC Symbol;Acc:HGNC:15832]	-	-	-	-	GO:0005783//endoplasmic reticulum;GO:0005789//endoplasmic reticulum membrane;GO:0005811//lipid droplet;GO:0016020//membrane;GO:0016021//integral component of membrane;GO:0030176//integral component of endoplasmic reticulum membrane	GO:0005515//protein binding;GO:0005543//phospholipid binding	GO:0006629//lipid metabolic process;GO:0016042//lipid catabolic process;GO:0019915//lipid storage;GO:0034389//lipid droplet organization;GO:0045444//fat cell differentiation;GO:0050995//negative regulation of lipid catabolic process;GO:0120162//positive regulation of cold-induced thermogenesis;GO:0140042//lipid droplet formation
ENSG00000171004	10	15	11	18	20	22	38	22	43	66	0.16	0.2	0.16	0.25	0.33	0.33	0.8	0.38	0.63	0.92	0.22	0.612	1.47603	0.000368076	0.00875096	HS6ST2	heparan sulfate 6-O-sulfotransferase 2 [Source:HGNC Symbol;Acc:HGNC:19133]	Metabolism	Glycan biosynthesis and metabolism	ko00534//Glycosaminoglycan biosynthesis - heparan sulfate / heparin	K08102	GO:0000139//Golgi membrane;GO:0016020//membrane;GO:0016021//integral component of membrane	GO:0008146//sulfotransferase activity;GO:0016740//transferase activity;GO:0017095//heparan sulfate 6-O-sulfotransferase activity	GO:0006024//glycosaminoglycan biosynthetic process;GO:0015015//heparan sulfate proteoglycan biosynthetic process, enzymatic modification
ENSG00000147231	53	53	46	52	48	80	102	44	199	151	1.79	1	1.2	1.06	1.28	1.53	3.05	1.55	4.54	2.56	1.266	2.646	1.06354	0.000372208	0.00880922	RADX	RPA1 related single stranded DNA binding protein, X-linked [Source:HGNC Symbol;Acc:HGNC:25486]	-	-	-	-	GO:0005657//replication fork;GO:0005694//chromosome;GO:0016607//nuclear speck	GO:0003677//DNA binding;GO:0003697//single-stranded DNA binding;GO:0003723//RNA binding;GO:0005515//protein binding	GO:0006282//regulation of DNA repair;GO:2000042//negative regulation of double-strand break repair via homologous recombination
ENSG00000196834	4	5	9	4	12	7	21	20	48	48	0.04	0.05	0.08	0.1	0.13	0.07	0.24	0.21	0.47	0.49	0.08	0.296	1.88753	0.000373774	0.00882278	POTEI	POTE ankyrin domain family member I [Source:HGNC Symbol;Acc:HGNC:37093]	-	-	-	-	GO:0005615//extracellular space;GO:0070062//extracellular exosome	GO:0003674//molecular_function;GO:0005515//protein binding	GO:0001895//retina homeostasis
ENSG00000140795	8	12	15	17	48	54	82	14	214	130	0.13	0.09	0.12	0.19	0.41	0.6	1.42	0.18	2.1	1.35	0.188	1.13	2.58752	0.000376842	0.00888248	MYLK3	myosin light chain kinase 3 [Source:HGNC Symbol;Acc:HGNC:29826]	Environmental Information Processing;Cellular Processes;Cellular Processes;Environmental Information Processing;Organismal Systems;Environmental Information Processing;Organismal Systems;Organismal Systems;Organismal Systems	Signal transduction;Cell motility;Cellular community - eukaryotes;Signal transduction;Endocrine system;Signal transduction;Circulatory system;Immune system;Digestive system	ko04020//Calcium signaling pathway;ko04810//Regulation of actin cytoskeleton;ko04510//Focal adhesion;ko04022//cGMP - PKG signaling pathway;ko04921//Oxytocin signaling pathway;ko04371//Apelin signaling pathway;ko04270//Vascular smooth muscle contraction;ko04611//Platelet activation;ko04971//Gastric acid secretion	K00907;K00907;K00907;K00907;K00907;K00907;K00907;K00907;K00907	GO:0005737//cytoplasm;GO:0005829//cytosol;GO:0015629//actin cytoskeleton	GO:0000166//nucleotide binding;GO:0004672//protein kinase activity;GO:0004674//protein serine/threonine kinase activity;GO:0004683//calmodulin-dependent protein kinase activity;GO:0004687//myosin light chain kinase activity;GO:0005524//ATP binding;GO:0016301//kinase activity;GO:0016740//transferase activity	GO:0002528//regulation of vascular permeability involved in acute inflammatory response;GO:0006468//protein phosphorylation;GO:0016310//phosphorylation;GO:0045214//sarcomere organization;GO:0048769//sarcomerogenesis;GO:0055003//cardiac myofibril assembly;GO:0060298//positive regulation of sarcomere organization;GO:0071347//cellular response to interleukin-1
ENSG00000134258	1	0	2	3	1	5	81	1	11	10	0.09	0	0.16	0.08	0.03	0.14	2.84	0.03	0.3	0.25	0.072	0.712	3.30581	0.000381718	0.00894621	VTCN1	V-set domain containing T cell activation inhibitor 1 [Source:HGNC Symbol;Acc:HGNC:28873]	Environmental Information Processing	Signaling molecules and interaction	ko04514//Cell adhesion molecules (CAMs)	K06747	GO:0005886//plasma membrane;GO:0009897//external side of plasma membrane;GO:0016020//membrane;GO:0016021//integral component of membrane	GO:0003674//molecular_function;GO:0005102//signaling receptor binding	GO:0001562//response to protozoan;GO:0001817//regulation of cytokine production;GO:0002250//adaptive immune response;GO:0002376//immune system process;GO:0032743//positive regulation of interleukin-2 production;GO:0042102//positive regulation of T cell proliferation;GO:0042130//negative regulation of T cell proliferation;GO:0043066//negative regulation of apoptotic process;GO:0050852//T cell rece…
ENSG00000248771	0	3	5	0	1	5	50	13	13	9	0	0.19	0.23	0	0.02	0.23	1.96	0.91	0.39	0.22	0.088	0.742	3.07584	0.000383597	0.00897749	SMIM31	small integral membrane protein 31 [Source:HGNC Symbol;Acc:HGNC:49638]	-	-	-	-	GO:0016020//membrane;GO:0016021//integral component of membrane;GO:0030424//axon	-	-
ENSG00000005001	21	19	23	29	24	25	47	44	63	55	1.49	0.83	1.58	1.31	1.52	1.32	4.07	2.63	3.07	2.72	1.346	2.762	1.03703	0.000389249	0.00908396	PRSS22	serine protease 22 [Source:HGNC Symbol;Acc:HGNC:14368]	-	-	-	-	GO:0005576//extracellular region;GO:0005615//extracellular space	GO:0004252//serine-type endopeptidase activity;GO:0008233//peptidase activity;GO:0008236//serine-type peptidase activity;GO:0016504//peptidase activator activity;GO:0016787//hydrolase activity	GO:0006508//proteolysis;GO:0010952//positive regulation of peptidase activity
ENSG00000178125	2	3	7	10	7	11	22	9	39	43	0.33	0.26	0.81	1.13	0.81	1.09	3.31	1.22	5	5.1	0.668	3.144	2.23468	0.00039052	0.00910073	PPP1R42	protein phosphatase 1 regulatory subunit 42 [Source:HGNC Symbol;Acc:HGNC:33732]	-	-	-	-	GO:0002177//manchette;GO:0005737//cytoplasm;GO:0005813//centrosome;GO:0005815//microtubule organizing center;GO:0005856//cytoskeleton;GO:0015630//microtubule cytoskeleton	GO:0003779//actin binding;GO:0005515//protein binding;GO:0015631//tubulin binding;GO:0070840//dynein complex binding	GO:0010921//regulation of phosphatase activity
ENSG00000149534	19	26	14	35	5	168	141	40	22	48	0.36	0.43	0.27	0.61	0.09	3.05	2.96	0.77	0.39	0.82	0.352	1.598	2.18262	0.000405645	0.00937595	MS4A2	membrane spanning 4-domains A2 [Source:HGNC Symbol;Acc:HGNC:7316]	Environmental Information Processing;Organismal Systems;Environmental Information Processing;Human Diseases	Signal transduction;Immune system;Signal transduction;Immune diseases	ko04072//Phospholipase D signaling pathway;ko04664//Fc epsilon RI signaling pathway;ko04071//Sphingolipid signaling pathway;ko05310//Asthma	K08090;K08090;K08090;K08090	GO:0005886//plasma membrane;GO:0005887//integral component of plasma membrane;GO:0016020//membrane;GO:0016021//integral component of membrane;GO:0032998//Fc-epsilon receptor I complex	GO:0005515//protein binding;GO:0019863//IgE binding	GO:0006954//inflammatory response;GO:0006955//immune response;GO:0038095//Fc-epsilon receptor signaling pathway
ENSG00000267795	10	16	10	15	16	14	29	27	59	61	1.51	2.25	1.41	2.28	2.6	2.07	5.24	4.46	8.54	8.5	2.01	5.762	1.51937	0.000405745	0.00937595	SMIM22	small integral membrane protein 22 [Source:HGNC Symbol;Acc:HGNC:48329]	-	-	-	-	GO:0005768//endosome;GO:0005770//late endosome;GO:0016020//membrane;GO:0016021//integral component of membrane	GO:0005515//protein binding	GO:0030335//positive regulation of cell migration;GO:0032956//regulation of actin cytoskeleton organization;GO:0042127//regulation of cell proliferation;GO:0051726//regulation of cell cycle;GO:0140042//lipid droplet formation
ENSG00000205838	12	1	15	10	22	21	44	32	100	61	0.36	0.02	1.05	0.47	0.69	0.67	2.2	1.01	3.61	2.14	0.518	1.926	1.89458	0.000410894	0.00945516	TTC23L	tetratricopeptide repeat domain 23 like [Source:HGNC Symbol;Acc:HGNC:26355]	-	-	-	-	GO:0005737//cytoplasm;GO:0005815//microtubule organizing center;GO:0005819//spindle;GO:0005856//cytoskeleton;GO:0030496//midbody	GO:0005515//protein binding	GO:0034976//response to endoplasmic reticulum stress
ENSG00000272514	0	15	31	14	17	26	51	54	115	118	0	0.41	0.93	0.55	0.52	0.76	1.77	1.7	3.38	3.29	0.482	2.18	2.17722	0.000436738	0.0098842	CFAP206	cilia and flagella associated protein 206 [Source:HGNC Symbol;Acc:HGNC:21405]	-	-	-	-	GO:0001534//radial spoke;GO:0005737//cytoplasm;GO:0005856//cytoskeleton;GO:0005929//cilium;GO:0005930//axoneme;GO:0031514//motile cilium;GO:0036064//ciliary basal body;GO:0042995//cell projection;GO:0097649//A axonemal microtubule	GO:0005515//protein binding	GO:0003341//cilium movement;GO:0003356//regulation of cilium beat frequency;GO:0007288//sperm axoneme assembly;GO:0030030//cell projection organization;GO:0035082//axoneme assembly;GO:1901317//regulation of flagellated sperm motility
ENSG00000123496	6	2	3	1	7	11	10	9	34	30	0.5	0.09	0.33	0.1	0.36	0.78	0.8	0.62	1.88	1.51	0.276	1.118	2.01818	0.000445686	0.0100218	IL13RA2	interleukin 13 receptor subunit alpha 2 [Source:HGNC Symbol;Acc:HGNC:5975]	Environmental Information Processing;Environmental Information Processing	Signaling molecules and interaction;Signal transduction	ko04060//Cytokine-cytokine receptor interaction;ko04630//Jak-STAT signaling pathway	K05077;K05077	GO:0005576//extracellular region;GO:0005615//extracellular space;GO:0009897//external side of plasma membrane;GO:0016020//membrane;GO:0016021//integral component of membrane;GO:0043235//receptor complex	GO:0004896//cytokine receptor activity;GO:0005515//protein binding;GO:0019955//cytokine binding	GO:0002638//negative regulation of immunoglobulin production;GO:0016064//immunoglobulin mediated immune response;GO:0019221//cytokine-mediated signaling pathway;GO:0043305//negative regulation of mast cell degranulation
ENSG00000204060	10	12	13	5	9	21	31	16	22	29	0.3	0.3	0.36	0.14	0.26	0.58	0.99	0.46	0.6	0.75	0.272	0.676	1.31342	0.000476909	0.0106471	FOXO6	forkhead box O6 [Source:HGNC Symbol;Acc:HGNC:24814]	Human Diseases;Environmental Information Processing	Infectious diseases;Signal transduction	ko05131//Shigellosis;ko04068//FoxO signaling pathway	K17847;K17847	GO:0000785//chromatin;GO:0005634//nucleus;GO:0005737//cytoplasm	GO:0000978//RNA polymerase II proximal promoter sequence-specific DNA binding;GO:0000981//DNA-binding transcription factor activity, RNA polymerase II-specific;GO:0003677//DNA binding;GO:0003700//DNA-binding transcription factor activity;GO:0005515//protein binding;GO:0043565//sequence-specific DNA binding	GO:0006355//regulation of transcription, DNA-templated;GO:0006357//regulation of transcription by RNA polymerase II;GO:0007613//memory;GO:0060999//positive regulation of dendritic spine development
ENSG00000132329	13	14	8	11	16	32	33	25	46	16	1.12	1.03	0.64	0.84	1.33	2.57	3.06	2.1	3.66	1.21	0.992	2.52	1.34501	0.000481983	0.0107313	RAMP1	receptor activity modifying protein 1 [Source:HGNC Symbol;Acc:HGNC:9843]	Organismal Systems	Circulatory system	ko04270//Vascular smooth muscle contraction	K08447	GO:0005615//extracellular space;GO:0005886//plasma membrane;GO:0005887//integral component of plasma membrane;GO:0009986//cell surface;GO:0016020//membrane;GO:0016021//integral component of membrane;GO:0043235//receptor complex;GO:0150056//amylin receptor complex 1;GO:1990406//CGRP receptor complex	GO:0001635//calcitonin gene-related peptide receptor activity;GO:0005515//protein binding;GO:0015026//coreceptor activity;GO:0097643//amylin receptor activity;GO:1990407//calcitonin gene-related peptide binding	GO:0001525//angiogenesis;GO:0006816//calcium ion transport;GO:0006886//intracellular protein transport;GO:0007186//G protein-coupled receptor signaling pathway;GO:0007189//adenylate cyclase-activating G protein-coupled receptor signaling pathway;GO:0008277//regulation of G protein-coupled receptor signaling pathway;GO:0015031//protein transport;GO:0031623//receptor internalization;GO:0032092//pos…
ENSG00000174156	1	2	7	0	3	3	14	12	42	29	0.11	0.16	0.58	0	0.28	0.25	1.13	0.91	3.12	1.98	0.226	1.478	2.70925	0.000493271	0.0109678	GSTA3	glutathione S-transferase alpha 3 [Source:HGNC Symbol;Acc:HGNC:4628]	Metabolism;Human Diseases;Human Diseases;Human Diseases;Human Diseases;Metabolism;Metabolism;Human Diseases;Metabolism;Metabolism	Global and overview maps;Cancers;Cancers;Cardiovascular diseases;Cancers;Xenobiotics biodegradation and metabolism;Xenobiotics biodegradation and metabolism;Drug resistance;Xenobiotics biodegradation and metabolism;Metabolism of other amino acids	ko01100//Metabolic pathways;ko05200//Pathways in cancer;ko05225//Hepatocellular carcinoma;ko05418//Fluid shear stress and atherosclerosis;ko05204//Chemical carcinogenesis;ko00983//Drug metabolism - other enzymes;ko00980//Metabolism of xenobiotics by cytochrome P450;ko01524//Platinum drug resistance;ko00982//Drug metabolism - cytochrome P450;ko00480//Glutathione metabolism	K00799;K00799;K00799;K00799;K00799;K00799;K00799;K00799;K00799;K00799	GO:0005737//cytoplasm;GO:0005829//cytosol;GO:0070062//extracellular exosome	GO:0004364//glutathione transferase activity;GO:0005515//protein binding;GO:0016740//transferase activity	GO:0006749//glutathione metabolic process;GO:0006805//xenobiotic metabolic process;GO:1901687//glutathione derivative biosynthetic process
ENSG00000288520	12	19	4	2	0	34	36	45	51	20	0.32	0.42	0.1	0.04	0	0.83	1.02	1.15	1.24	0.46	0.176	0.94	2.41709	0.000494292	0.0109757	AL357075.4	novel protein	-	-	-	-	GO:0005737//cytoplasm;GO:0016020//membrane	GO:0005515//protein binding	GO:0009966//regulation of signal transduction;GO:2001114//positive regulation of cellular response to hepatocyte growth factor stimulus
ENSG00000196476	46	25	26	36	33	52	64	49	122	66	2.17	1.07	1.18	1.51	1.5	2.21	3.18	2.27	5.14	2.81	1.486	3.122	1.07104	0.000500079	0.0110595	C20orf96	chromosome 20 open reading frame 96 [Source:HGNC Symbol;Acc:HGNC:16227]	-	-	-	-	-	-	-
ENSG00000157017	5	11	8	7	31	18	43	41	161	38	0.5	0.62	1.42	0.52	3.72	1.22	4.69	4.16	16.12	2.87	1.356	5.812	2.09968	0.000501459	0.0110751	GHRL	ghrelin and obestatin prepropeptide [Source:HGNC Symbol;Acc:HGNC:18129]	Environmental Information Processing;Environmental Information Processing;Organismal Systems	Signaling molecules and interaction;Signal transduction;Endocrine system	ko04080//Neuroactive ligand-receptor interaction;ko04024//cAMP signaling pathway;ko04935//Growth hormone synthesis, secretion and action	K05254;K05254;K05254	GO:0005576//extracellular region;GO:0005615//extracellular space;GO:0005737//cytoplasm;GO:0005788//endoplasmic reticulum lumen;GO:0030424//axon;GO:0034774//secretory granule lumen;GO:0098685//Schaffer collateral - CA1 synapse;GO:0098794//postsynapse;GO:0098978//glutamatergic synapse	GO:0001664//G protein-coupled receptor binding;GO:0005179//hormone activity;GO:0005515//protein binding;GO:0016608//growth hormone-releasing hormone activity;GO:0030296//protein tyrosine kinase activator activity;GO:0031768//ghrelin receptor binding	GO:0000187//activation of MAPK activity;GO:0001696//gastric acid secretion;GO:0001937//negative regulation of endothelial cell proliferation;GO:0006006//glucose metabolic process;GO:0007186//G protein-coupled receptor signaling pathway;GO:0007204//positive regulation of cytosolic calcium ion concentration;GO:0008154//actin polymerization or depolymerization;GO:0008343//adult feeding behavior;GO:0…
ENSG00000150628	0	3	12	2	5	11	10	19	54	44	0	0.27	0.61	0.11	0.25	0.61	0.53	0.9	2.84	2.14	0.248	1.404	2.50113	0.000511391	0.0112193	SPATA4	spermatogenesis associated 4 [Source:HGNC Symbol;Acc:HGNC:17333]	-	-	-	-	GO:0005575//cellular_component;GO:0005634//nucleus;GO:0005737//cytoplasm;GO:0005930//axoneme	GO:0003674//molecular_function;GO:0005515//protein binding;GO:0008017//microtubule binding	GO:0051493//regulation of cytoskeleton organization
ENSG00000116254	8	15	8	7	7	16	53	42	24	13	0.12	0.15	0.21	0.05	0.06	0.16	0.88	0.3	0.27	0.08	0.118	0.338	1.51824	0.000536348	0.0116581	CHD5	chromodomain helicase DNA binding protein 5 [Source:HGNC Symbol;Acc:HGNC:16816]	-	-	-	-	GO:0000792//heterochromatin;GO:0005634//nucleus;GO:0005654//nucleoplasm;GO:0005829//cytosol;GO:0016020//membrane;GO:0016581//NuRD complex;GO:0016607//nuclear speck	GO:0000166//nucleotide binding;GO:0003677//DNA binding;GO:0003678//DNA helicase activity;GO:0004386//helicase activity;GO:0005524//ATP binding;GO:0016787//hydrolase activity;GO:0046872//metal ion binding;GO:0061628//H3K27me3 modified histone binding	GO:0006325//chromatin organization;GO:0006357//regulation of transcription by RNA polymerase II;GO:0007283//spermatogenesis;GO:0007399//nervous system development;GO:0008285//negative regulation of cell proliferation;GO:0021895//cerebral cortex neuron differentiation;GO:0030154//cell differentiation;GO:0032508//DNA duplex unwinding;GO:0035093//spermatogenesis, exchange of chromosomal proteins;GO:…
ENSG00000145451	1	0	0	0	1	1	1	22	16	11	0.01	0	0	0	0.01	0.01	0.01	0.19	0.16	0.15	0.004	0.104	4.70044	0.000541494	0.0117082	GLRA3	glycine receptor alpha 3 [Source:HGNC Symbol;Acc:HGNC:4328]	Environmental Information Processing	Signaling molecules and interaction	ko04080//Neuroactive ligand-receptor interaction	K05195	GO:0005886//plasma membrane;GO:0005887//integral component of plasma membrane;GO:0016020//membrane;GO:0016021//integral component of membrane;GO:0016935//glycine-gated chloride channel complex;GO:0030054//cell junction;GO:0030425//dendrite;GO:0034707//chloride channel complex;GO:0042995//cell projection;GO:0043005//neuron projection;GO:0043204//perikaryon;GO:0045202//synapse;GO:0045211//postsynap…	GO:0004888//transmembrane signaling receptor activity;GO:0005216//ion channel activity;GO:0005230//extracellular ligand-gated ion channel activity;GO:0005254//chloride channel activity;GO:0016594//glycine binding;GO:0016934//extracellularly glycine-gated chloride channel activity;GO:0022824//transmitter-gated ion channel activity;GO:0022852//glycine-gated chloride ion channel activity;GO:0030594/…	GO:0006811//ion transport;GO:0006821//chloride transport;GO:0007165//signal transduction;GO:0007218//neuropeptide signaling pathway;GO:0007268//chemical synaptic transmission;GO:0034220//ion transmembrane transport;GO:0042391//regulation of membrane potential;GO:0043200//response to amino acid;GO:0050877//nervous system process;GO:0051260//protein homooligomerization;GO:0060012//synaptic transmis…
ENSG00000145681	126	213	76	140	130	3	14	42	12	85	2.72	4.67	1.58	2.99	2.79	0.04	0.47	1.38	0.22	1.34	2.95	0.69	-2.09605	0.000544999	0.0117685	HAPLN1	hyaluronan and proteoglycan link protein 1 [Source:HGNC Symbol;Acc:HGNC:2380]	-	-	-	-	GO:0005576//extracellular region;GO:0031012//extracellular matrix;GO:0045202//synapse;GO:0062023//collagen-containing extracellular matrix	GO:0005540//hyaluronic acid binding;GO:0030021//extracellular matrix structural constituent conferring compression resistance	GO:0001501//skeletal system development;GO:0007155//cell adhesion;GO:0007417//central nervous system development;GO:0030198//extracellular matrix organization
ENSG00000119636	29	23	45	37	100	55	165	84	199	242	1.26	1	1.7	0.99	2.84	1.32	6.82	2.65	6.05	7.88	1.558	4.944	1.66598	0.000556825	0.0119925	BBOF1	basal body orientation factor 1 [Source:HGNC Symbol;Acc:HGNC:19855]	-	-	-	-	GO:0005737//cytoplasm;GO:0005856//cytoskeleton;GO:0005929//cilium;GO:0036064//ciliary basal body;GO:0042995//cell projection	-	GO:0044458//motile cilium assembly
ENSG00000136944	2	3	0	2	2	22	9	5	5	14	0.02	0.03	0	0.02	0.02	0.23	0.11	0.06	0.05	0.14	0.018	0.118	2.71272	0.000558543	0.0119981	LMX1B	LIM homeobox transcription factor 1 beta [Source:HGNC Symbol;Acc:HGNC:6654]	-	-	-	-	GO:0000785//chromatin;GO:0005634//nucleus	GO:0000977//RNA polymerase II regulatory region sequence-specific DNA binding;GO:0000981//DNA-binding transcription factor activity, RNA polymerase II-specific;GO:0003677//DNA binding;GO:0003700//DNA-binding transcription factor activity;GO:0005515//protein binding;GO:0046872//metal ion binding;GO:1990837//sequence-specific double-stranded DNA binding	GO:0001701//in utero embryonic development;GO:0006355//regulation of transcription, DNA-templated;GO:0006357//regulation of transcription by RNA polymerase II;GO:0007275//multicellular organism development;GO:0009953//dorsal/ventral pattern formation;GO:0030182//neuron differentiation;GO:0045944//positive regulation of transcription by RNA polymerase II;GO:0071542//dopaminergic neuron differentia…
ENSG00000109738	27	9	28	24	19	55	30	39	73	48	0.87	0.25	0.72	0.73	0.6	1.99	0.93	1.24	2.3	1.45	0.634	1.582	1.31919	0.000563517	0.0120892	GLRB	glycine receptor beta [Source:HGNC Symbol;Acc:HGNC:4329]	Environmental Information Processing	Signaling molecules and interaction	ko04080//Neuroactive ligand-receptor interaction	K05196	GO:0005737//cytoplasm;GO:0005886//plasma membrane;GO:0005887//integral component of plasma membrane;GO:0016020//membrane;GO:0016021//integral component of membrane;GO:0016935//glycine-gated chloride channel complex;GO:0030054//cell junction;GO:0030425//dendrite;GO:0034707//chloride channel complex;GO:0042995//cell projection;GO:0043005//neuron projection;GO:0045202//synapse;GO:0045211//postsynapt…	GO:0004888//transmembrane signaling receptor activity;GO:0005216//ion channel activity;GO:0005230//extracellular ligand-gated ion channel activity;GO:0005254//chloride channel activity;GO:0005515//protein binding;GO:0016594//glycine binding;GO:0016933//extracellularly glycine-gated ion channel activity;GO:0016934//extracellularly glycine-gated chloride channel activity;GO:0030594//neurotransmitte…	GO:0001964//startle response;GO:0006811//ion transport;GO:0006821//chloride transport;GO:0007165//signal transduction;GO:0007218//neuropeptide signaling pathway;GO:0007268//chemical synaptic transmission;GO:0007340//acrosome reaction;GO:0007399//nervous system development;GO:0007601//visual perception;GO:0007628//adult walking behavior;GO:0034220//ion transmembrane transport;GO:0042391//regulatio…
ENSG00000186471	6	0	7	2	9	7	24	15	46	47	0.7	0	0.5	0.14	0.67	0.89	2.21	2.31	5.5	5.43	0.402	3.268	3.02314	0.000575789	0.0123204	AKAP14	A-kinase anchoring protein 14 [Source:HGNC Symbol;Acc:HGNC:24061]	-	-	-	-	GO:0005737//cytoplasm;GO:0005930//axoneme;GO:0005952//cAMP-dependent protein kinase complex	GO:0005515//protein binding;GO:0034237//protein kinase A regulatory subunit binding	GO:0008150//biological_process
ENSG00000101448	2	0	0	0	2	6	16	1	12	24	0.07	0	0	0	0.14	0.2	0.71	0.04	0.4	0.76	0.042	0.422	3.32878	0.00058935	0.0125549	EPPIN	epididymal peptidase inhibitor [Source:HGNC Symbol;Acc:HGNC:15932]	-	-	-	-	GO:0005576//extracellular region;GO:0005615//extracellular space;GO:0009986//cell surface;GO:0032991//protein-containing complex;GO:0097524//sperm plasma membrane	GO:0004867//serine-type endopeptidase inhibitor activity;GO:0005515//protein binding;GO:0030414//peptidase inhibitor activity	GO:0010466//negative regulation of peptidase activity;GO:0010951//negative regulation of endopeptidase activity;GO:0019730//antimicrobial humoral response;GO:0042742//defense response to bacterium;GO:0090281//negative regulation of calcium ion import;GO:1901318//negative regulation of flagellated sperm motility
ENSG00000286192	15	35	15	24	14	0	5	7	0	7	0.18	0.38	0.17	0.26	0.17	0	0.07	0.09	0	0.08	0.232	0.048	-2.27302	0.000589796	0.0125549	AC069288.1	Novel protein	-	-	-	-	-	GO:0008168//methyltransferase activity	GO:0032259//methylation
ENSG00000161040	28	55	54	58	69	77	88	64	156	183	0.84	1.64	1.69	1.63	2.26	2.51	3.03	2.22	4.9	5.1	1.612	3.552	1.13978	0.000591711	0.0125632	FBXL13	F-box and leucine rich repeat protein 13 [Source:HGNC Symbol;Acc:HGNC:21658]	-	-	-	-	GO:0005737//cytoplasm;GO:0005829//cytosol;GO:0005856//cytoskeleton;GO:0005929//cilium;GO:0019005//SCF ubiquitin ligase complex;GO:0031514//motile cilium;GO:0042995//cell projection	GO:0005515//protein binding	GO:0000209//protein polyubiquitination;GO:0031146//SCF-dependent proteasomal ubiquitin-dependent protein catabolic process;GO:0043687//post-translational protein modification
ENSG00000162753	2	2	6	4	18	13	20	19	45	77	0.05	0.05	0.2	0.1	0.32	0.3	0.35	0.35	0.67	1.08	0.144	0.55	1.93336	0.000598808	0.0126649	SLC9C2	solute carrier family 9 member C2 (putative) [Source:HGNC Symbol;Acc:HGNC:28664]	-	-	-	-	GO:0005886//plasma membrane;GO:0016020//membrane;GO:0016021//integral component of membrane	GO:0015297//antiporter activity;GO:0015299//solute:proton antiporter activity;GO:0015385//sodium:proton antiporter activity;GO:0015386//potassium:proton antiporter activity	GO:0006811//ion transport;GO:0006812//cation transport;GO:0006814//sodium ion transport;GO:0051453//regulation of intracellular pH;GO:0055085//transmembrane transport;GO:0071805//potassium ion transmembrane transport;GO:0098656//anion transmembrane transport;GO:0098719//sodium ion import across plasma membrane;GO:1902600//proton transmembrane transport
ENSG00000182103	2	1	0	1	1	4	8	4	13	10	0.04	0.02	0	0.02	0.02	0.07	0.16	0.07	0.22	0.16	0.02	0.136	2.76553	0.000616446	0.0129298	FAM181B	family with sequence similarity 181 member B [Source:HGNC Symbol;Acc:HGNC:28512]	-	-	-	-	-	-	-
ENSG00000165695	11	8	24	16	29	27	46	23	107	106	0.5	0.27	0.98	0.58	1.74	1.35	3.11	1.01	6.18	4.51	0.814	3.232	1.98933	0.000617776	0.0129333	AK8	adenylate kinase 8 [Source:HGNC Symbol;Acc:HGNC:26526]	Metabolism;Metabolism;Metabolism	Global and overview maps;Nucleotide metabolism;Metabolism of cofactors and vitamins	ko01100//Metabolic pathways;ko00230//Purine metabolism;ko00730//Thiamine metabolism	K00939;K00939;K00939	GO:0005737//cytoplasm;GO:0005829//cytosol;GO:0005930//axoneme;GO:0036126//sperm flagellum	GO:0000166//nucleotide binding;GO:0004017//adenylate kinase activity;GO:0004127//cytidylate kinase activity;GO:0004550//nucleoside diphosphate kinase activity;GO:0005515//protein binding;GO:0005524//ATP binding;GO:0016301//kinase activity;GO:0016740//transferase activity;GO:0019205//nucleobase-containing compound kinase activity	GO:0006139//nucleobase-containing compound metabolic process;GO:0006163//purine nucleotide metabolic process;GO:0006165//nucleoside diphosphate phosphorylation;GO:0009142//nucleoside triphosphate biosynthetic process;GO:0015949//nucleobase-containing small molecule interconversion;GO:0016310//phosphorylation;GO:0021591//ventricular system development;GO:0046940//nucleoside monophosphate phosphory…
ENSG00000161905	20	20	48	37	64	40	160	69	180	114	0.53	0.47	1.33	0.88	1.71	1.04	5.6	2.02	4.89	2.71	0.984	3.252	1.7246	0.000624446	0.0130398	ALOX15	arachidonate 15-lipoxygenase [Source:HGNC Symbol;Acc:HGNC:433]	Metabolism;Cellular Processes;Organismal Systems;Metabolism;Cellular Processes;Metabolism	Global and overview maps;Cell growth and death;Nervous system;Lipid metabolism;Cell growth and death;Lipid metabolism	ko01100//Metabolic pathways;ko04217//Necroptosis;ko04726//Serotonergic synapse;ko00590//Arachidonic acid metabolism;ko04216//Ferroptosis;ko00591//Linoleic acid metabolism	K00460;K00460;K00460;K00460;K00460;K00460	GO:0005737//cytoplasm;GO:0005811//lipid droplet;GO:0005829//cytosol;GO:0005886//plasma membrane;GO:0016020//membrane;GO:0031234//extrinsic component of cytoplasmic side of plasma membrane	GO:0004052//arachidonate 12-lipoxygenase activity;GO:0005506//iron ion binding;GO:0005515//protein binding;GO:0005546//phosphatidylinositol-4,5-bisphosphate binding;GO:0008289//lipid binding;GO:0016165//linoleate 13S-lipoxygenase activity;GO:0016491//oxidoreductase activity;GO:0016702//oxidoreductase activity, acting on single donors with incorporation of molecular oxygen, incorporation of two at…	GO:0001503//ossification;GO:0002820//negative regulation of adaptive immune response;GO:0006629//lipid metabolic process;GO:0006631//fatty acid metabolic process;GO:0006646//phosphatidylethanolamine biosynthetic process;GO:0006691//leukotriene metabolic process;GO:0006954//inflammatory response;GO:0010811//positive regulation of cell-substrate adhesion;GO:0019221//cytokine-mediated signaling path…
ENSG00000148357	50	33	36	31	23	17	15	15	6	20	1.14	1.15	0.83	0.63	0.7	0.33	0.43	0.64	0.28	0.41	0.89	0.418	-1.0903	0.000630368	0.0131468	HMCN2	hemicentin 2 [Source:HGNC Symbol;Acc:HGNC:21293]	-	-	-	-	GO:0005576//extracellular region;GO:0005604//basement membrane;GO:0005615//extracellular space;GO:0005938//cell cortex;GO:0016020//membrane;GO:0030054//cell junction;GO:0031012//extracellular matrix;GO:0032154//cleavage furrow;GO:0062023//collagen-containing extracellular matrix	GO:0005201//extracellular matrix structural constituent;GO:0005509//calcium ion binding	GO:0007155//cell adhesion;GO:0050896//response to stimulus
ENSG00000010319	1213	2380	878	768	1081	248	447	826	247	702	18.32	30.92	11.9	10.27	15.27	3.28	7.08	11.75	3.59	9.36	17.336	7.012	-1.30587	0.000642806	0.0133723	SEMA3G	semaphorin 3G [Source:HGNC Symbol;Acc:HGNC:30400]	Organismal Systems	Development	ko04360//Axon guidance	K06840	GO:0005576//extracellular region;GO:0005615//extracellular space;GO:0005887//integral component of plasma membrane;GO:0070062//extracellular exosome	GO:0005102//signaling receptor binding;GO:0005515//protein binding;GO:0030215//semaphorin receptor binding;GO:0045499//chemorepellent activity	GO:0001755//neural crest cell migration;GO:0007411//axon guidance;GO:0030335//positive regulation of cell migration;GO:0030517//negative regulation of axon extension;GO:0048843//negative regulation of axon extension involved in axon guidance;GO:0050919//negative chemotaxis;GO:0071526//semaphorin-plexin signaling pathway
ENSG00000204052	12	4	4	4	7	8	20	23	40	21	0.4	0.11	0.12	0.12	0.23	0.25	0.72	0.75	1.23	0.61	0.196	0.712	1.86102	0.000645019	0.0134014	LRRC73	leucine rich repeat containing 73 [Source:HGNC Symbol;Acc:HGNC:21375]	-	-	-	-	-	GO:0005515//protein binding	-
ENSG00000131746	4	5	3	3	4	12	40	6	9	19	0.07	0.07	0.05	0.05	0.07	0.19	1.27	0.1	0.14	0.29	0.062	0.398	2.68243	0.000647642	0.0134269	TNS4	tensin 4 [Source:HGNC Symbol;Acc:HGNC:24352]	-	-	-	-	GO:0005737//cytoplasm;GO:0005829//cytosol;GO:0005856//cytoskeleton;GO:0005925//focal adhesion;GO:0030054//cell junction	GO:0003779//actin binding;GO:0005515//protein binding	GO:0006915//apoptotic process;GO:0008104//protein localization
ENSG00000162896	5007	3628	2922	4518	3383	8732	14096	3038	8722	6738	84.55	52.51	45.07	67.26	54.04	136.17	251.65	49.38	133.46	98.88	60.686	133.908	1.14181	0.000651399	0.013483	PIGR	polymeric immunoglobulin receptor [Source:HGNC Symbol;Acc:HGNC:8968]	Organismal Systems	Immune system	ko04672//Intestinal immune network for IgA production	K13073	GO:0005576//extracellular region;GO:0005615//extracellular space;GO:0005886//plasma membrane;GO:0005887//integral component of plasma membrane;GO:0016020//membrane;GO:0016021//integral component of membrane;GO:0035577//azurophil granule membrane;GO:0043235//receptor complex;GO:0070062//extracellular exosome;GO:0071751//secretory IgA immunoglobulin complex	GO:0001792//polymeric immunoglobulin receptor activity;GO:0004888//transmembrane signaling receptor activity	GO:0001580//detection of chemical stimulus involved in sensory perception of bitter taste;GO:0001895//retina homeostasis;GO:0002415//immunoglobulin transcytosis in epithelial cells mediated by polymeric immunoglobulin receptor;GO:0007173//epidermal growth factor receptor signaling pathway;GO:0038093//Fc receptor signaling pathway;GO:0043113//receptor clustering;GO:0043312//neutrophil degranulation
ENSG00000283486	6	26	12	19	14	25	35	23	52	64	0.16	0.84	0.3	0.46	0.39	1.12	1.45	0.77	1.65	1.7	0.43	1.338	1.63767	0.000654191	0.0135238	FAM95C	family with sequence similarity 95 member C [Source:HGNC Symbol;Acc:HGNC:45272]	-	-	-	-	-	-	-
ENSG00000167165	1	5	1	0	2	3	56	4	12	16	0.04	0.28	0.04	0	0.23	0.21	2.29	0.29	0.46	0.5	0.118	0.75	2.6681	0.000662843	0.0136683	UGT1A6	UDP glucuronosyltransferase family 1 member A6 [Source:HGNC Symbol;Acc:HGNC:12538]	Metabolism;Human Diseases;Metabolism;Metabolism;Metabolism;Metabolism;Metabolism;Metabolism;Metabolism;Metabolism	Global and overview maps;Cancers;Xenobiotics biodegradation and metabolism;Xenobiotics biodegradation and metabolism;Xenobiotics biodegradation and metabolism;Metabolism of cofactors and vitamins;Lipid metabolism;Metabolism of cofactors and vitamins;Carbohydrate metabolism;Carbohydrate metabolism	ko01100//Metabolic pathways;ko05204//Chemical carcinogenesis;ko00983//Drug metabolism - other enzymes;ko00980//Metabolism of xenobiotics by cytochrome P450;ko00982//Drug metabolism - cytochrome P450;ko00830//Retinol metabolism;ko00140//Steroid hormone biosynthesis;ko00860//Porphyrin and chlorophyll metabolism;ko00040//Pentose and glucuronate interconversions;ko00053//Ascorbate and aldarate metabo…	K00699;K00699;K00699;K00699;K00699;K00699;K00699;K00699;K00699;K00699	GO:0005783//endoplasmic reticulum;GO:0005789//endoplasmic reticulum membrane;GO:0016020//membrane;GO:0016021//integral component of membrane;GO:0043231//intracellular membrane-bounded organelle	GO:0008194//UDP-glycosyltransferase activity;GO:0015020//glucuronosyltransferase activity;GO:0016740//transferase activity;GO:0016757//transferase activity, transferring glycosyl groups;GO:0019899//enzyme binding;GO:0042803//protein homodimerization activity;GO:0046982//protein heterodimerization activity	GO:0006805//xenobiotic metabolic process;GO:0052695//cellular glucuronidation;GO:0052696//flavonoid glucuronidation;GO:0052697//xenobiotic glucuronidation
ENSG00000243910	2	0	8	20	18	15	43	42	101	96	0.13	0	0.43	0.89	0.97	0.83	2.41	2.16	4.99	4.64	0.484	3.006	2.63477	0.000668057	0.0137415	TUBA4B	tubulin alpha 4b [Source:HGNC Symbol;Acc:HGNC:18637]	Human Diseases;Human Diseases;Human Diseases;Cellular Processes;Cellular Processes;Cellular Processes;Cellular Processes	Neurodegenerative diseases;Infectious diseases;Neurodegenerative diseases;Transport and catabolism;Cellular community - eukaryotes;Cell growth and death;Cellular community - eukaryotes	ko05010//Alzheimer disease;ko05130//Pathogenic Escherichia coli infection;ko05016//Huntington disease;ko04145//Phagosome;ko04530//Tight junction;ko04210//Apoptosis;ko04540//Gap junction	K07374;K07374;K07374;K07374;K07374;K07374;K07374	GO:0005575//cellular_component;GO:0005737//cytoplasm;GO:0005856//cytoskeleton;GO:0005874//microtubule	GO:0000166//nucleotide binding;GO:0003674//molecular_function;GO:0003924//GTPase activity;GO:0005200//structural constituent of cytoskeleton;GO:0005525//GTP binding	GO:0000226//microtubule cytoskeleton organization;GO:0000278//mitotic cell cycle;GO:0007017//microtubule-based process;GO:0008150//biological_process
ENSG00000132259	11	2	10	9	21	20	23	22	75	88	0.5	0.06	0.39	0.29	0.75	0.69	0.92	0.8	2.88	3.14	0.398	1.686	2.08276	0.000673497	0.0138189	CNGA4	cyclic nucleotide gated channel subunit alpha 4 [Source:HGNC Symbol;Acc:HGNC:2152]	Organismal Systems;Environmental Information Processing	Sensory system;Signal transduction	ko04740//Olfactory transduction;ko04024//cAMP signaling pathway	K04951;K04951	GO:0000139//Golgi membrane;GO:0016020//membrane;GO:0016021//integral component of membrane;GO:0030660//Golgi-associated vesicle membrane;GO:0060170//ciliary membrane	GO:0000166//nucleotide binding;GO:0005216//ion channel activity;GO:0005222//intracellular cAMP-activated cation channel activity;GO:0005223//intracellular cGMP-activated cation channel activity;GO:0030552//cAMP binding;GO:0030553//cGMP binding	GO:0006811//ion transport;GO:0007608//sensory perception of smell;GO:0034220//ion transmembrane transport;GO:0050896//response to stimulus;GO:0055085//transmembrane transport;GO:0098655//cation transmembrane transport
ENSG00000256061	42	32	35	37	38	55	57	40	130	131	1.76	1.11	1.46	1.38	1.64	2.36	2.53	1.59	4.88	4.84	1.47	3.24	1.14018	0.000676939	0.0138722	DNAAF4	dynein axonemal assembly factor 4 [Source:HGNC Symbol;Acc:HGNC:21493]	-	-	-	-	GO:0005576//extracellular region;GO:0005634//nucleus;GO:0005737//cytoplasm;GO:0005813//centrosome;GO:0005829//cytosol;GO:0005886//plasma membrane;GO:0097730//non-motile cilium	GO:0005515//protein binding;GO:0030331//estrogen receptor binding	GO:0001764//neuron migration;GO:0003341//cilium movement;GO:0003351//epithelial cilium movement;GO:0007368//determination of left/right symmetry;GO:0007399//nervous system development;GO:0007507//heart development;GO:0033146//regulation of intracellular estrogen receptor signaling pathway;GO:0036158//outer dynein arm assembly;GO:0036159//inner dynein arm assembly;GO:0061136//regulation of proteas…
ENSG00000235162	72	62	138	83	84	134	115	113	297	347	5.12	3.76	9.64	5.21	6.36	9.43	8.82	8.48	21.33	20.53	6.018	13.718	1.18871	0.000701072	0.0142077	C12orf75	chromosome 12 open reading frame 75 [Source:HGNC Symbol;Acc:HGNC:35164]	-	-	-	-	-	-	-
ENSG00000157578	10	21	28	19	24	26	49	26	96	83	0.57	1.16	0.82	0.49	0.85	0.81	2.27	0.87	3.12	2.94	0.778	2.002	1.3636	0.000708549	0.0143416	LCA5L	lebercilin LCA5 like [Source:HGNC Symbol;Acc:HGNC:1255]	-	-	-	-	GO:0005930//axoneme	GO:0005515//protein binding	GO:0042073//intraciliary transport
ENSG00000144061	114	100	129	145	159	142	182	181	370	353	3.69	2.22	3.42	3.08	3.52	3.61	5.24	4	12.13	9.05	3.186	6.806	1.09506	0.000738066	0.0148297	NPHP1	nephrocystin 1 [Source:HGNC Symbol;Acc:HGNC:7905]	-	-	-	-	GO:0005737//cytoplasm;GO:0005829//cytosol;GO:0005856//cytoskeleton;GO:0005911//cell-cell junction;GO:0005912//adherens junction;GO:0005923//bicellular tight junction;GO:0005929//cilium;GO:0016020//membrane;GO:0030054//cell junction;GO:0031514//motile cilium;GO:0032391//photoreceptor connecting cilium;GO:0042995//cell projection	GO:0005198//structural molecule activity;GO:0005515//protein binding	GO:0007165//signal transduction;GO:0007283//spermatogenesis;GO:0007588//excretion;GO:0007632//visual behavior;GO:0030030//cell projection organization;GO:0030036//actin cytoskeleton organization;GO:0030154//cell differentiation;GO:0048515//spermatid differentiation;GO:0060041//retina development in camera-type eye;GO:0090251//protein localization involved in establishment of planar polarity;GO:00…
ENSG00000158423	19	13	16	23	39	31	40	31	183	119	0.88	0.4	0.72	0.88	1.7	1.44	2.01	1.35	8.12	4.81	0.916	3.546	1.95277	0.000740051	0.0148515	RIBC1	RIB43A domain with coiled-coils 1 [Source:HGNC Symbol;Acc:HGNC:26537]	-	-	-	-	-	GO:0005515//protein binding	-
ENSG00000115255	12	7	7	13	4	14	25	16	55	25	0.63	0.31	0.34	0.6	0.2	0.68	1.4	0.82	2.65	1.14	0.416	1.338	1.68542	0.000786414	0.0156108	REEP6	receptor accessory protein 6 [Source:HGNC Symbol;Acc:HGNC:30078]	-	-	-	-	GO:0001917//photoreceptor inner segment;GO:0005634//nucleus;GO:0005783//endoplasmic reticulum;GO:0005789//endoplasmic reticulum membrane;GO:0016020//membrane;GO:0016021//integral component of membrane;GO:0030665//clathrin-coated vesicle membrane;GO:0031410//cytoplasmic vesicle	GO:0005515//protein binding	GO:0007029//endoplasmic reticulum organization;GO:0032386//regulation of intracellular transport;GO:0050908//detection of light stimulus involved in visual perception
ENSG00000099958	34	23	46	41	39	101	59	48	72	61	1.23	0.63	2.48	0.83	0.97	3.82	1.64	1.2	3.84	2.01	1.228	2.502	1.02677	0.000795328	0.0156932	DERL3	derlin 3 [Source:HGNC Symbol;Acc:HGNC:14236]	Genetic Information Processing	Folding, sorting and degradation	ko04141//Protein processing in endoplasmic reticulum	K13989	GO:0000839//Hrd1p ubiquitin ligase ERAD-L complex;GO:0005783//endoplasmic reticulum;GO:0005789//endoplasmic reticulum membrane;GO:0016020//membrane;GO:0016021//integral component of membrane;GO:0030176//integral component of endoplasmic reticulum membrane	GO:0005047//signal recognition particle binding;GO:0005515//protein binding;GO:0044877//protein-containing complex binding;GO:0051787//misfolded protein binding;GO:1990381//ubiquitin-specific protease binding	GO:0018279//protein N-linked glycosylation via asparagine;GO:0030433//ubiquitin-dependent ERAD pathway;GO:0030968//endoplasmic reticulum unfolded protein response;GO:1904153//negative regulation of retrograde protein transport, ER to cytosol
ENSG00000196090	8	38	45	10	71	19	137	128	212	303	0.59	0.75	1.39	0.39	2.51	0.12	3.87	5.87	7.89	9.73	1.126	5.496	2.28718	0.000800488	0.0157761	PTPRT	protein tyrosine phosphatase receptor type T [Source:HGNC Symbol;Acc:HGNC:9682]	-	-	-	-	GO:0005886//plasma membrane;GO:0005887//integral component of plasma membrane;GO:0009986//cell surface;GO:0016020//membrane;GO:0016021//integral component of membrane;GO:0098978//glutamatergic synapse;GO:0099061//integral component of postsynaptic density membrane	GO:0004721//phosphoprotein phosphatase activity;GO:0004725//protein tyrosine phosphatase activity;GO:0005001//transmembrane receptor protein tyrosine phosphatase activity;GO:0005515//protein binding;GO:0008013//beta-catenin binding;GO:0016787//hydrolase activity;GO:0016790//thiolester hydrolase activity;GO:0016791//phosphatase activity;GO:0019903//protein phosphatase binding;GO:0042803//protein h…	GO:0006470//protein dephosphorylation;GO:0007155//cell adhesion;GO:0007156//homophilic cell adhesion via plasma membrane adhesion molecules;GO:0007165//signal transduction;GO:0007169//transmembrane receptor protein tyrosine kinase signaling pathway;GO:0016311//dephosphorylation;GO:0030336//negative regulation of cell migration;GO:0035335//peptidyl-tyrosine dephosphorylation;GO:0050807//regulation…
ENSG00000179695	0	0	3	0	2	8	9	2	26	11	0	0	0.12	0	0.06	0.25	0.33	0.08	0.81	0.32	0.036	0.358	3.31389	0.000807652	0.0158983	OR6C2	olfactory receptor family 6 subfamily C member 2 [Source:HGNC Symbol;Acc:HGNC:15436]	Organismal Systems	Sensory system	ko04740//Olfactory transduction	K04257	GO:0005886//plasma membrane;GO:0016020//membrane;GO:0016021//integral component of membrane	GO:0004930//G protein-coupled receptor activity;GO:0004984//olfactory receptor activity	GO:0007165//signal transduction;GO:0007186//G protein-coupled receptor signaling pathway;GO:0007608//sensory perception of smell;GO:0050896//response to stimulus;GO:0050911//detection of chemical stimulus involved in sensory perception of smell
ENSG00000167741	47	43	36	41	50	57	64	61	135	85	1.32	1	0.9	1.14	1.43	1.49	2.27	1.77	4.26	2.87	1.158	2.532	1.12864	0.000819895	0.01612	GGT6	gamma-glutamyltransferase 6 [Source:HGNC Symbol;Acc:HGNC:26891]	Metabolism;Metabolism;Metabolism	Global and overview maps;Metabolism of other amino acids;Metabolism of other amino acids	ko01100//Metabolic pathways;ko00480//Glutathione metabolism;ko00430//Taurine and hypotaurine metabolism	K00681;K00681;K00681	GO:0016020//membrane;GO:0016021//integral component of membrane;GO:0070062//extracellular exosome	GO:0003674//molecular_function;GO:0005515//protein binding;GO:0016740//transferase activity;GO:0016746//transferase activity, transferring acyl groups;GO:0016787//hydrolase activity;GO:0036374//glutathione hydrolase activity;GO:0102953//hypoglycin A gamma-glutamyl transpeptidase activity;GO:0103068//leukotriene C4 gamma-glutamyl transferase activity	GO:0006508//proteolysis;GO:0006749//glutathione metabolic process;GO:0006750//glutathione biosynthetic process;GO:0008150//biological_process;GO:0018215//protein phosphopantetheinylation;GO:1901750//leukotriene D4 biosynthetic process
ENSG00000170231	9	3	31	20	26	20	31	50	190	140	0.85	0.24	2.97	1.93	2.34	2.19	3.58	5.29	17.86	11.47	1.666	8.078	2.27761	0.000837496	0.0164073	FABP6	fatty acid binding protein 6 [Source:HGNC Symbol;Acc:HGNC:3561]	Organismal Systems	Endocrine system	ko03320//PPAR signaling pathway	K08755	GO:0005737//cytoplasm;GO:0005829//cytosol;GO:0016020//membrane	GO:0008289//lipid binding	GO:0006629//lipid metabolic process;GO:0006869//lipid transport;GO:0008285//negative regulation of cell proliferation;GO:0019433//triglyceride catabolic process
ENSG00000249481	5	1	10	7	0	10	19	10	92	30	0.09	0.05	0.56	0.31	0	0.48	0.78	0.35	3.51	1.36	0.202	1.296	2.68164	0.000899551	0.0172538	SPATS1	spermatogenesis associated serine rich 1 [Source:HGNC Symbol;Acc:HGNC:22957]	-	-	-	-	-	GO:0005515//protein binding	-
ENSG00000074410	93	73	27	63	49	19	37	15	18	33	1.81	0.85	0.87	1.04	1.28	0.22	0.74	0.55	0.64	0.53	1.17	0.536	-1.1262	0.00095814	0.0181661	CA12	carbonic anhydrase 12 [Source:HGNC Symbol;Acc:HGNC:1371]	Metabolism;Metabolism	Global and overview maps;Energy metabolism	ko01100//Metabolic pathways;ko00910//Nitrogen metabolism	K01672;K01672	GO:0005886//plasma membrane;GO:0016020//membrane;GO:0016021//integral component of membrane	GO:0004089//carbonate dehydratase activity;GO:0008270//zinc ion binding;GO:0016829//lyase activity;GO:0016836//hydro-lyase activity;GO:0046872//metal ion binding	GO:0006730//one-carbon metabolic process;GO:0015701//bicarbonate transport;GO:0055064//chloride ion homeostasis
ENSG00000183682	8	12	22	13	10	16	37	26	34	38	0.1	0.13	0.25	0.14	0.12	0.18	0.5	0.32	0.4	0.42	0.148	0.364	1.29834	0.00100069	0.0187997	BMP8A	bone morphogenetic protein 8a [Source:HGNC Symbol;Acc:HGNC:21650]	Environmental Information Processing;Organismal Systems;Environmental Information Processing;Environmental Information Processing	Signaling molecules and interaction;Environmental adaptation;Signal transduction;Signal transduction	ko04060//Cytokine-cytokine receptor interaction;ko04714//Thermogenesis;ko04390//Hippo signaling pathway;ko04350//TGF-beta signaling pathway	K16622;K16622;K16622;K16622	GO:0005576//extracellular region;GO:0005615//extracellular space	GO:0005125//cytokine activity;GO:0008083//growth factor activity;GO:0070700//BMP receptor binding	GO:0001503//ossification;GO:0002024//diet induced thermogenesis;GO:0007275//multicellular organism development;GO:0010862//positive regulation of pathway-restricted SMAD protein phosphorylation;GO:0030154//cell differentiation;GO:0030509//BMP signaling pathway;GO:0046676//negative regulation of insulin secretion;GO:0051216//cartilage development;GO:0060395//SMAD protein signal transduction;GO:009…
ENSG00000179071	27	23	33	20	25	38	37	32	91	100	0.82	0.59	0.93	0.53	0.73	1.07	1.2	0.95	2.54	2.64	0.72	1.68	1.22239	0.00102871	0.0192603	CCDC89	coiled-coil domain containing 89 [Source:HGNC Symbol;Acc:HGNC:26762]	-	-	-	-	GO:0005634//nucleus;GO:0005737//cytoplasm	GO:0005515//protein binding	-
ENSG00000181143	7	54	21	17	68	371	846	57	49	57	0.03	0.07	0.03	0.05	0.31	0.56	1.47	0.09	0.15	0.08	0.098	0.47	2.26181	0.00103324	0.0192794	MUC16	mucin 16, cell surface associated [Source:HGNC Symbol;Acc:HGNC:15582]	-	-	-	-	GO:0005576//extracellular region;GO:0005615//extracellular space;GO:0005796//Golgi lumen;GO:0005886//plasma membrane;GO:0016020//membrane;GO:0016021//integral component of membrane;GO:0019898//extrinsic component of membrane;GO:0031982//vesicle;GO:0070062//extracellular exosome	GO:0005515//protein binding	GO:0002223//stimulatory C-type lectin receptor signaling pathway;GO:0007155//cell adhesion;GO:0016266//O-glycan processing
ENSG00000129951	12	23	54	57	77	56	104	84	259	219	0.37	0.61	1.64	1.55	2.45	2.1	3.44	2.84	7.46	6.09	1.324	4.386	1.728	0.00104082	0.0193768	PLPPR3	phospholipid phosphatase related 3 [Source:HGNC Symbol;Acc:HGNC:23497]	-	-	-	-	GO:0005887//integral component of plasma membrane;GO:0016020//membrane;GO:0016021//integral component of membrane	GO:0008195//phosphatidate phosphatase activity;GO:0016787//hydrolase activity;GO:0042577//lipid phosphatase activity	GO:0006644//phospholipid metabolic process;GO:0007165//signal transduction;GO:0016311//dephosphorylation;GO:0046839//phospholipid dephosphorylation
ENSG00000179902	4	3	10	17	7	22	8	15	77	70	0.68	0.35	1.38	1.99	1	2.96	1.41	2.24	10.49	9.37	1.08	5.294	2.29333	0.00105317	0.0195406	C1orf194	chromosome 1 open reading frame 194 [Source:HGNC Symbol;Acc:HGNC:32331]	-	-	-	-	GO:0005737//cytoplasm;GO:0005856//cytoskeleton	GO:0015232//heme transporter activity;GO:0020037//heme binding	GO:0097037//heme export
ENSG00000129007	86	75	71	81	106	100	114	130	217	143	2.31	2.02	2.36	3.16	4.58	4.09	5.11	5.67	8.7	5.35	2.886	5.784	1.003	0.00105587	0.0195409	CALML4	calmodulin like 4 [Source:HGNC Symbol;Acc:HGNC:18445]	Human Diseases;Organismal Systems;Human Diseases;Environmental Information Processing;Human Diseases;Environmental Information Processing;Human Diseases;Environmental Information Processing;Human Diseases;Environmental Information Processing;Human Diseases;Human Diseases;Environmental Information Processing;Cellular Processes;Organismal Systems;Organismal Systems;Organismal Systems;Human Diseases…	Cancers;Sensory system;Neurodegenerative diseases;Signal transduction;Infectious diseases;Signal transduction;Infectious diseases;Signal transduction;Infectious disease: viral;Signal transduction;Substance dependence;Infectious diseases;Signal transduction;Cell growth and death;Endocrine system;Circulatory system;Endocrine system;Cardiovascular diseases;Endocrine system;Signal transduction;Cell g…	ko05200//Pathways in cancer;ko04740//Olfactory transduction;ko05010//Alzheimer disease;ko04020//Calcium signaling pathway;ko05152//Tuberculosis;ko04014//Ras signaling pathway;ko05163//Human cytomegalovirus infection;ko04015//Rap1 signaling pathway;ko05170//Human immunodeficiency virus 1 infection;ko04024//cAMP signaling pathway;ko05034//Alcoholism;ko05167//Kaposi sarcoma-associated herpesvirus in…	K02183;K02183;K02183;K02183;K02183;K02183;K02183;K02183;K02183;K02183;K02183;K02183;K02183;K02183;K02183;K02183;K02183;K02183;K02183;K02183;K02183;K02183;K02183;K02183;K02183;K02183;K02183;K02183;K02183;K02183;K02183;K02183;K02183;K02183;K02183;K02183;K02183;K02183;K02183;K02183	-	GO:0005509//calcium ion binding;GO:0030234//enzyme regulator activity	GO:0000226//microtubule cytoskeleton organization;GO:0019722//calcium-mediated signaling;GO:0050790//regulation of catalytic activity
ENSG00000198807	3	4	4	2	5	5	51	7	10	22	0.05	0.06	0.08	0.04	0.09	0.09	1.05	0.19	0.17	0.33	0.064	0.366	2.5157	0.00106184	0.0195911	PAX9	paired box 9 [Source:HGNC Symbol;Acc:HGNC:8623]	-	-	-	-	GO:0000785//chromatin;GO:0005634//nucleus	GO:0000977//RNA polymerase II regulatory region sequence-specific DNA binding;GO:0000978//RNA polymerase II proximal promoter sequence-specific DNA binding;GO:0000981//DNA-binding transcription factor activity, RNA polymerase II-specific;GO:0001228//DNA-binding transcription activator activity, RNA polymerase II-specific;GO:0003677//DNA binding;GO:0003700//DNA-binding transcription factor activit…	GO:0006355//regulation of transcription, DNA-templated;GO:0006357//regulation of transcription by RNA polymerase II;GO:0007275//multicellular organism development;GO:0007492//endoderm development;GO:0009887//animal organ morphogenesis;GO:0042476//odontogenesis;GO:0042481//regulation of odontogenesis;GO:0045892//negative regulation of transcription, DNA-templated;GO:0045944//positive regulation of…
ENSG00000169994	41	60	62	68	26	23	18	32	27	31	0.44	0.7	0.61	2.68	0.34	0.23	0.24	0.36	0.36	0.42	0.954	0.322	-1.56693	0.00107358	0.0197635	MYO7B	myosin VIIB [Source:HGNC Symbol;Acc:HGNC:7607]	-	-	-	-	GO:0005737//cytoplasm;GO:0005856//cytoskeleton;GO:0005902//microvillus;GO:0005903//brush border;GO:0015629//actin cytoskeleton;GO:0016459//myosin complex;GO:0031982//vesicle;GO:0042995//cell projection;GO:0090651//apical cytoplasm	GO:0000146//microfilament motor activity;GO:0000166//nucleotide binding;GO:0003774//motor activity;GO:0003779//actin binding;GO:0005515//protein binding;GO:0005524//ATP binding;GO:0030898//actin-dependent ATPase activity;GO:0051015//actin filament binding	GO:0007015//actin filament organization;GO:0007423//sensory organ development;GO:0007605//sensory perception of sound;GO:0030050//vesicle transport along actin filament;GO:0030154//cell differentiation;GO:1904970//brush border assembly
ENSG00000122367	70	40	61	26	60	121	135	155	73	78	1.25	0.54	1.09	0.76	1.21	2.01	3.93	3.23	1.42	1.48	0.97	2.414	1.31537	0.00108737	0.0199283	LDB3	LIM domain binding 3 [Source:HGNC Symbol;Acc:HGNC:15710]	-	-	-	-	GO:0001725//stress fiber;GO:0005737//cytoplasm;GO:0005856//cytoskeleton;GO:0005912//adherens junction;GO:0030018//Z disc;GO:0031143//pseudopodium;GO:0031941//filamentous actin;GO:0042995//cell projection;GO:0048471//perinuclear region of cytoplasm	GO:0003779//actin binding;GO:0005080//protein kinase C binding;GO:0005515//protein binding;GO:0008092//cytoskeletal protein binding;GO:0019899//enzyme binding;GO:0046872//metal ion binding;GO:0051371//muscle alpha-actinin binding	GO:0007507//heart development;GO:0030036//actin cytoskeleton organization;GO:0045214//sarcomere organization;GO:0061061//muscle structure development
ENSG00000111199	21	24	27	25	19	27	69	27	61	63	0.55	0.48	0.51	0.48	0.41	0.62	1.56	0.57	1.21	1.13	0.486	1.018	1.06671	0.00111713	0.0202809	TRPV4	transient receptor potential cation channel subfamily V member 4 [Source:HGNC Symbol;Acc:HGNC:18083]	Cellular Processes;Human Diseases;Organismal Systems	Cell growth and death;Cardiovascular diseases;Sensory system	ko04218//Cellular senescence;ko05418//Fluid shear stress and atherosclerosis;ko04750//Inflammatory mediator regulation of TRP channels	K04973;K04973;K04973	GO:0005783//endoplasmic reticulum;GO:0005881//cytoplasmic microtubule;GO:0005886//plasma membrane;GO:0005887//integral component of plasma membrane;GO:0005912//adherens junction;GO:0005925//focal adhesion;GO:0005929//cilium;GO:0009986//cell surface;GO:0016020//membrane;GO:0016021//integral component of membrane;GO:0016324//apical plasma membrane;GO:0030027//lamellipodium;GO:0030054//cell junction…	GO:0000166//nucleotide binding;GO:0003779//actin binding;GO:0005034//osmosensor activity;GO:0005080//protein kinase C binding;GO:0005216//ion channel activity;GO:0005261//cation channel activity;GO:0005262//calcium channel activity;GO:0005515//protein binding;GO:0005516//calmodulin binding;GO:0005524//ATP binding;GO:0008017//microtubule binding;GO:0008289//lipid binding;GO:0015275//stretch-activa…	GO:0000122//negative regulation of transcription by RNA polymerase II;GO:0002024//diet induced thermogenesis;GO:0006811//ion transport;GO:0006816//calcium ion transport;GO:0006874//cellular calcium ion homeostasis;GO:0006884//cell volume homeostasis;GO:0006970//response to osmotic stress;GO:0006971//hypotonic response;GO:0007015//actin filament organization;GO:0007043//cell-cell junction assembly…
ENSG00000150051	7	10	18	16	19	18	34	18	87	63	0.18	0.51	0.39	0.28	0.52	0.33	0.72	0.7	1.64	1.39	0.376	0.956	1.34628	0.00112108	0.02032	MKX	mohawk homeobox [Source:HGNC Symbol;Acc:HGNC:23729]	-	-	-	-	GO:0000785//chromatin;GO:0005634//nucleus	GO:0000978//RNA polymerase II proximal promoter sequence-specific DNA binding;GO:0000981//DNA-binding transcription factor activity, RNA polymerase II-specific;GO:0003677//DNA binding	GO:0006355//regulation of transcription, DNA-templated;GO:0006357//regulation of transcription by RNA polymerase II;GO:0007275//multicellular organism development;GO:0007517//muscle organ development;GO:0048468//cell development
ENSG00000082482	2	0	1	1	2	11	5	2	9	17	0.16	0	0.05	0.06	0.14	0.38	0.1	0.04	0.34	0.49	0.082	0.27	1.71926	0.00112926	0.0204122	KCNK2	potassium two pore domain channel subfamily K member 2 [Source:HGNC Symbol;Acc:HGNC:6277]	Human Diseases;Organismal Systems;Organismal Systems	Endocrine and metabolic diseases;Digestive system;Endocrine system	ko04934//Cushing syndrome;ko04971//Gastric acid secretion;ko04927//Cortisol synthesis and secretion	K04913;K04913;K04913	GO:0005634//nucleus;GO:0005783//endoplasmic reticulum;GO:0005789//endoplasmic reticulum membrane;GO:0005886//plasma membrane;GO:0005887//integral component of plasma membrane;GO:0008076//voltage-gated potassium channel complex;GO:0009986//cell surface;GO:0016020//membrane;GO:0016021//integral component of membrane;GO:0016324//apical plasma membrane;GO:0030424//axon;GO:0043005//neuron projection;G…	GO:0005249//voltage-gated potassium channel activity;GO:0005267//potassium channel activity;GO:0015271//outward rectifier potassium channel activity;GO:0019870//potassium channel inhibitor activity;GO:0022841//potassium ion leak channel activity	GO:0003231//cardiac ventricle development;GO:0006811//ion transport;GO:0006813//potassium ion transport;GO:0007186//G protein-coupled receptor signaling pathway;GO:0007613//memory;GO:0009612//response to mechanical stimulus;GO:0010942//positive regulation of cell death;GO:0030322//stabilization of membrane potential;GO:0042391//regulation of membrane potential;GO:0048678//response to axon injury;…
ENSG00000147689	0	0	3	0	1	6	21	1	6	24	0	0	0.14	0	0.01	0.13	0.67	0.01	0.07	0.44	0.03	0.264	3.1375	0.0011301	0.0204122	FAM83A	family with sequence similarity 83 member A [Source:HGNC Symbol;Acc:HGNC:28210]	-	-	-	-	GO:0005737//cytoplasm	GO:0005515//protein binding;GO:0019901//protein kinase binding;GO:0036312//phosphatidylinositol 3-kinase regulatory subunit binding;GO:0042802//identical protein binding	GO:0007165//signal transduction;GO:0007173//epidermal growth factor receptor signaling pathway;GO:0008283//cell proliferation
ENSG00000180071	15	35	25	26	39	31	61	39	91	111	0.28	0.58	0.43	0.43	0.67	0.53	1.2	0.74	1.58	1.83	0.478	1.176	1.29881	0.0011672	0.0209257	ANKRD18A	ankyrin repeat domain 18A [Source:HGNC Symbol;Acc:HGNC:23643]	-	-	-	-	-	GO:0005515//protein binding	-
ENSG00000126861	25	28	38	45	31	33	59	53	92	92	1.98	2.09	2.87	3.24	2.57	2.66	5.51	4.49	7.2	7.15	2.55	5.402	1.083	0.00124622	0.0221258	OMG	oligodendrocyte myelin glycoprotein [Source:HGNC Symbol;Acc:HGNC:8135]	-	-	-	-	GO:0005886//plasma membrane;GO:0016020//membrane;GO:0031225//anchored component of membrane	GO:0005515//protein binding	GO:0007155//cell adhesion;GO:0031102//neuron projection regeneration;GO:0050771//negative regulation of axonogenesis
ENSG00000175267	6	28	54	53	44	43	104	82	144	173	0.46	1.5	3.6	3.64	3.5	1.82	6.19	5.47	6.49	6.02	2.54	5.198	1.03313	0.00127482	0.0225122	VWA3A	von Willebrand factor A domain containing 3A [Source:HGNC Symbol;Acc:HGNC:27088]	-	-	-	-	GO:0005576//extracellular region	-	-
ENSG00000113946	2	6	6	0	3	9	14	12	10	17	0.05	0.12	0.13	0	0.29	0.34	0.36	0.28	0.22	0.56	0.118	0.352	1.57679	0.00128521	0.0225507	CLDN16	claudin 16 [Source:HGNC Symbol;Acc:HGNC:2037]	Human Diseases;Cellular Processes;Human Diseases;Environmental Information Processing;Organismal Systems	Infectious diseases;Cellular community - eukaryotes;Infectious diseases;Signaling molecules and interaction;Immune system	ko05130//Pathogenic Escherichia coli infection;ko04530//Tight junction;ko05160//Hepatitis C;ko04514//Cell adhesion molecules (CAMs);ko04670//Leukocyte transendothelial migration	K06087;K06087;K06087;K06087;K06087	GO:0005886//plasma membrane;GO:0005923//bicellular tight junction;GO:0016020//membrane;GO:0016021//integral component of membrane;GO:0030054//cell junction	GO:0005198//structural molecule activity;GO:0005515//protein binding;GO:0015095//magnesium ion transmembrane transporter activity;GO:0042802//identical protein binding	GO:0006811//ion transport;GO:0006875//cellular metal ion homeostasis;GO:0007155//cell adhesion;GO:0007588//excretion;GO:0016338//calcium-independent cell-cell adhesion via plasma membrane cell-adhesion molecules;GO:0070830//bicellular tight junction assembly;GO:1903830//magnesium ion transmembrane transport
ENSG00000184305	76	90	77	86	69	228	198	61	142	137	1.84	2.2	1.9	2.56	1.91	6.37	6.69	1.91	3.51	2.95	2.082	4.286	1.04166	0.00131301	0.0229408	CCSER1	coiled-coil serine rich protein 1 [Source:HGNC Symbol;Acc:HGNC:29349]	-	-	-	-	-	GO:0005515//protein binding	-
ENSG00000066248	2	5	6	6	7	8	13	12	26	19	0.04	0.17	0.18	0.12	0.15	0.32	0.31	0.26	0.76	0.5	0.132	0.43	1.7038	0.00132822	0.0231574	NGEF	neuronal guanine nucleotide exchange factor [Source:HGNC Symbol;Acc:HGNC:7807]	Organismal Systems	Development	ko04360//Axon guidance	K07525	GO:0005737//cytoplasm;GO:0005829//cytosol;GO:0016020//membrane;GO:0030426//growth cone;GO:0042995//cell projection	GO:0005085//guanyl-nucleotide exchange factor activity;GO:0005515//protein binding	GO:0007186//G protein-coupled receptor signaling pathway;GO:0007275//multicellular organism development;GO:0007399//nervous system development;GO:0030154//cell differentiation;GO:0043065//positive regulation of apoptotic process;GO:0043087//regulation of GTPase activity;GO:0048013//ephrin receptor signaling pathway;GO:0050790//regulation of catalytic activity;GO:0051056//regulation of small GTPas…
ENSG00000188175	1	2	1	0	1	4	14	4	12	4	0.04	0.15	0.04	0	0.04	0.13	0.5	0.2	0.37	0.12	0.054	0.264	2.28951	0.00133865	0.0233146	HEPACAM2	HEPACAM family member 2 [Source:HGNC Symbol;Acc:HGNC:27364]	-	-	-	-	GO:0000139//Golgi membrane;GO:0005654//nucleoplasm;GO:0005737//cytoplasm;GO:0005794//Golgi apparatus;GO:0005813//centrosome;GO:0005815//microtubule organizing center;GO:0005819//spindle;GO:0005856//cytoskeleton;GO:0016020//membrane;GO:0016021//integral component of membrane;GO:0030496//midbody;GO:0043231//intracellular membrane-bounded organelle;GO:0072686//mitotic spindle	GO:0005515//protein binding	GO:0007049//cell cycle;GO:0007098//centrosome cycle;GO:0051301//cell division
ENSG00000187905	4	1	4	3	9	7	13	8	29	45	0.24	0.05	0.24	0.16	0.52	0.41	0.84	0.49	1.61	2.37	0.242	1.144	2.24101	0.00135697	0.0235555	LRRC74B	leucine rich repeat containing 74B [Source:HGNC Symbol;Acc:HGNC:34301]	-	-	-	-	-	GO:0005515//protein binding	-
ENSG00000178538	73	108	73	126	103	123	206	97	445	198	0.91	1.14	1.18	1.38	1.23	1.42	2.74	1.18	6.19	2.81	1.168	2.868	1.296	0.00136011	0.0235555	CA8	carbonic anhydrase 8 [Source:HGNC Symbol;Acc:HGNC:1382]	Metabolism;Metabolism	Global and overview maps;Energy metabolism	ko01100//Metabolic pathways;ko00910//Nitrogen metabolism	K01672;K01672	GO:0005737//cytoplasm	GO:0004089//carbonate dehydratase activity;GO:0005515//protein binding;GO:0008270//zinc ion binding;GO:0016836//hydro-lyase activity;GO:0046872//metal ion binding	GO:0006730//one-carbon metabolic process;GO:0048015//phosphatidylinositol-mediated signaling
ENSG00000197446	2	4	0	3	6	5	45	2	49	15	0.09	0.2	0	0.11	0.44	0.32	2.3	0.24	2.85	0.86	0.168	1.314	2.96743	0.00136106	0.0235555	CYP2F1	cytochrome P450 family 2 subfamily F member 1 [Source:HGNC Symbol;Acc:HGNC:2632]	Metabolism	Xenobiotics biodegradation and metabolism	ko00980//Metabolism of xenobiotics by cytochrome P450	K07416	GO:0005737//cytoplasm;GO:0005783//endoplasmic reticulum;GO:0005789//endoplasmic reticulum membrane;GO:0016020//membrane;GO:0031090//organelle membrane;GO:0043231//intracellular membrane-bounded organelle	GO:0004497//monooxygenase activity;GO:0005506//iron ion binding;GO:0008392//arachidonic acid epoxygenase activity;GO:0008395//steroid hydroxylase activity;GO:0016491//oxidoreductase activity;GO:0016705//oxidoreductase activity, acting on paired donors, with incorporation or reduction of molecular oxygen;GO:0016712//oxidoreductase activity, acting on paired donors, with incorporation or reduction …	GO:0006082//organic acid metabolic process;GO:0006805//xenobiotic metabolic process;GO:0018931//naphthalene metabolic process;GO:0018979//trichloroethylene metabolic process;GO:0019373//epoxygenase P450 pathway;GO:0042738//exogenous drug catabolic process;GO:0055114//oxidation-reduction process
ENSG00000151025	62	75	36	74	18	30	19	12	27	19	0.86	0.75	0.34	0.78	0.18	0.39	0.21	0.12	0.36	0.17	0.582	0.25	-1.21909	0.00136789	0.0235747	GPR158	G protein-coupled receptor 158 [Source:HGNC Symbol;Acc:HGNC:23689]	-	-	-	-	GO:0005886//plasma membrane;GO:0016020//membrane;GO:0016021//integral component of membrane	GO:0004930//G protein-coupled receptor activity	GO:0007165//signal transduction;GO:0007186//G protein-coupled receptor signaling pathway;GO:0072659//protein localization to plasma membrane
ENSG00000137834	622	1494	725	556	708	264	412	624	264	431	20.19	37.04	17.58	16.67	19.56	7.42	11.93	18.19	5.77	11.9	22.208	11.042	-1.00808	0.00137576	0.0236608	SMAD6	SMAD family member 6 [Source:HGNC Symbol;Acc:HGNC:6772]	Environmental Information Processing	Signal transduction	ko04350//TGF-beta signaling pathway	K04677	GO:0000785//chromatin;GO:0005634//nucleus;GO:0005654//nucleoplasm;GO:0005667//transcription factor complex;GO:0005737//cytoplasm;GO:0005794//Golgi apparatus;GO:0005829//cytosol;GO:0016604//nuclear body;GO:0032991//protein-containing complex;GO:0071144//heteromeric SMAD protein complex	GO:0000976//transcription regulatory region sequence-specific DNA binding;GO:0003677//DNA binding;GO:0003682//chromatin binding;GO:0003700//DNA-binding transcription factor activity;GO:0005515//protein binding;GO:0031625//ubiquitin protein ligase binding;GO:0034713//type I transforming growth factor beta receptor binding;GO:0042802//identical protein binding;GO:0046872//metal ion binding;GO:00704…	GO:0001657//ureteric bud development;GO:0003148//outflow tract septum morphogenesis;GO:0003170//heart valve development;GO:0003180//aortic valve morphogenesis;GO:0003183//mitral valve morphogenesis;GO:0003184//pulmonary valve morphogenesis;GO:0003281//ventricular septum development;GO:0006355//regulation of transcription, DNA-templated;GO:0006955//immune response;GO:0007179//transforming growth f…
ENSG00000122574	7	5	4	2	4	16	18	9	9	15	0.12	0.08	0.07	0.03	0.07	0.26	0.34	0.15	0.15	0.23	0.074	0.226	1.61073	0.00139197	0.0238648	WIPF3	WAS/WASL interacting protein family member 3 [Source:HGNC Symbol;Acc:HGNC:22004]	Human Diseases;Cellular Processes;Human Diseases	Infectious diseases;Transport and catabolism;Infectious disease: bacterial	ko05130//Pathogenic Escherichia coli infection;ko04144//Endocytosis;ko05135//Yersinia infection	K19475;K19475;K19475	GO:0005737//cytoplasm;GO:0005829//cytosol;GO:0005884//actin filament	GO:0003779//actin binding;GO:0017124//SH3 domain binding	GO:0007275//multicellular organism development;GO:0007283//spermatogenesis;GO:0030048//actin filament-based movement;GO:0030154//cell differentiation;GO:0038096//Fc-gamma receptor signaling pathway involved in phagocytosis
ENSG00000172771	0	15	10	17	27	45	26	20	140	118	0	0.43	0.3	0.5	0.98	1.39	0.94	0.84	4.87	3.61	0.442	2.33	2.39821	0.00145737	0.0248311	EFCAB12	EF-hand calcium binding domain 12 [Source:HGNC Symbol;Acc:HGNC:28061]	-	-	-	-	-	GO:0005509//calcium ion binding;GO:0005515//protein binding;GO:0046872//metal ion binding	-
ENSG00000158458	12	16	6	11	9	29	23	12	24	39	0.26	0.42	0.15	0.27	0.22	1.43	1.28	0.61	0.76	0.72	0.264	0.96	1.8625	0.00146526	0.0248883	NRG2	neuregulin 2 [Source:HGNC Symbol;Acc:HGNC:7998]	Environmental Information Processing;Human Diseases	Signal transduction;Drug resistance	ko04012//ErbB signaling pathway;ko01521//EGFR tyrosine kinase inhibitor resistance	K05456;K05456	GO:0005576//extracellular region;GO:0005615//extracellular space;GO:0005886//plasma membrane;GO:0016020//membrane;GO:0016021//integral component of membrane	GO:0005102//signaling receptor binding;GO:0008083//growth factor activity	GO:0000165//MAPK cascade;GO:0007165//signal transduction;GO:0007399//nervous system development;GO:0035556//intracellular signal transduction;GO:0038128//ERBB2 signaling pathway;GO:0048513//animal organ development;GO:0051897//positive regulation of protein kinase B signaling;GO:2000145//regulation of cell motility
ENSG00000183778	19	11	31	35	31	27	319	47	99	32	0.15	0.24	0.27	0.23	0.4	0.15	2.12	0.36	0.58	0.34	0.258	0.71	1.46045	0.00147182	0.0249554	B3GALT5	beta-1,3-galactosyltransferase 5 [Source:HGNC Symbol;Acc:HGNC:920]	Metabolism;Metabolism;Metabolism	Global and overview maps;Glycan biosynthesis and metabolism;Glycan biosynthesis and metabolism	ko01100//Metabolic pathways;ko00601//Glycosphingolipid biosynthesis - lacto and neolacto series;ko00603//Glycosphingolipid biosynthesis - globo and isoglobo series	K03877;K03877;K03877	GO:0000139//Golgi membrane;GO:0005783//endoplasmic reticulum;GO:0005794//Golgi apparatus;GO:0016020//membrane;GO:0016021//integral component of membrane	GO:0005515//protein binding;GO:0008375//acetylglucosaminyltransferase activity;GO:0008376//acetylgalactosaminyltransferase activity;GO:0008499//UDP-galactose:beta-N-acetylglucosamine beta-1,3-galactosyltransferase activity;GO:0008532//N-acetyllactosaminide beta-1,3-N-acetylglucosaminyltransferase activity;GO:0016740//transferase activity;GO:0016757//transferase activity, transferring glycosyl gro…	GO:0006486//protein glycosylation;GO:0009617//response to bacterium;GO:0030311//poly-N-acetyllactosamine biosynthetic process
ENSG00000128886	14	18	13	22	16	23	38	18	47	54	0.57	0.77	0.89	0.78	1.04	0.87	1.95	1.18	2.75	1.98	0.81	1.746	1.10806	0.00149765	0.0253079	ELL3	elongation factor for RNA polymerase II 3 [Source:HGNC Symbol;Acc:HGNC:23113]	-	-	-	-	GO:0005634//nucleus;GO:0005654//nucleoplasm;GO:0005694//chromosome;GO:0005730//nucleolus;GO:0005829//cytosol;GO:0008023//transcription elongation factor complex;GO:0016607//nuclear speck;GO:0030054//cell junction	GO:0000987//proximal promoter sequence-specific DNA binding;GO:0005515//protein binding	GO:0006354//DNA-templated transcription, elongation;GO:0006366//transcription by RNA polymerase II;GO:0006368//transcription elongation from RNA polymerase II promoter;GO:0007283//spermatogenesis;GO:0010717//regulation of epithelial to mesenchymal transition;GO:0032786//positive regulation of DNA-templated transcription, elongation;GO:0042795//snRNA transcription by RNA polymerase II;GO:0045944//…
ENSG00000133640	40	13	46	71	73	85	66	81	198	343	0.52	0.62	1.56	1.31	2.69	1.66	3.7	1.46	5.86	6.88	1.34	3.912	1.54567	0.00152564	0.0257205	LRRIQ1	leucine rich repeats and IQ motif containing 1 [Source:HGNC Symbol;Acc:HGNC:25708]	-	-	-	-	-	GO:0005515//protein binding	-
ENSG00000198838	42	21	53	86	76	67	121	116	200	137	0.46	0.19	0.36	0.51	0.69	0.42	1.03	0.86	1.56	0.74	0.442	0.922	1.06072	0.00153307	0.025748	RYR3	ryanodine receptor 3 [Source:HGNC Symbol;Acc:HGNC:10485]	Human Diseases;Environmental Information Processing;Organismal Systems;Environmental Information Processing;Organismal Systems;Organismal Systems	Neurodegenerative diseases;Signal transduction;Endocrine system;Signal transduction;Environmental adaptation;Digestive system	ko05010//Alzheimer disease;ko04020//Calcium signaling pathway;ko04921//Oxytocin signaling pathway;ko04371//Apelin signaling pathway;ko04713//Circadian entrainment;ko04970//Salivary secretion	K04963;K04963;K04963;K04963;K04963;K04963	GO:0005783//endoplasmic reticulum;GO:0005790//smooth endoplasmic reticulum;GO:0005886//plasma membrane;GO:0016020//membrane;GO:0016021//integral component of membrane;GO:0016529//sarcoplasmic reticulum;GO:0030018//Z disc;GO:0030659//cytoplasmic vesicle membrane;GO:0031090//organelle membrane;GO:0033017//sarcoplasmic reticulum membrane;GO:0034704//calcium channel complex;GO:0042383//sarcolemma;GO:…	GO:0005216//ion channel activity;GO:0005219//ryanodine-sensitive calcium-release channel activity;GO:0005262//calcium channel activity;GO:0005509//calcium ion binding;GO:0005515//protein binding;GO:0005516//calmodulin binding;GO:0015278//calcium-release channel activity;GO:0048763//calcium-induced calcium release activity	GO:0006811//ion transport;GO:0006816//calcium ion transport;GO:0006874//cellular calcium ion homeostasis;GO:0034220//ion transmembrane transport;GO:0051209//release of sequestered calcium ion into cytosol;GO:0051289//protein homotetramerization;GO:0051481//negative regulation of cytosolic calcium ion concentration;GO:0055085//transmembrane transport;GO:0070588//calcium ion transmembrane transport…
ENSG00000133958	7	3	3	5	6	11	9	9	25	22	0.06	0.02	0.02	0.04	0.06	0.08	0.08	0.07	0.19	0.15	0.04	0.114	1.51096	0.00155817	0.0260806	UNC79	unc-79 homolog, NALCN channel complex subunit [Source:HGNC Symbol;Acc:HGNC:19966]	-	-	-	-	GO:0005886//plasma membrane;GO:0016020//membrane;GO:0016021//integral component of membrane	GO:0005515//protein binding	GO:0034220//ion transmembrane transport
ENSG00000213937	1	6	5	6	5	11	16	7	21	15	0.04	0.23	0.21	0.24	0.22	0.46	0.77	0.31	0.87	0.59	0.188	0.6	1.67423	0.00155856	0.0260806	CLDN9	claudin 9 [Source:HGNC Symbol;Acc:HGNC:2051]	Human Diseases;Cellular Processes;Human Diseases;Environmental Information Processing;Organismal Systems	Infectious diseases;Cellular community - eukaryotes;Infectious diseases;Signaling molecules and interaction;Immune system	ko05130//Pathogenic Escherichia coli infection;ko04530//Tight junction;ko05160//Hepatitis C;ko04514//Cell adhesion molecules (CAMs);ko04670//Leukocyte transendothelial migration	K06087;K06087;K06087;K06087;K06087	GO:0005886//plasma membrane;GO:0005923//bicellular tight junction;GO:0016020//membrane;GO:0016021//integral component of membrane;GO:0030054//cell junction;GO:0043231//intracellular membrane-bounded organelle	GO:0001618//virus receptor activity;GO:0005198//structural molecule activity;GO:0005515//protein binding;GO:0042802//identical protein binding	GO:0007155//cell adhesion;GO:0016032//viral process;GO:0016338//calcium-independent cell-cell adhesion via plasma membrane cell-adhesion molecules;GO:0045216//cell-cell junction organization;GO:0046718//viral entry into host cell;GO:0070830//bicellular tight junction assembly;GO:0120193//tight junction organization
ENSG00000254706	3	4	2	3	1	7	14	13	6	9	0.42	0.45	0.3	0.35	0.15	0.62	1.74	1.39	0.67	0.88	0.334	1.06	1.66614	0.00156797	0.0262007	AL512785.2	novel protein	Organismal Systems	Environmental adaptation	ko04713//Circadian entrainment	K16513	-	-	-
ENSG00000066185	15	9	15	15	24	25	29	17	80	81	0.7	0.36	0.94	0.61	1.3	1.08	1.45	0.78	4.03	3.62	0.782	2.192	1.48701	0.0015845	0.0263966	ZMYND12	zinc finger MYND-type containing 12 [Source:HGNC Symbol;Acc:HGNC:21192]	-	-	-	-	-	GO:0005515//protein binding;GO:0046872//metal ion binding	-
ENSG00000104140	0	1	3	4	4	4	55	3	12	18	0	0.04	0.12	0.15	0.17	0.16	2.54	0.13	0.48	0.68	0.096	0.798	3.05528	0.0016057	0.0266737	RHOV	ras homolog family member V [Source:HGNC Symbol;Acc:HGNC:18313]	-	-	-	-	GO:0005768//endosome;GO:0005829//cytosol;GO:0005886//plasma membrane;GO:0010008//endosome membrane;GO:0016020//membrane	GO:0000166//nucleotide binding;GO:0003924//GTPase activity;GO:0005515//protein binding;GO:0005525//GTP binding;GO:0046872//metal ion binding	GO:0006897//endocytosis;GO:0007264//small GTPase mediated signal transduction;GO:0016477//cell migration;GO:0030031//cell projection assembly;GO:0032488//Cdc42 protein signal transduction;GO:0051056//regulation of small GTPase mediated signal transduction
ENSG00000198088	5	10	19	22	13	33	23	16	67	55	0.23	0.5	0.81	1.42	0.73	2.26	2.23	0.8	4.65	3.08	0.738	2.604	1.81904	0.00161875	0.0267508	NUP62CL	nucleoporin 62 C-terminal like [Source:HGNC Symbol;Acc:HGNC:25960]	Genetic Information Processing	Translation	ko03013//RNA transport	K14306	GO:0005643//nuclear pore;GO:0044613//nuclear pore central transport channel	GO:0005515//protein binding;GO:0005543//phospholipid binding;GO:0017056//structural constituent of nuclear pore	GO:0006405//RNA export from nucleus;GO:0006606//protein import into nucleus;GO:0006913//nucleocytoplasmic transport;GO:0015031//protein transport
ENSG00000197253	61	53	53	73	12	255	353	78	49	93	3.65	2.62	2.99	3.92	0.63	14.15	22.86	4.43	2.68	4.93	2.762	9.81	1.82854	0.0017147	0.0280551	TPSB2	tryptase beta 2 [Source:HGNC Symbol;Acc:HGNC:14120]	Human Diseases	Infectious diseases	ko05164//Influenza A	K01340	GO:0005576//extracellular region;GO:0005615//extracellular space;GO:0062023//collagen-containing extracellular matrix	GO:0004252//serine-type endopeptidase activity;GO:0005515//protein binding;GO:0008233//peptidase activity;GO:0008236//serine-type peptidase activity;GO:0016787//hydrolase activity	GO:0006508//proteolysis
ENSG00000248144	14	19	25	12	39	90	59	27	41	54	0.92	0.8	1.14	0.5	1.82	4.09	3.1	1.28	1.86	2.32	1.036	2.53	1.28811	0.00171836	0.028087	ADH1C	alcohol dehydrogenase 1C (class I), gamma polypeptide [Source:HGNC Symbol;Acc:HGNC:251]	Metabolism;Human Diseases;Metabolism;Metabolism;Metabolism;Metabolism;Metabolism;Metabolism	Global and overview maps;Cancers;Xenobiotics biodegradation and metabolism;Carbohydrate metabolism;Xenobiotics biodegradation and metabolism;Metabolism of cofactors and vitamins;Lipid metabolism;Amino acid metabolism	ko01100//Metabolic pathways;ko05204//Chemical carcinogenesis;ko00980//Metabolism of xenobiotics by cytochrome P450;ko00010//Glycolysis / Gluconeogenesis;ko00982//Drug metabolism - cytochrome P450;ko00830//Retinol metabolism;ko00071//Fatty acid degradation;ko00350//Tyrosine metabolism	K13951;K13951;K13951;K13951;K13951;K13951;K13951;K13951	GO:0005654//nucleoplasm;GO:0005737//cytoplasm;GO:0005829//cytosol;GO:0005886//plasma membrane	GO:0004022//alcohol dehydrogenase (NAD) activity;GO:0004024//alcohol dehydrogenase activity, zinc-dependent;GO:0004745//retinol dehydrogenase activity;GO:0008270//zinc ion binding;GO:0016491//oxidoreductase activity;GO:0046872//metal ion binding	GO:0006069//ethanol oxidation;GO:0042572//retinol metabolic process;GO:0042573//retinoic acid metabolic process;GO:0055114//oxidation-reduction process
ENSG00000128594	59	130	74	128	102	104	206	110	377	244	1.74	2.04	1.16	2.35	1.66	1.77	3.75	2.65	6.06	4.47	1.79	3.74	1.06308	0.00173241	0.0282605	LRRC4	leucine rich repeat containing 4 [Source:HGNC Symbol;Acc:HGNC:15586]	Organismal Systems;Environmental Information Processing	Development;Signaling molecules and interaction	ko04360//Axon guidance;ko04514//Cell adhesion molecules (CAMs)	K16351;K16351	GO:0005886//plasma membrane;GO:0016020//membrane;GO:0016021//integral component of membrane;GO:0030054//cell junction;GO:0043197//dendritic spine;GO:0044309//neuron spine;GO:0045202//synapse;GO:0045211//postsynaptic membrane;GO:0060076//excitatory synapse;GO:0098685//Schaffer collateral - CA1 synapse;GO:0098978//glutamatergic synapse;GO:0099061//integral component of postsynaptic density membrane	GO:0005515//protein binding	GO:0050804//modulation of chemical synaptic transmission;GO:0050808//synapse organization;GO:0097119//postsynaptic density protein 95 clustering;GO:0099560//synaptic membrane adhesion;GO:1904861//excitatory synapse assembly
ENSG00000164749	2	0	1	2	3	3	20	1	20	21	0.03	0	0.02	0.04	0.05	0.05	0.42	0.04	0.32	0.36	0.028	0.238	3.08746	0.00174599	0.028454	HNF4G	hepatocyte nuclear factor 4 gamma [Source:HGNC Symbol;Acc:HGNC:5026]	Human Diseases	Endocrine and metabolic diseases	ko04950//Maturity onset diabetes of the young	K08037	GO:0000785//chromatin;GO:0005634//nucleus;GO:0005654//nucleoplasm;GO:0005829//cytosol;GO:0045171//intercellular bridge;GO:0072686//mitotic spindle	GO:0000978//RNA polymerase II proximal promoter sequence-specific DNA binding;GO:0000981//DNA-binding transcription factor activity, RNA polymerase II-specific;GO:0001228//DNA-binding transcription activator activity, RNA polymerase II-specific;GO:0003677//DNA binding;GO:0003700//DNA-binding transcription factor activity;GO:0004879//nuclear receptor activity;GO:0005515//protein binding;GO:0008270…	GO:0006355//regulation of transcription, DNA-templated;GO:0006357//regulation of transcription by RNA polymerase II;GO:0006367//transcription initiation from RNA polymerase II promoter;GO:0030154//cell differentiation;GO:0030522//intracellular receptor signaling pathway;GO:0045944//positive regulation of transcription by RNA polymerase II;GO:0048856//anatomical structure development
ENSG00000163263	0	0	1	0	3	3	6	3	18	14	0	0	0.1	0	0.3	0.29	0.68	0.31	1.75	1.29	0.08	0.864	3.43296	0.00178837	0.0290011	C1orf189	chromosome 1 open reading frame 189 [Source:HGNC Symbol;Acc:HGNC:32305]	-	-	-	-	-	GO:0005515//protein binding	-
ENSG00000170209	1	10	1	2	3	12	14	11	16	10	0.03	0.24	0.03	0.05	0.08	0.31	0.42	0.3	0.83	0.24	0.086	0.42	2.28798	0.00184701	0.0297716	ANKK1	ankyrin repeat and kinase domain containing 1 [Source:HGNC Symbol;Acc:HGNC:21027]	-	-	-	-	GO:0005634//nucleus;GO:0005737//cytoplasm;GO:0042995//cell projection	GO:0000166//nucleotide binding;GO:0004672//protein kinase activity;GO:0004674//protein serine/threonine kinase activity;GO:0005515//protein binding;GO:0005524//ATP binding;GO:0016301//kinase activity;GO:0016740//transferase activity	GO:0006468//protein phosphorylation;GO:0010564//regulation of cell cycle process;GO:0016310//phosphorylation
ENSG00000171695	1	0	0	0	3	9	1	9	7	21	0.09	0	0	0	0.25	0.78	0.1	0.82	0.54	1.71	0.068	0.79	3.53825	0.00184853	0.0297716	LKAAEAR1	LKAAEAR motif containing 1 [Source:HGNC Symbol;Acc:HGNC:33718]	-	-	-	-	-	GO:0005515//protein binding	-
ENSG00000127585	8	14	7	7	12	32	36	13	42	11	0.17	0.25	0.18	0.13	0.24	0.78	1.07	0.26	0.85	0.23	0.194	0.638	1.7175	0.00187447	0.0301011	FBXL16	F-box and leucine rich repeat protein 16 [Source:HGNC Symbol;Acc:HGNC:14150]	-	-	-	-	GO:0005737//cytoplasm;GO:0005829//cytosol;GO:0019005//SCF ubiquitin ligase complex	GO:0005515//protein binding	GO:0000209//protein polyubiquitination;GO:0031146//SCF-dependent proteasomal ubiquitin-dependent protein catabolic process;GO:0043687//post-translational protein modification
ENSG00000171815	2	1	2	5	7	4	15	6	45	22	0.02	0.01	0.02	0.04	0.06	0.03	0.14	0.05	0.37	0.17	0.03	0.152	2.34104	0.00192112	0.0306412	PCDHB1	protocadherin beta 1 [Source:HGNC Symbol;Acc:HGNC:8680]	-	-	-	-	GO:0005886//plasma membrane;GO:0005887//integral component of plasma membrane;GO:0016020//membrane;GO:0016021//integral component of membrane	GO:0005509//calcium ion binding	GO:0007155//cell adhesion;GO:0007156//homophilic cell adhesion via plasma membrane adhesion molecules
ENSG00000102243	6	8	9	9	16	19	23	28	28	14	0.58	0.54	0.52	0.68	0.96	1.11	1.53	1.7	1.81	0.76	0.656	1.382	1.07499	0.00193961	0.0308729	VGLL1	vestigial like family member 1 [Source:HGNC Symbol;Acc:HGNC:20985]	-	-	-	-	GO:0005634//nucleus;GO:0005654//nucleoplasm	GO:0003713//transcription coactivator activity;GO:0005515//protein binding	GO:0006355//regulation of transcription, DNA-templated;GO:0006357//regulation of transcription by RNA polymerase II;GO:0045893//positive regulation of transcription, DNA-templated
ENSG00000067842	3	0	1	0	2	6	7	2	13	18	0.05	0	0.02	0	0.02	0.14	0.08	0.02	0.19	0.22	0.018	0.13	2.85244	0.00196358	0.0311899	ATP2B3	ATPase plasma membrane Ca2+ transporting 3 [Source:HGNC Symbol;Acc:HGNC:816]	Environmental Information Processing;Environmental Information Processing;Environmental Information Processing;Organismal Systems;Organismal Systems;Organismal Systems;Organismal Systems;Organismal Systems;Organismal Systems	Signal transduction;Signal transduction;Signal transduction;Circulatory system;Digestive system;Endocrine system;Digestive system;Digestive system;Excretory system	ko04020//Calcium signaling pathway;ko04024//cAMP signaling pathway;ko04022//cGMP - PKG signaling pathway;ko04261//Adrenergic signaling in cardiomyocytes;ko04972//Pancreatic secretion;ko04925//Aldosterone synthesis and secretion;ko04970//Salivary secretion;ko04978//Mineral absorption;ko04961//Endocrine and other factor-regulated calcium reabsorption	K05850;K05850;K05850;K05850;K05850;K05850;K05850;K05850;K05850	GO:0005886//plasma membrane;GO:0005887//integral component of plasma membrane;GO:0016020//membrane;GO:0016021//integral component of membrane;GO:0043231//intracellular membrane-bounded organelle;GO:0098793//presynapse;GO:0098978//glutamatergic synapse;GO:0098982//GABA-ergic synapse;GO:1903561//extracellular vesicle	GO:0000166//nucleotide binding;GO:0005388//calcium-transporting ATPase activity;GO:0005515//protein binding;GO:0005516//calmodulin binding;GO:0005524//ATP binding;GO:0015085//calcium ion transmembrane transporter activity;GO:0019829//cation-transporting ATPase activity;GO:0030165//PDZ domain binding;GO:0046872//metal ion binding;GO:1905056//calcium-transporting ATPase activity involved in regulat…	GO:0006811//ion transport;GO:0006816//calcium ion transport;GO:0006874//cellular calcium ion homeostasis;GO:0034220//ion transmembrane transport;GO:0051480//regulation of cytosolic calcium ion concentration;GO:0070588//calcium ion transmembrane transport;GO:0099509//regulation of presynaptic cytosolic calcium ion concentration;GO:1903779//regulation of cardiac conduction;GO:1990034//calcium ion e…
ENSG00000168959	9	9	39	15	42	29	82	40	108	105	0.25	0.1	0.49	0.38	0.38	0.29	1.31	0.55	1.07	1.37	0.32	0.918	1.52042	0.00202008	0.0317282	GRM5	glutamate metabotropic receptor 5 [Source:HGNC Symbol;Acc:HGNC:4597]	Human Diseases;Environmental Information Processing;Human Diseases;Environmental Information Processing;Environmental Information Processing;Organismal Systems;Organismal Systems;Cellular Processes;Organismal Systems	Neurodegenerative diseases;Signaling molecules and interaction;Neurodegenerative diseases;Signal transduction;Signal transduction;Nervous system;Nervous system;Cellular community - eukaryotes;Nervous system	ko05010//Alzheimer disease;ko04080//Neuroactive ligand-receptor interaction;ko05016//Huntington disease;ko04020//Calcium signaling pathway;ko04072//Phospholipase D signaling pathway;ko04723//Retrograde endocannabinoid signaling;ko04724//Glutamatergic synapse;ko04540//Gap junction;ko04720//Long-term potentiation	K04604;K04604;K04604;K04604;K04604;K04604;K04604;K04604;K04604	GO:0005737//cytoplasm;GO:0005886//plasma membrane;GO:0005887//integral component of plasma membrane;GO:0016020//membrane;GO:0016021//integral component of membrane;GO:0043005//neuron projection;GO:0098685//Schaffer collateral - CA1 synapse;GO:0098839//postsynaptic density membrane	GO:0004930//G protein-coupled receptor activity;GO:0005515//protein binding;GO:0008066//glutamate receptor activity;GO:0030296//protein tyrosine kinase activator activity;GO:0042802//identical protein binding;GO:0099530//G protein-coupled receptor activity involved in regulation of postsynaptic membrane potential;GO:0099583//neurotransmitter receptor activity involved in regulation of postsynapti…	GO:0001932//regulation of protein phosphorylation;GO:0006417//regulation of translation;GO:0006448//regulation of translational elongation;GO:0007165//signal transduction;GO:0007186//G protein-coupled receptor signaling pathway;GO:0007206//phospholipase C-activating G protein-coupled glutamate receptor signaling pathway;GO:0007216//G protein-coupled glutamate receptor signaling pathway;GO:0007268…
ENSG00000171246	17	34	20	20	36	42	36	75	108	34	0.22	0.38	0.24	0.23	0.45	0.51	0.51	0.96	1.3	0.42	0.304	0.74	1.28345	0.00202861	0.031801	NPTX1	neuronal pentraxin 1 [Source:HGNC Symbol;Acc:HGNC:7952]	-	-	-	-	GO:0005886//plasma membrane;GO:0030133//transport vesicle;GO:0031410//cytoplasmic vesicle;GO:0043005//neuron projection;GO:0098978//glutamatergic synapse	GO:0046872//metal ion binding	GO:0007268//chemical synaptic transmission;GO:0007417//central nervous system development;GO:0060385//axonogenesis involved in innervation;GO:0098962//regulation of postsynaptic neurotransmitter receptor activity
ENSG00000006016	4	8	15	13	16	4	15	139	74	40	0.16	0.28	0.57	0.74	0.92	0.15	0.66	5.93	2.99	1.43	0.534	2.232	2.06343	0.00204819	0.0319826	CRLF1	cytokine receptor like factor 1 [Source:HGNC Symbol;Acc:HGNC:2364]	-	-	-	-	GO:0005576//extracellular region;GO:0005615//extracellular space;GO:0005829//cytosol;GO:0009897//external side of plasma membrane;GO:0043235//receptor complex;GO:0097058//CRLF-CLCF1 complex	GO:0004896//cytokine receptor activity;GO:0005125//cytokine activity;GO:0005127//ciliary neurotrophic factor receptor binding;GO:0005515//protein binding;GO:0019955//cytokine binding	GO:0001657//ureteric bud development;GO:0008284//positive regulation of cell proliferation;GO:0019221//cytokine-mediated signaling pathway;GO:0042531//positive regulation of tyrosine phosphorylation of STAT protein;GO:0043524//negative regulation of neuron apoptotic process;GO:0070106//interleukin-27-mediated signaling pathway;GO:2000672//negative regulation of motor neuron apoptotic process
ENSG00000080618	68	202	33	35	92	26	16	10	3	52	2.28	6.3	0.99	1.05	2.99	0.86	0.71	0.32	0.13	1.31	2.722	0.666	-2.03107	0.00205933	0.0320998	CPB2	carboxypeptidase B2 [Source:HGNC Symbol;Acc:HGNC:2300]	Organismal Systems;Organismal Systems;Organismal Systems	Digestive system;Digestive system;Immune system	ko04972//Pancreatic secretion;ko04974//Protein digestion and absorption;ko04610//Complement and coagulation cascades	K01300;K01300;K01300	GO:0005576//extracellular region;GO:0005615//extracellular space;GO:0070062//extracellular exosome	GO:0004180//carboxypeptidase activity;GO:0004181//metallocarboxypeptidase activity;GO:0008233//peptidase activity;GO:0008237//metallopeptidase activity;GO:0008270//zinc ion binding;GO:0016787//hydrolase activity;GO:0046872//metal ion binding	GO:0003331//positive regulation of extracellular matrix constituent secretion;GO:0006508//proteolysis;GO:0007596//blood coagulation;GO:0007599//hemostasis;GO:0009408//response to heat;GO:0010757//negative regulation of plasminogen activation;GO:0030449//regulation of complement activation;GO:0042493//response to drug;GO:0042730//fibrinolysis;GO:0051918//negative regulation of fibrinolysis;GO:0071…
ENSG00000187733	15	14	22	28	8	118	50	0	184	144	0.66	0.51	0.89	1.06	0.32	4.77	2.34	0	7.36	5.47	0.688	3.988	2.53518	0.00207508	0.0322699	AMY1C	amylase alpha 1C [Source:HGNC Symbol;Acc:HGNC:476]	Metabolism;Organismal Systems;Organismal Systems;Metabolism	Global and overview maps;Digestive system;Digestive system;Carbohydrate metabolism	ko01100//Metabolic pathways;ko04972//Pancreatic secretion;ko04973//Carbohydrate digestion and absorption;ko00500//Starch and sucrose metabolism	K01176;K01176;K01176;K01176	-	GO:0003824//catalytic activity;GO:0043169//cation binding	GO:0005975//carbohydrate metabolic process
ENSG00000161798	34	14	24	102	82	155	212	58	261	111	1.67	0.59	1.09	4.41	3.86	7.07	11.17	2.78	11.78	4.76	2.324	7.512	1.69259	0.00217535	0.0335905	AQP5	aquaporin 5 [Source:HGNC Symbol;Acc:HGNC:638]	Organismal Systems	Digestive system	ko04970//Salivary secretion	K09867	GO:0005783//endoplasmic reticulum;GO:0005886//plasma membrane;GO:0005887//integral component of plasma membrane;GO:0005902//microvillus;GO:0009925//basal plasma membrane;GO:0016020//membrane;GO:0016021//integral component of membrane;GO:0016324//apical plasma membrane;GO:0030659//cytoplasmic vesicle membrane;GO:0031410//cytoplasmic vesicle;GO:0070062//extracellular exosome	GO:0005515//protein binding;GO:0015250//water channel activity;GO:0015267//channel activity;GO:0042802//identical protein binding	GO:0006833//water transport;GO:0015670//carbon dioxide transport;GO:0030157//pancreatic juice secretion;GO:0042476//odontogenesis;GO:0046541//saliva secretion;GO:0048593//camera-type eye morphogenesis;GO:0051289//protein homotetramerization;GO:0055085//transmembrane transport;GO:0071476//cellular hypotonic response
ENSG00000131951	2	0	9	5	17	11	15	19	58	107	0.03	0	0.32	0.49	0.67	0.68	0.66	0.28	1.87	4.12	0.302	1.522	2.33335	0.00218027	0.0336349	LRRC9	leucine rich repeat containing 9 [Source:HGNC Symbol;Acc:HGNC:19848]	-	-	-	-	-	GO:0005515//protein binding	-
ENSG00000198488	0	0	3	2	3	6	4	25	25	3	0	0	0.08	0.05	0.08	0.16	0.12	1.2	0.97	0.07	0.042	0.504	3.58496	0.00223342	0.0343583	B3GNT6	UDP-GlcNAc:betaGal beta-1,3-N-acetylglucosaminyltransferase 6 [Source:HGNC Symbol;Acc:HGNC:24141]	Metabolism;Metabolism	Global and overview maps;Glycan biosynthesis and metabolism	ko01100//Metabolic pathways;ko00512//Mucin type O-glycan biosynthesis	K00739;K00739	GO:0000139//Golgi membrane;GO:0005794//Golgi apparatus;GO:0016020//membrane;GO:0016021//integral component of membrane	GO:0008375//acetylglucosaminyltransferase activity;GO:0008376//acetylgalactosaminyltransferase activity;GO:0008378//galactosyltransferase activity;GO:0008532//N-acetyllactosaminide beta-1,3-N-acetylglucosaminyltransferase activity;GO:0016740//transferase activity;GO:0016757//transferase activity, transferring glycosyl groups;GO:0047223//beta-1,3-galactosyl-O-glycosyl-glycoprotein beta-1,3-N-acety…	GO:0006486//protein glycosylation;GO:0009101//glycoprotein biosynthetic process;GO:0016266//O-glycan processing;GO:0016269//O-glycan processing, core 3;GO:0018215//protein phosphopantetheinylation;GO:0030311//poly-N-acetyllactosamine biosynthetic process
ENSG00000003096	55	27	61	48	53	76	64	55	169	182	1.49	0.53	1.19	0.86	1.06	1.43	1.3	1.35	3.29	3.33	1.026	2.14	1.06058	0.00227349	0.0348771	KLHL13	kelch like family member 13 [Source:HGNC Symbol;Acc:HGNC:22931]	Genetic Information Processing	Folding, sorting and degradation	ko04120//Ubiquitin mediated proteolysis	K10447	GO:0005829//cytosol;GO:0030496//midbody;GO:0031463//Cul3-RING ubiquitin ligase complex	GO:0004842//ubiquitin-protein transferase activity;GO:0005515//protein binding;GO:0047485//protein N-terminus binding;GO:0097602//cullin family protein binding	GO:0007049//cell cycle;GO:0016567//protein ubiquitination;GO:0032465//regulation of cytokinesis;GO:0043687//post-translational protein modification;GO:0051301//cell division
ENSG00000137860	9	4	9	4	2	14	7	19	21	22	0.15	0.05	0.14	0.06	0.03	0.21	0.16	0.35	0.7	0.32	0.086	0.348	2.01668	0.00228938	0.035023	SLC28A2	solute carrier family 28 member 2 [Source:HGNC Symbol;Acc:HGNC:11002]	-	-	-	-	GO:0005886//plasma membrane;GO:0005887//integral component of plasma membrane;GO:0012506//vesicle membrane;GO:0016020//membrane;GO:0016021//integral component of membrane;GO:0030135//coated vesicle;GO:0031526//brush border membrane	GO:0005326//neurotransmitter transporter activity;GO:0005337//nucleoside transmembrane transporter activity;GO:0005345//purine nucleobase transmembrane transporter activity;GO:0005415//nucleoside:sodium symporter activity;GO:0015211//purine nucleoside transmembrane transporter activity;GO:0015213//uridine transmembrane transporter activity;GO:0015293//symporter activity;GO:0015389//pyrimidine- an…	GO:0001895//retina homeostasis;GO:0006139//nucleobase-containing compound metabolic process;GO:0006836//neurotransmitter transport;GO:0015855//pyrimidine nucleobase transport;GO:0015860//purine nucleoside transmembrane transport;GO:0015862//uridine transport;GO:0032238//adenosine transport;GO:0035340//inosine transport;GO:0045117//azole transport;GO:0072531//pyrimidine-containing compound transme…
ENSG00000188263	0	0	3	3	0	18	18	1	8	10	0	0	0.06	0.05	0	0.34	0.39	0.02	0.15	0.18	0.022	0.216	3.29546	0.00234461	0.0356592	IL17REL	interleukin 17 receptor E like [Source:HGNC Symbol;Acc:HGNC:33808]	-	-	-	-	-	GO:0030368//interleukin-17 receptor activity	GO:0019221//cytokine-mediated signaling pathway
ENSG00000125409	8	9	9	7	21	17	17	19	42	78	0.77	0.79	0.77	0.53	0.84	0.65	0.74	1.34	1.63	3.43	0.74	1.558	1.0741	0.00234613	0.0356592	TEKT3	tektin 3 [Source:HGNC Symbol;Acc:HGNC:14293]	-	-	-	-	GO:0002080//acrosomal membrane;GO:0002081//outer acrosomal membrane;GO:0005634//nucleus;GO:0005737//cytoplasm;GO:0005929//cilium;GO:0015630//microtubule cytoskeleton;GO:0016020//membrane;GO:0031410//cytoplasmic vesicle;GO:0031514//motile cilium;GO:0036126//sperm flagellum;GO:0042995//cell projection;GO:0070062//extracellular exosome	GO:0003674//molecular_function;GO:0005515//protein binding	GO:0030317//flagellated sperm motility;GO:0060271//cilium assembly;GO:0060294//cilium movement involved in cell motility;GO:0060378//regulation of brood size
ENSG00000108947	60	40	69	77	90	96	68	101	249	218	1.33	0.75	1.41	1.5	1.91	1.97	1.61	2.18	5.06	4.21	1.38	3.006	1.12318	0.0023526	0.0356592	EFNB3	ephrin B3 [Source:HGNC Symbol;Acc:HGNC:3228]	Organismal Systems	Development	ko04360//Axon guidance	K05463	GO:0005886//plasma membrane;GO:0005887//integral component of plasma membrane;GO:0016020//membrane;GO:0016021//integral component of membrane;GO:0098686//hippocampal mossy fiber to CA3 synapse;GO:0098978//glutamatergic synapse;GO:0099056//integral component of presynaptic membrane;GO:0099061//integral component of postsynaptic density membrane	GO:0001618//virus receptor activity;GO:0005005//transmembrane-ephrin receptor activity;GO:0005515//protein binding;GO:0046875//ephrin receptor binding	GO:0007267//cell-cell signaling;GO:0007275//multicellular organism development;GO:0007399//nervous system development;GO:0007411//axon guidance;GO:0007628//adult walking behavior;GO:0016032//viral process;GO:0016198//axon choice point recognition;GO:0030154//cell differentiation;GO:0031295//T cell costimulation;GO:0046718//viral entry into host cell;GO:0048013//ephrin receptor signaling pathway;G…
ENSG00000153832	57	45	61	83	63	85	97	58	207	165	1.41	0.95	1.42	1.85	1.52	2	2.63	1.43	4.8	3.73	1.43	2.918	1.02896	0.0024703	0.0369671	FBXO36	F-box protein 36 [Source:HGNC Symbol;Acc:HGNC:27020]	-	-	-	-	-	GO:0005515//protein binding	-
ENSG00000137707	0	1	1	0	1	1	15	5	4	8	0	0.06	0.09	0	0.07	0.09	1.12	0.34	0.26	0.49	0.044	0.46	3.38606	0.00253164	0.0376116	BTG4	BTG anti-proliferation factor 4 [Source:HGNC Symbol;Acc:HGNC:13862]	Genetic Information Processing	Folding, sorting and degradation	ko03018//RNA degradation	K14443	GO:0005575//cellular_component;GO:0005634//nucleus;GO:0005737//cytoplasm	-	GO:0007050//cell cycle arrest;GO:0008285//negative regulation of cell proliferation;GO:0030182//neuron differentiation;GO:0045930//negative regulation of mitotic cell cycle
ENSG00000049089	50	86	77	98	46	79	175	129	130	107	1.25	1.83	1.88	2.15	1.34	1.83	6.08	3.48	3.29	2.62	1.69	3.46	1.03375	0.0025569	0.0379527	COL9A2	collagen type IX alpha 2 chain [Source:HGNC Symbol;Acc:HGNC:2218]	Environmental Information Processing;Human Diseases;Cellular Processes;Organismal Systems;Environmental Information Processing	Signal transduction;Infectious diseases;Cellular community - eukaryotes;Digestive system;Signaling molecules and interaction	ko04151//PI3K-Akt signaling pathway;ko05165//Human papillomavirus infection;ko04510//Focal adhesion;ko04974//Protein digestion and absorption;ko04512//ECM-receptor interaction	K08131;K08131;K08131;K08131;K08131	GO:0005576//extracellular region;GO:0005581//collagen trimer;GO:0005594//collagen type IX trimer;GO:0005615//extracellular space;GO:0005788//endoplasmic reticulum lumen;GO:0031012//extracellular matrix;GO:0062023//collagen-containing extracellular matrix	GO:0005201//extracellular matrix structural constituent;GO:0005515//protein binding;GO:0030020//extracellular matrix structural constituent conferring tensile strength	GO:0001501//skeletal system development;GO:0030198//extracellular matrix organization
ENSG00000162779	2	2	1	2	3	6	11	0	20	35	0.1	0.06	0.03	0.04	0.08	0.29	0.41	0	0.66	1.26	0.062	0.524	3.07923	0.00256828	0.0380873	AXDND1	axonemal dynein light chain domain containing 1 [Source:HGNC Symbol;Acc:HGNC:26564]	-	-	-	-	-	-	-
ENSG00000004848	3	0	6	3	7	2	13	13	40	43	0.07	0	0.14	0.06	0.17	0.05	0.34	0.31	0.9	0.92	0.088	0.504	2.51785	0.0026738	0.0393666	ARX	aristaless related homeobox [Source:HGNC Symbol;Acc:HGNC:18060]	-	-	-	-	GO:0000785//chromatin;GO:0005634//nucleus	GO:0000977//RNA polymerase II regulatory region sequence-specific DNA binding;GO:0000978//RNA polymerase II proximal promoter sequence-specific DNA binding;GO:0000981//DNA-binding transcription factor activity, RNA polymerase II-specific;GO:0001227//DNA-binding transcription repressor activity, RNA polymerase II-specific;GO:0003677//DNA binding;GO:0003682//chromatin binding;GO:1990837//sequence-s…	GO:0000122//negative regulation of transcription by RNA polymerase II;GO:0001764//neuron migration;GO:0006355//regulation of transcription, DNA-templated;GO:0006357//regulation of transcription by RNA polymerase II;GO:0007275//multicellular organism development;GO:0007399//nervous system development;GO:0007411//axon guidance;GO:0010628//positive regulation of gene expression;GO:0021759//globus pa…
ENSG00000158816	3	2	1	4	4	8	8	4	15	18	0.06	0.03	0.03	0.06	0.06	0.14	0.19	0.08	0.23	0.26	0.048	0.18	1.90689	0.00269733	0.0395032	VWA5B1	von Willebrand factor A domain containing 5B1 [Source:HGNC Symbol;Acc:HGNC:26538]	-	-	-	-	GO:0005576//extracellular region	-	-
ENSG00000151838	0	5	0	4	6	11	8	8	19	19	0	0.12	0	0.1	0.64	0.53	0.61	0.53	0.74	0.63	0.172	0.608	1.82166	0.00271373	0.0396729	CCDC175	coiled-coil domain containing 175 [Source:HGNC Symbol;Acc:HGNC:19847]	-	-	-	-	-	-	-
ENSG00000142748	964	625	360	338	500	82	154	443	108	288	66.84	37.01	23.12	20.66	33.26	5.29	11.54	30.06	6.9	17.43	36.178	14.244	-1.34476	0.00272468	0.039696	FCN3	ficolin 3 [Source:HGNC Symbol;Acc:HGNC:3625]	-	-	-	-	GO:0005576//extracellular region;GO:0005581//collagen trimer;GO:0005615//extracellular space;GO:0062023//collagen-containing extracellular matrix;GO:0072562//blood microparticle	GO:0003823//antigen binding;GO:0005515//protein binding;GO:0030246//carbohydrate binding;GO:0046872//metal ion binding	GO:0001867//complement activation, lectin pathway;GO:0002376//immune system process;GO:0006956//complement activation;GO:0043654//recognition of apoptotic cell;GO:0045087//innate immune response;GO:0046597//negative regulation of viral entry into host cell;GO:0051607//defense response to virus;GO:1902679//negative regulation of RNA biosynthetic process
ENSG00000278961	4	2	8	10	14	12	15	14	47	47	0.2	0.08	0.36	0.43	0.66	0.56	0.79	0.67	2.11	2.01	0.346	1.228	1.82747	0.00273156	0.039696	SMIM34B	small integral membrane protein 34B [Source:HGNC Symbol;Acc:HGNC:53650]	-	-	-	-	GO:0016020//membrane;GO:0016021//integral component of membrane	-	-
ENSG00000160183	17	28	13	21	18	45	49	17	64	32	0.78	0.77	0.35	0.74	0.51	1.58	2.45	1.13	2.7	1.08	0.63	1.788	1.50492	0.00273184	0.039696	TMPRSS3	transmembrane serine protease 3 [Source:HGNC Symbol;Acc:HGNC:11877]	-	-	-	-	GO:0005783//endoplasmic reticulum;GO:0005789//endoplasmic reticulum membrane;GO:0016020//membrane;GO:0016021//integral component of membrane;GO:0043025//neuronal cell body	GO:0004252//serine-type endopeptidase activity;GO:0005044//scavenger receptor activity;GO:0005515//protein binding;GO:0008233//peptidase activity;GO:0008236//serine-type peptidase activity;GO:0016787//hydrolase activity;GO:0017080//sodium channel regulator activity	GO:0006508//proteolysis;GO:0006883//cellular sodium ion homeostasis;GO:0006897//endocytosis;GO:0007605//sensory perception of sound
ENSG00000119703	41	41	48	36	49	45	65	49	171	143	1.32	0.88	1.69	0.78	1.25	1.38	1.85	0.98	5.01	3.63	1.184	2.57	1.1181	0.00273833	0.0397505	ZC2HC1C	zinc finger C2HC-type containing 1C [Source:HGNC Symbol;Acc:HGNC:20354]	-	-	-	-	-	GO:0005515//protein binding;GO:0046872//metal ion binding	-
ENSG00000175664	1	2	2	7	4	4	19	2	37	28	0.1	0.16	0.1	0.35	0.3	0.17	1.09	0.17	1.78	1.42	0.202	0.926	2.19666	0.00279947	0.0404517	TEX26	testis expressed 26 [Source:HGNC Symbol;Acc:HGNC:28622]	-	-	-	-	GO:0005737//cytoplasm	-	-
ENSG00000130037	18	26	38	10	39	59	71	103	32	52	0.44	0.54	0.86	0.22	0.91	1.34	1.86	2.45	0.71	1.11	0.594	1.494	1.33065	0.0028328	0.0406916	KCNA5	potassium voltage-gated channel subfamily A member 5 [Source:HGNC Symbol;Acc:HGNC:6224]	-	-	-	-	GO:0005783//endoplasmic reticulum;GO:0005794//Golgi apparatus;GO:0005886//plasma membrane;GO:0005887//integral component of plasma membrane;GO:0005901//caveola;GO:0008076//voltage-gated potassium channel complex;GO:0009986//cell surface;GO:0014704//intercalated disc;GO:0016020//membrane;GO:0016021//integral component of membrane;GO:0030018//Z disc;GO:0034705//potassium channel complex;GO:0045121/…	GO:0005102//signaling receptor binding;GO:0005216//ion channel activity;GO:0005244//voltage-gated ion channel activity;GO:0005249//voltage-gated potassium channel activity;GO:0005251//delayed rectifier potassium channel activity;GO:0005267//potassium channel activity;GO:0005515//protein binding;GO:0015271//outward rectifier potassium channel activity;GO:0019901//protein kinase binding;GO:0051393/…	GO:0001666//response to hypoxia;GO:0006811//ion transport;GO:0006813//potassium ion transport;GO:0007219//Notch signaling pathway;GO:0009612//response to mechanical stimulus;GO:0010033//response to organic substance;GO:0019229//regulation of vasoconstriction;GO:0034765//regulation of ion transmembrane transport;GO:0042391//regulation of membrane potential;GO:0042542//response to hydrogen peroxide…
ENSG00000164287	1	0	5	1	10	10	13	3	49	56	0.05	0	0.18	0.04	0.25	0.33	0.34	0.08	1.12	1.3	0.104	0.634	2.6079	0.00283766	0.0407258	CDC20B	cell division cycle 20B [Source:HGNC Symbol;Acc:HGNC:24222]	-	-	-	-	GO:0005680//anaphase-promoting complex	GO:0005515//protein binding;GO:0010997//anaphase-promoting complex binding;GO:0097027//ubiquitin-protein transferase activator activity;GO:1990757//ubiquitin ligase activator activity	GO:0031145//anaphase-promoting complex-dependent catabolic process;GO:1904668//positive regulation of ubiquitin protein ligase activity;GO:1905786//positive regulation of anaphase-promoting complex-dependent catabolic process
ENSG00000081479	31	183	43	90	91	327	286	58	207	272	0.26	0.82	0.18	0.54	1.09	2.32	1.55	0.3	1.31	1.63	0.578	1.422	1.29878	0.00284087	0.0407365	LRP2	LDL receptor related protein 2 [Source:HGNC Symbol;Acc:HGNC:6694]	Organismal Systems;Organismal Systems;Environmental Information Processing	Endocrine system;Digestive system;Signal transduction	ko04918//Thyroid hormone synthesis;ko04979//Cholesterol metabolism;ko04340//Hedgehog signaling pathway	K06233;K06233;K06233	GO:0005764//lysosome;GO:0005765//lysosomal membrane;GO:0005768//endosome;GO:0005783//endoplasmic reticulum;GO:0005794//Golgi apparatus;GO:0005886//plasma membrane;GO:0005903//brush border;GO:0005905//clathrin-coated pit;GO:0009897//external side of plasma membrane;GO:0016020//membrane;GO:0016021//integral component of membrane;GO:0016324//apical plasma membrane;GO:0030139//endocytic vesicle;GO:00…	GO:0005509//calcium ion binding;GO:0005515//protein binding;GO:0017124//SH3 domain binding;GO:0031994//insulin-like growth factor I binding;GO:0042562//hormone binding;GO:0046872//metal ion binding;GO:0051087//chaperone binding	GO:0001523//retinoid metabolic process;GO:0001822//kidney development;GO:0001843//neural tube closure;GO:0003139//secondary heart field specification;GO:0003148//outflow tract septum morphogenesis;GO:0003223//ventricular compact myocardium morphogenesis;GO:0003281//ventricular septum development;GO:0006629//lipid metabolic process;GO:0006766//vitamin metabolic process;GO:0006897//endocytosis;GO:0…
ENSG00000138622	0	0	10	11	17	14	30	24	81	92	0	0	0.1	0.1	0.17	0.13	0.33	0.24	0.77	0.83	0.074	0.46	2.63604	0.00290291	0.0414098	HCN4	hyperpolarization activated cyclic nucleotide gated potassium channel 4 [Source:HGNC Symbol;Acc:HGNC:16882]	Environmental Information Processing;Organismal Systems	Signal transduction;Sensory system	ko04024//cAMP signaling pathway;ko04742//Taste transduction	K04957;K04957	GO:0005886//plasma membrane;GO:0016020//membrane;GO:0016021//integral component of membrane;GO:0031226//intrinsic component of plasma membrane;GO:0048471//perinuclear region of cytoplasm;GO:0098855//HCN channel complex	GO:0000166//nucleotide binding;GO:0005216//ion channel activity;GO:0005222//intracellular cAMP-activated cation channel activity;GO:0005244//voltage-gated ion channel activity;GO:0005248//voltage-gated sodium channel activity;GO:0005249//voltage-gated potassium channel activity;GO:0005267//potassium channel activity;GO:0005272//sodium channel activity;GO:0030552//cAMP binding;GO:0042802//identica…	GO:0002027//regulation of heart rate;GO:0003254//regulation of membrane depolarization;GO:0006811//ion transport;GO:0006812//cation transport;GO:0006813//potassium ion transport;GO:0006814//sodium ion transport;GO:0006936//muscle contraction;GO:0008015//blood circulation;GO:0034765//regulation of ion transmembrane transport;GO:0035725//sodium ion transmembrane transport;GO:0042391//regulation of …
ENSG00000258984	3	0	6	6	8	0	0	0	0	0	0.21	0	0.14	0.14	0.18	0	0	0	0	0	0.134	0.001	-7.06609	0.0029126	0.0414841	UBE2F-SCLY	UBE2F-SCLY readthrough (NMD candidate) [Source:HGNC Symbol;Acc:HGNC:48339]	Genetic Information Processing	Folding, sorting and degradation	ko04120//Ubiquitin mediated proteolysis	K10687	-	-	-
ENSG00000150667	19	14	21	22	22	30	23	32	59	41	0.68	0.71	0.49	0.49	0.66	1.62	0.79	1.08	2.84	1.14	0.606	1.494	1.30179	0.00292895	0.0416551	FSIP1	fibrous sheath interacting protein 1 [Source:HGNC Symbol;Acc:HGNC:21674]	-	-	-	-	-	-	-
ENSG00000137441	12	88	5	4	7	0	3	0	3	6	1.86	6.12	0.75	0.52	1.01	0.07	0.48	0.01	0.37	0.82	2.052	0.35	-2.5516	0.00303349	0.0427909	FGFBP2	fibroblast growth factor binding protein 2 [Source:HGNC Symbol;Acc:HGNC:29451]	-	-	-	-	GO:0005576//extracellular region;GO:0005615//extracellular space	GO:0005515//protein binding;GO:0019838//growth factor binding	GO:0007267//cell-cell signaling
ENSG00000125675	30	41	8	9	24	5	3	9	4	12	1.67	0.96	0.14	0.14	0.51	0.12	0.16	0.18	0.1	0.15	0.684	0.142	-2.26811	0.00304737	0.0428851	GRIA3	glutamate ionotropic receptor AMPA type subunit 3 [Source:HGNC Symbol;Acc:HGNC:4573]	Environmental Information Processing;Human Diseases;Human Diseases;Environmental Information Processing;Organismal Systems;Organismal Systems;Organismal Systems;Organismal Systems;Human Diseases;Human Diseases;Organismal Systems;Human Diseases	Signaling molecules and interaction;Neurodegenerative diseases;Cancers;Signal transduction;Nervous system;Nervous system;Nervous system;Environmental adaptation;Neurodegenerative disease;Substance dependence;Nervous system;Substance dependence	ko04080//Neuroactive ligand-receptor interaction;ko05016//Huntington disease;ko05202//Transcriptional misregulation in cancers;ko04024//cAMP signaling pathway;ko04723//Retrograde endocannabinoid signaling;ko04728//Dopaminergic synapse;ko04724//Glutamatergic synapse;ko04713//Circadian entrainment;ko05017//Spinocerebellar ataxia;ko05031//Amphetamine addiction;ko04730//Long-term depression;ko05033//…	K05199;K05199;K05199;K05199;K05199;K05199;K05199;K05199;K05199;K05199;K05199;K05199	GO:0005886//plasma membrane;GO:0016020//membrane;GO:0016021//integral component of membrane;GO:0030054//cell junction;GO:0030666//endocytic vesicle membrane;GO:0032281//AMPA glutamate receptor complex;GO:0043197//dendritic spine;GO:0045202//synapse;GO:0045211//postsynaptic membrane;GO:0098688//parallel fiber to Purkinje cell synapse	GO:0001540//amyloid-beta binding;GO:0004970//ionotropic glutamate receptor activity;GO:0004971//AMPA glutamate receptor activity;GO:0005216//ion channel activity;GO:0015276//ligand-gated ion channel activity;GO:0038023//signaling receptor activity;GO:1904315//transmitter-gated ion channel activity involved in regulation of postsynaptic membrane potential	GO:0006811//ion transport;GO:0007215//glutamate receptor signaling pathway;GO:0034220//ion transmembrane transport;GO:0035235//ionotropic glutamate receptor signaling pathway;GO:0060078//regulation of postsynaptic membrane potential;GO:2000310//regulation of NMDA receptor activity
ENSG00000163354	6	4	6	3	6	3	16	13	36	21	0.18	0.1	0.16	0.08	0.17	0.14	0.62	0.51	0.97	0.53	0.138	0.554	2.00522	0.00305871	0.04299	DCST2	DC-STAMP domain containing 2 [Source:HGNC Symbol;Acc:HGNC:26562]	-	-	-	-	GO:0016020//membrane;GO:0016021//integral component of membrane	-	-
ENSG00000171931	3	3	1	5	5	4	18	8	32	9	0.06	0.06	0.03	0.09	0.16	0.07	0.39	0.16	0.61	0.16	0.08	0.278	1.79701	0.00311426	0.0435573	FBXW10	F-box and WD repeat domain containing 10 [Source:HGNC Symbol;Acc:HGNC:1211]	-	-	-	-	GO:0005829//cytosol	GO:0005515//protein binding	GO:0000209//protein polyubiquitination;GO:0043687//post-translational protein modification
ENSG00000138395	8	3	6	4	2	26	24	14	6	9	0.46	0.05	0.29	0.21	0.04	1.09	0.57	0.51	0.17	0.2	0.21	0.508	1.27444	0.00311816	0.0435748	CDK15	cyclin dependent kinase 15 [Source:HGNC Symbol;Acc:HGNC:14434]	-	-	-	-	GO:0005634//nucleus;GO:0005737//cytoplasm;GO:0005829//cytosol	GO:0000166//nucleotide binding;GO:0004672//protein kinase activity;GO:0004674//protein serine/threonine kinase activity;GO:0004693//cyclin-dependent protein serine/threonine kinase activity;GO:0005515//protein binding;GO:0005524//ATP binding;GO:0016301//kinase activity;GO:0016740//transferase activity;GO:0030332//cyclin binding;GO:0046872//metal ion binding	GO:0000083//regulation of transcription involved in G1/S transition of mitotic cell cycle;GO:0006468//protein phosphorylation;GO:0016310//phosphorylation;GO:0051726//regulation of cell cycle
ENSG00000276289	18	9	65	55	77	44	51	140	293	299	0.41	0.18	1.37	1.08	1.67	1.08	1.22	3.08	7.31	6.23	0.942	3.784	2.00611	0.00322186	0.0446831	KCNE1B	potassium voltage-gated channel subfamily E regulatory subunit 1B [Source:HGNC Symbol;Acc:HGNC:52280]	Organismal Systems	Circulatory system	ko04261//Adrenergic signaling in cardiomyocytes	K04894	GO:0005886//plasma membrane;GO:0008076//voltage-gated potassium channel complex;GO:0016020//membrane;GO:0016021//integral component of membrane;GO:0016324//apical plasma membrane	GO:0005249//voltage-gated potassium channel activity;GO:0005251//delayed rectifier potassium channel activity;GO:0015459//potassium channel regulator activity;GO:0044325//ion channel binding;GO:1902282//voltage-gated potassium channel activity involved in ventricular cardiac muscle cell action potential repolarization	GO:0006811//ion transport;GO:0006813//potassium ion transport;GO:0060307//regulation of ventricular cardiac muscle cell membrane repolarization;GO:0071805//potassium ion transmembrane transport;GO:0086005//ventricular cardiac muscle cell action potential;GO:0086011//membrane repolarization during action potential;GO:0086091//regulation of heart rate by cardiac conduction;GO:0097623//potassium ion…
ENSG00000137968	4	4	7	9	18	11	26	16	34	38	0.07	0.06	0.11	0.14	0.28	0.17	0.48	0.26	0.53	0.58	0.132	0.404	1.61382	0.00323163	0.0447431	SLC44A5	solute carrier family 44 member 5 [Source:HGNC Symbol;Acc:HGNC:28524]	Human Diseases	Cancers	ko05231//Choline metabolism in cancer	K15377	GO:0005886//plasma membrane;GO:0016020//membrane;GO:0016021//integral component of membrane	GO:0005515//protein binding;GO:0022857//transmembrane transporter activity	GO:0006656//phosphatidylcholine biosynthetic process;GO:0055085//transmembrane transport
[truncated: 13 more rows]
