# Supplementary material for: The underlying molecular mechanism of ciliated epithelium dysfunction and TGF-β signaling in children with congenital pulmonary airway malformations
Source: Sci Rep. 2024 Feb 23;14:4430. doi: 10.1038/s41598-024-54924-x (PMC10891104; doi:10.1038/s41598-024-54924-x)
Supplement: Supplementary file 2 — Supplementary Table 2. [file 41598_2024_54924_MOESM2_ESM.xlsx]

## Sheet: Sheet1
Gene Ontology (GO) analysis of differentially expressed lncRNA-associated genes
id	num	qvalue	per	ratio	class	ID	Descrption	Pvalue	Qvalue	Up	Down	fg_num	bg_num
GO:0098948 intrinsic component of postsynaptic specialization membrane	5	0.280122	1.05	0.064	Cellular Component	GO:0098948	intrinsic component of postsynaptic specialization membrane	0.0497662	0.280122	5	0	5	78
GO:0048640 negative regulation of developmental growth	6	0.570406	1.354	0.057	Biological Process	GO:0048640	negative regulation of developmental growth	0.0496694	0.570406	5	1	6	106
GO:0090100 positive regulation of transmembrane receptor protein serine/threonine kinase signaling pathway	6	0.570406	1.354	0.057	Biological Process	GO:0090100	positive regulation of transmembrane receptor protein serine/threonine kinase signaling pathway	0.0496694	0.570406	6	0	6	106
GO:0002415 immunoglobulin transcytosis in epithelial cells mediated by polymeric immunoglobulin receptor	1	0.569185	0.226	0.5	Biological Process	GO:0002415	immunoglobulin transcytosis in epithelial cells mediated by polymeric immunoglobulin receptor	0.0492995	0.569185	1	0	1	2
GO:0002508 central tolerance induction	1	0.569185	0.226	0.5	Biological Process	GO:0002508	central tolerance induction	0.0492995	0.569185	1	0	1	2
GO:0002635 negative regulation of germinal center formation	1	0.569185	0.226	0.5	Biological Process	GO:0002635	negative regulation of germinal center formation	0.0492995	0.569185	1	0	1	2
GO:0002661 regulation of B cell tolerance induction	1	0.569185	0.226	0.5	Biological Process	GO:0002661	regulation of B cell tolerance induction	0.0492995	0.569185	1	0	1	2
GO:0002663 positive regulation of B cell tolerance induction	1	0.569185	0.226	0.5	Biological Process	GO:0002663	positive regulation of B cell tolerance induction	0.0492995	0.569185	1	0	1	2
GO:0007206 phospholipase C-activating G protein-coupled glutamate receptor signaling pathway	1	0.569185	0.226	0.5	Biological Process	GO:0007206	phospholipase C-activating G protein-coupled glutamate receptor signaling pathway	0.0492995	0.569185	1	0	1	2
GO:0007352 zygotic specification of dorsal/ventral axis	1	0.569185	0.226	0.5	Biological Process	GO:0007352	zygotic specification of dorsal/ventral axis	0.0492995	0.569185	0	1	1	2
GO:0009115 xanthine catabolic process	1	0.569185	0.226	0.5	Biological Process	GO:0009115	xanthine catabolic process	0.0492995	0.569185	1	0	1	2
GO:0016598 protein arginylation	1	0.569185	0.226	0.5	Biological Process	GO:0016598	protein arginylation	0.0492995	0.569185	1	0	1	2
GO:0018931 naphthalene metabolic process	1	0.569185	0.226	0.5	Biological Process	GO:0018931	naphthalene metabolic process	0.0492995	0.569185	1	0	1	2
GO:0030103 vasopressin secretion	1	0.569185	0.226	0.5	Biological Process	GO:0030103	vasopressin secretion	0.0492995	0.569185	1	0	1	2
GO:0030974 thiamine pyrophosphate transmembrane transport	1	0.569185	0.226	0.5	Biological Process	GO:0030974	thiamine pyrophosphate transmembrane transport	0.0492995	0.569185	1	0	1	2
GO:0035545 determination of left/right asymmetry in nervous system	1	0.569185	0.226	0.5	Biological Process	GO:0035545	determination of left/right asymmetry in nervous system	0.0492995	0.569185	1	0	1	2
GO:0035675 neuromast hair cell development	1	0.569185	0.226	0.5	Biological Process	GO:0035675	neuromast hair cell development	0.0492995	0.569185	1	0	1	2
GO:0035936 testosterone secretion	1	0.569185	0.226	0.5	Biological Process	GO:0035936	testosterone secretion	0.0492995	0.569185	1	0	1	2
GO:0038043 interleukin-5-mediated signaling pathway	1	0.569185	0.226	0.5	Biological Process	GO:0038043	interleukin-5-mediated signaling pathway	0.0492995	0.569185	1	0	1	2
GO:0042197 halogenated hydrocarbon metabolic process	1	0.569185	0.226	0.5	Biological Process	GO:0042197	halogenated hydrocarbon metabolic process	0.0492995	0.569185	1	0	1	2
GO:0042322 negative regulation of circadian sleep/wake cycle, REM sleep	1	0.569185	0.226	0.5	Biological Process	GO:0042322	negative regulation of circadian sleep/wake cycle, REM sleep	0.0492995	0.569185	1	0	1	2
GO:0042539 hypotonic salinity response	1	0.569185	0.226	0.5	Biological Process	GO:0042539	hypotonic salinity response	0.0492995	0.569185	1	0	1	2
GO:0042969 lactone transport	1	0.569185	0.226	0.5	Biological Process	GO:0042969	lactone transport	0.0492995	0.569185	1	0	1	2
GO:0043974 histone H3-K27 acetylation	1	0.569185	0.226	0.5	Biological Process	GO:0043974	histone H3-K27 acetylation	0.0492995	0.569185	1	0	1	2
GO:0046038 GMP catabolic process	1	0.569185	0.226	0.5	Biological Process	GO:0046038	GMP catabolic process	0.0492995	0.569185	1	0	1	2
GO:0046054 dGMP metabolic process	1	0.569185	0.226	0.5	Biological Process	GO:0046054	dGMP metabolic process	0.0492995	0.569185	1	0	1	2
GO:0046055 dGMP catabolic process	1	0.569185	0.226	0.5	Biological Process	GO:0046055	dGMP catabolic process	0.0492995	0.569185	1	0	1	2
GO:0048688 negative regulation of sprouting of injured axon	1	0.569185	0.226	0.5	Biological Process	GO:0048688	negative regulation of sprouting of injured axon	0.0492995	0.569185	1	0	1	2
GO:0048692 negative regulation of axon extension involved in regeneration	1	0.569185	0.226	0.5	Biological Process	GO:0048692	negative regulation of axon extension involved in regeneration	0.0492995	0.569185	1	0	1	2
GO:0048817 negative regulation of hair follicle maturation	1	0.569185	0.226	0.5	Biological Process	GO:0048817	negative regulation of hair follicle maturation	0.0492995	0.569185	1	0	1	2
GO:0048882 lateral line development	1	0.569185	0.226	0.5	Biological Process	GO:0048882	lateral line development	0.0492995	0.569185	1	0	1	2
GO:0048884 neuromast development	1	0.569185	0.226	0.5	Biological Process	GO:0048884	neuromast development	0.0492995	0.569185	1	0	1	2
GO:0048886 neuromast hair cell differentiation	1	0.569185	0.226	0.5	Biological Process	GO:0048886	neuromast hair cell differentiation	0.0492995	0.569185	1	0	1	2
GO:0051466 positive regulation of corticotropin-releasing hormone secretion	1	0.569185	0.226	0.5	Biological Process	GO:0051466	positive regulation of corticotropin-releasing hormone secretion	0.0492995	0.569185	0	1	1	2
GO:0060279 positive regulation of ovulation	1	0.569185	0.226	0.5	Biological Process	GO:0060279	positive regulation of ovulation	0.0492995	0.569185	1	0	1	2
GO:0060400 negative regulation of growth hormone receptor signaling pathway	1	0.569185	0.226	0.5	Biological Process	GO:0060400	negative regulation of growth hormone receptor signaling pathway	0.0492995	0.569185	1	0	1	2
GO:0060529 squamous basal epithelial stem cell differentiation involved in prostate gland acinus development	1	0.569185	0.226	0.5	Biological Process	GO:0060529	squamous basal epithelial stem cell differentiation involved in prostate gland acinus development	0.0492995	0.569185	1	0	1	2
GO:0060738 epithelial-mesenchymal signaling involved in prostate gland development	1	0.569185	0.226	0.5	Biological Process	GO:0060738	epithelial-mesenchymal signaling involved in prostate gland development	0.0492995	0.569185	1	0	1	2
GO:0060741 prostate gland stromal morphogenesis	1	0.569185	0.226	0.5	Biological Process	GO:0060741	prostate gland stromal morphogenesis	0.0492995	0.569185	1	0	1	2
GO:0071477 cellular hypotonic salinity response	1	0.569185	0.226	0.5	Biological Process	GO:0071477	cellular hypotonic salinity response	0.0492995	0.569185	1	0	1	2
GO:0071642 positive regulation of macrophage inflammatory protein 1 alpha production	1	0.569185	0.226	0.5	Biological Process	GO:0071642	positive regulation of macrophage inflammatory protein 1 alpha production	0.0492995	0.569185	1	0	1	2
GO:0086092 regulation of the force of heart contraction by cardiac conduction	1	0.569185	0.226	0.5	Biological Process	GO:0086092	regulation of the force of heart contraction by cardiac conduction	0.0492995	0.569185	1	0	1	2
GO:0090251 protein localization involved in establishment of planar polarity	1	0.569185	0.226	0.5	Biological Process	GO:0090251	protein localization involved in establishment of planar polarity	0.0492995	0.569185	1	0	1	2
GO:0090420 naphthalene-containing compound metabolic process	1	0.569185	0.226	0.5	Biological Process	GO:0090420	naphthalene-containing compound metabolic process	0.0492995	0.569185	1	0	1	2
GO:0090497 mesenchymal cell migration	1	0.569185	0.226	0.5	Biological Process	GO:0090497	mesenchymal cell migration	0.0492995	0.569185	1	0	1	2
GO:0099183 trans-synaptic signaling by BDNF, modulating synaptic transmission	1	0.569185	0.226	0.5	Biological Process	GO:0099183	trans-synaptic signaling by BDNF, modulating synaptic transmission	0.0492995	0.569185	1	0	1	2
GO:0099191 trans-synaptic signaling by BDNF	1	0.569185	0.226	0.5	Biological Process	GO:0099191	trans-synaptic signaling by BDNF	0.0492995	0.569185	1	0	1	2
GO:0099538 synaptic signaling via neuropeptide	1	0.569185	0.226	0.5	Biological Process	GO:0099538	synaptic signaling via neuropeptide	0.0492995	0.569185	1	0	1	2
GO:0099642 retrograde axonal protein transport	1	0.569185	0.226	0.5	Biological Process	GO:0099642	retrograde axonal protein transport	0.0492995	0.569185	1	0	1	2
GO:0120054 intestinal motility	1	0.569185	0.226	0.5	Biological Process	GO:0120054	intestinal motility	0.0492995	0.569185	1	0	1	2
GO:0120055 small intestinal transit	1	0.569185	0.226	0.5	Biological Process	GO:0120055	small intestinal transit	0.0492995	0.569185	1	0	1	2
GO:0120057 regulation of small intestinal transit	1	0.569185	0.226	0.5	Biological Process	GO:0120057	regulation of small intestinal transit	0.0492995	0.569185	1	0	1	2
GO:0120058 positive regulation of small intestinal transit	1	0.569185	0.226	0.5	Biological Process	GO:0120058	positive regulation of small intestinal transit	0.0492995	0.569185	1	0	1	2
GO:1900039 positive regulation of cellular response to hypoxia	1	0.569185	0.226	0.5	Biological Process	GO:1900039	positive regulation of cellular response to hypoxia	0.0492995	0.569185	1	0	1	2
GO:1901246 regulation of lung ciliated cell differentiation	1	0.569185	0.226	0.5	Biological Process	GO:1901246	regulation of lung ciliated cell differentiation	0.0492995	0.569185	1	0	1	2
GO:1901674 regulation of histone H3-K27 acetylation	1	0.569185	0.226	0.5	Biological Process	GO:1901674	regulation of histone H3-K27 acetylation	0.0492995	0.569185	1	0	1	2
GO:1902081 negative regulation of calcium ion import into sarcoplasmic reticulum	1	0.569185	0.226	0.5	Biological Process	GO:1902081	negative regulation of calcium ion import into sarcoplasmic reticulum	0.0492995	0.569185	1	0	1	2
GO:1903031 regulation of microtubule plus-end binding	1	0.569185	0.226	0.5	Biological Process	GO:1903031	regulation of microtubule plus-end binding	0.0492995	0.569185	1	0	1	2
GO:1903033 positive regulation of microtubule plus-end binding	1	0.569185	0.226	0.5	Biological Process	GO:1903033	positive regulation of microtubule plus-end binding	0.0492995	0.569185	1	0	1	2
GO:1903444 negative regulation of brown fat cell differentiation	1	0.569185	0.226	0.5	Biological Process	GO:1903444	negative regulation of brown fat cell differentiation	0.0492995	0.569185	1	0	1	2
GO:1904022 positive regulation of G protein-coupled receptor internalization	1	0.569185	0.226	0.5	Biological Process	GO:1904022	positive regulation of G protein-coupled receptor internalization	0.0492995	0.569185	0	1	1	2
GO:1904344 regulation of gastric mucosal blood circulation	1	0.569185	0.226	0.5	Biological Process	GO:1904344	regulation of gastric mucosal blood circulation	0.0492995	0.569185	1	0	1	2
GO:1904346 positive regulation of gastric mucosal blood circulation	1	0.569185	0.226	0.5	Biological Process	GO:1904346	positive regulation of gastric mucosal blood circulation	0.0492995	0.569185	1	0	1	2
GO:1904674 positive regulation of somatic stem cell population maintenance	1	0.569185	0.226	0.5	Biological Process	GO:1904674	positive regulation of somatic stem cell population maintenance	0.0492995	0.569185	1	0	1	2
GO:1905243 cellular response to 3,3',5-triiodo-L-thyronine	1	0.569185	0.226	0.5	Biological Process	GO:1905243	cellular response to 3,3',5-triiodo-L-thyronine	0.0492995	0.569185	1	0	1	2
GO:1990768 gastric mucosal blood circulation	1	0.569185	0.226	0.5	Biological Process	GO:1990768	gastric mucosal blood circulation	0.0492995	0.569185	1	0	1	2
GO:2000729 positive regulation of mesenchymal cell proliferation involved in ureter development	1	0.569185	0.226	0.5	Biological Process	GO:2000729	positive regulation of mesenchymal cell proliferation involved in ureter development	0.0492995	0.569185	1	0	1	2
GO:2000843 regulation of testosterone secretion	1	0.569185	0.226	0.5	Biological Process	GO:2000843	regulation of testosterone secretion	0.0492995	0.569185	1	0	1	2
GO:2000845 positive regulation of testosterone secretion	1	0.569185	0.226	0.5	Biological Process	GO:2000845	positive regulation of testosterone secretion	0.0492995	0.569185	1	0	1	2
GO:2000866 positive regulation of estradiol secretion	1	0.569185	0.226	0.5	Biological Process	GO:2000866	positive regulation of estradiol secretion	0.0492995	0.569185	1	0	1	2
GO:2001112 regulation of cellular response to hepatocyte growth factor stimulus	1	0.569185	0.226	0.5	Biological Process	GO:2001112	regulation of cellular response to hepatocyte growth factor stimulus	0.0492995	0.569185	1	0	1	2
GO:2001213 negative regulation of vasculogenesis	1	0.569185	0.226	0.5	Biological Process	GO:2001213	negative regulation of vasculogenesis	0.0492995	0.569185	1	0	1	2
GO:0044666 MLL3/4 complex	2	0.280122	0.42	0.143	Cellular Component	GO:0044666	MLL3/4 complex	0.0486237	0.280122	2	0	2	14
GO:0072687 meiotic spindle	2	0.280122	0.42	0.143	Cellular Component	GO:0072687	meiotic spindle	0.0486237	0.280122	2	0	2	14
GO:0005217 intracellular ligand-gated ion channel activity	3	0.346172	0.592	0.1	Molecular Function	GO:0005217	intracellular ligand-gated ion channel activity	0.0486049	0.346172	3	0	3	30
GO:0005231 excitatory extracellular ligand-gated ion channel activity	3	0.346172	0.592	0.1	Molecular Function	GO:0005231	excitatory extracellular ligand-gated ion channel activity	0.0486049	0.346172	3	0	3	30
GO:0015271 outward rectifier potassium channel activity	2	0.346172	0.394	0.154	Molecular Function	GO:0015271	outward rectifier potassium channel activity	0.0482749	0.346172	2	0	2	13
GO:0045295 gamma-catenin binding	2	0.346172	0.394	0.154	Molecular Function	GO:0045295	gamma-catenin binding	0.0482749	0.346172	2	0	2	13
GO:0070700 BMP receptor binding	2	0.346172	0.394	0.154	Molecular Function	GO:0070700	BMP receptor binding	0.0482749	0.346172	2	0	2	13
GO:0022610 biological adhesion	47	0.569185	10.609	0.032	Biological Process	GO:0022610	biological adhesion	0.0480283	0.569185	43	4	47	1472
GO:0016342 catenin complex	3	0.280122	0.63	0.094	Cellular Component	GO:0016342	catenin complex	0.0478666	0.280122	3	0	3	32
GO:0098878 neurotransmitter receptor complex	4	0.280122	0.84	0.075	Cellular Component	GO:0098878	neurotransmitter receptor complex	0.046527	0.280122	3	1	4	53
GO:0006241 CTP biosynthetic process	2	0.569185	0.451	0.143	Biological Process	GO:0006241	CTP biosynthetic process	0.0464021	0.569185	2	0	2	14
GO:0047484 regulation of response to osmotic stress	2	0.569185	0.451	0.143	Biological Process	GO:0047484	regulation of response to osmotic stress	0.0464021	0.569185	2	0	2	14
GO:0048681 negative regulation of axon regeneration	2	0.569185	0.451	0.143	Biological Process	GO:0048681	negative regulation of axon regeneration	0.0464021	0.569185	2	0	2	14
GO:0051481 negative regulation of cytosolic calcium ion concentration	2	0.569185	0.451	0.143	Biological Process	GO:0051481	negative regulation of cytosolic calcium ion concentration	0.0464021	0.569185	2	0	2	14
GO:0060044 negative regulation of cardiac muscle cell proliferation	2	0.569185	0.451	0.143	Biological Process	GO:0060044	negative regulation of cardiac muscle cell proliferation	0.0464021	0.569185	2	0	2	14
GO:0099170 postsynaptic modulation of chemical synaptic transmission	2	0.569185	0.451	0.143	Biological Process	GO:0099170	postsynaptic modulation of chemical synaptic transmission	0.0464021	0.569185	2	0	2	14
GO:2001256 regulation of store-operated calcium entry	2	0.569185	0.451	0.143	Biological Process	GO:2001256	regulation of store-operated calcium entry	0.0464021	0.569185	2	0	2	14
GO:0090183 regulation of kidney development	4	0.569185	0.903	0.074	Biological Process	GO:0090183	regulation of kidney development	0.0455413	0.569185	4	0	4	54
GO:0099529 neurotransmitter receptor activity involved in regulation of postsynaptic membrane potential	4	0.346172	0.789	0.082	Molecular Function	GO:0099529	neurotransmitter receptor activity involved in regulation of postsynaptic membrane potential	0.0454522	0.346172	3	1	4	49
GO:0120192 tight junction assembly	5	0.569185	1.129	0.064	Biological Process	GO:0120192	tight junction assembly	0.0453972	0.569185	5	0	5	78
GO:0042759 long-chain fatty acid biosynthetic process	3	0.569185	0.677	0.094	Biological Process	GO:0042759	long-chain fatty acid biosynthetic process	0.0448937	0.569185	3	0	3	32
GO:0060914 heart formation	3	0.569185	0.677	0.094	Biological Process	GO:0060914	heart formation	0.0448937	0.569185	3	0	3	32
GO:0033612 receptor serine/threonine kinase binding	3	0.346172	0.592	0.103	Molecular Function	GO:0033612	receptor serine/threonine kinase binding	0.0446263	0.346172	2	1	3	29
GO:0022843 voltage-gated cation channel activity	8	0.346172	1.578	0.056	Molecular Function	GO:0022843	voltage-gated cation channel activity	0.0443765	0.346172	8	0	8	143
GO:0097225 sperm midpiece	3	0.280122	0.63	0.097	Cellular Component	GO:0097225	sperm midpiece	0.0441914	0.280122	3	0	3	31
GO:0005871 kinesin complex	4	0.280122	0.84	0.077	Cellular Component	GO:0005871	kinesin complex	0.0438679	0.280122	4	0	4	52
GO:0031016 pancreas development	5	0.569185	1.129	0.065	Biological Process	GO:0031016	pancreas development	0.0433366	0.569185	5	0	5	77
GO:0035904 aorta development	4	0.569185	0.903	0.075	Biological Process	GO:0035904	aorta development	0.0429815	0.569185	3	1	4	53
GO:0006493 protein O-linked glycosylation	6	0.569185	1.354	0.059	Biological Process	GO:0006493	protein O-linked glycosylation	0.0425192	0.569185	6	0	6	102
GO:0098688 parallel fiber to Purkinje cell synapse	2	0.277404	0.42	0.154	Cellular Component	GO:0098688	parallel fiber to Purkinje cell synapse	0.0423811	0.277404	1	1	2	13
GO:0042577 lipid phosphatase activity	2	0.342117	0.394	0.167	Molecular Function	GO:0042577	lipid phosphatase activity	0.0415907	0.342117	2	0	2	12
GO:0070830 bicellular tight junction assembly	5	0.569185	1.129	0.066	Biological Process	GO:0070830	bicellular tight junction assembly	0.0413335	0.569185	5	0	5	76
GO:0099061 integral component of postsynaptic density membrane	4	0.273412	0.84	0.078	Cellular Component	GO:0099061	integral component of postsynaptic density membrane	0.0412967	0.273412	4	0	4	51
GO:0099060 integral component of postsynaptic specialization membrane	5	0.273412	1.05	0.068	Cellular Component	GO:0099060	integral component of postsynaptic specialization membrane	0.0411905	0.273412	5	0	5	74
GO:0051393 alpha-actinin binding	3	0.339407	0.592	0.107	Molecular Function	GO:0051393	alpha-actinin binding	0.0408176	0.339407	3	0	3	28
GO:0018095 protein polyglutamylation	2	0.569185	0.451	0.154	Biological Process	GO:0018095	protein polyglutamylation	0.0404275	0.569185	2	0	2	13
GO:0046940 nucleoside monophosphate phosphorylation	2	0.569185	0.451	0.154	Biological Process	GO:0046940	nucleoside monophosphate phosphorylation	0.0404275	0.569185	2	0	2	13
GO:0051451 myoblast migration	2	0.569185	0.451	0.154	Biological Process	GO:0051451	myoblast migration	0.0404275	0.569185	2	0	2	13
GO:0060788 ectodermal placode formation	2	0.569185	0.451	0.154	Biological Process	GO:0060788	ectodermal placode formation	0.0404275	0.569185	2	0	2	13
GO:0071696 ectodermal placode development	2	0.569185	0.451	0.154	Biological Process	GO:0071696	ectodermal placode development	0.0404275	0.569185	2	0	2	13
GO:0071697 ectodermal placode morphogenesis	2	0.569185	0.451	0.154	Biological Process	GO:0071697	ectodermal placode morphogenesis	0.0404275	0.569185	2	0	2	13
GO:0072182 regulation of nephron tubule epithelial cell differentiation	2	0.569185	0.451	0.154	Biological Process	GO:0072182	regulation of nephron tubule epithelial cell differentiation	0.0404275	0.569185	2	0	2	13
GO:1901070 guanosine-containing compound biosynthetic process	2	0.569185	0.451	0.154	Biological Process	GO:1901070	guanosine-containing compound biosynthetic process	0.0404275	0.569185	2	0	2	13
GO:1903817 negative regulation of voltage-gated potassium channel activity	2	0.569185	0.451	0.154	Biological Process	GO:1903817	negative regulation of voltage-gated potassium channel activity	0.0404275	0.569185	2	0	2	13
GO:0016887 ATPase activity	17	0.33793	3.353	0.044	Molecular Function	GO:0016887	ATPase activity	0.0401982	0.33793	16	1	17	387
GO:0051493 regulation of cytoskeleton organization	21	0.569185	4.74	0.038	Biological Process	GO:0051493	regulation of cytoskeleton organization	0.0398835	0.569185	21	0	21	556
GO:0009925 basal plasma membrane	4	0.263018	0.84	0.08	Cellular Component	GO:0009925	basal plasma membrane	0.0388134	0.263018	4	0	4	50
GO:0007610 behavior	22	0.569185	4.966	0.037	Biological Process	GO:0007610	behavior	0.0387095	0.569185	21	1	22	587
GO:0048665 neuron fate specification	3	0.569185	0.677	0.1	Biological Process	GO:0048665	neuron fate specification	0.0381022	0.569185	3	0	3	30
GO:1904315 transmitter-gated ion channel activity involved in regulation of postsynaptic membrane potential	4	0.31705	0.789	0.087	Molecular Function	GO:1904315	transmitter-gated ion channel activity involved in regulation of postsynaptic membrane potential	0.0373	0.31705	3	1	4	46
GO:0030594 neurotransmitter receptor activity	7	0.315235	1.381	0.062	Molecular Function	GO:0030594	neurotransmitter receptor activity	0.0366744	0.315235	6	1	7	113
GO:0048188 Set1C/COMPASS complex	2	0.250065	0.42	0.167	Cellular Component	GO:0048188	Set1C/COMPASS complex	0.0364678	0.250065	2	0	2	12
GO:0005249 voltage-gated potassium channel activity	6	0.314184	1.183	0.067	Molecular Function	GO:0005249	voltage-gated potassium channel activity	0.0361415	0.314184	6	0	6	89
GO:0010771 negative regulation of cell morphogenesis involved in differentiation	6	0.562027	1.354	0.061	Biological Process	GO:0010771	negative regulation of cell morphogenesis involved in differentiation	0.0360541	0.562027	5	1	6	98
GO:0060429 epithelium development	43	0.562027	9.707	0.033	Biological Process	GO:0060429	epithelium development	0.0360254	0.562027	42	1	43	1301
GO:0007416 synapse assembly	9	0.562027	2.032	0.05	Biological Process	GO:0007416	synapse assembly	0.0360043	0.562027	9	0	9	179
GO:0005221 intracellular cyclic nucleotide activated cation channel activity	2	0.310314	0.394	0.182	Molecular Function	GO:0005221	intracellular cyclic nucleotide activated cation channel activity	0.0352906	0.310314	2	0	2	11
GO:0031956 medium-chain fatty acid-CoA ligase activity	2	0.310314	0.394	0.182	Molecular Function	GO:0031956	medium-chain fatty acid-CoA ligase activity	0.0352906	0.310314	2	0	2	11
GO:0043855 cyclic nucleotide-gated ion channel activity	2	0.310314	0.394	0.182	Molecular Function	GO:0043855	cyclic nucleotide-gated ion channel activity	0.0352906	0.310314	2	0	2	11
GO:1901474 azole transmembrane transporter activity	2	0.310314	0.394	0.182	Molecular Function	GO:1901474	azole transmembrane transporter activity	0.0352906	0.310314	2	0	2	11
GO:0005216 ion channel activity	18	0.310314	3.55	0.044	Molecular Function	GO:0005216	ion channel activity	0.0349497	0.310314	17	1	18	409
GO:0048240 sperm capacitation	3	0.550303	0.677	0.103	Biological Process	GO:0048240	sperm capacitation	0.0349196	0.550303	3	0	3	29
GO:0001867 complement activation, lectin pathway	2	0.549982	0.451	0.167	Biological Process	GO:0001867	complement activation, lectin pathway	0.0347719	0.549982	0	2	2	12
GO:0002024 diet induced thermogenesis	2	0.549982	0.451	0.167	Biological Process	GO:0002024	diet induced thermogenesis	0.0347719	0.549982	2	0	2	12
GO:0046051 UTP metabolic process	2	0.549982	0.451	0.167	Biological Process	GO:0046051	UTP metabolic process	0.0347719	0.549982	2	0	2	12
GO:0072531 pyrimidine-containing compound transmembrane transport	2	0.549982	0.451	0.167	Biological Process	GO:0072531	pyrimidine-containing compound transmembrane transport	0.0347719	0.549982	2	0	2	12
GO:1902260 negative regulation of delayed rectifier potassium channel activity	2	0.549982	0.451	0.167	Biological Process	GO:1902260	negative regulation of delayed rectifier potassium channel activity	0.0347719	0.549982	2	0	2	12
GO:0001823 mesonephros development	6	0.549982	1.354	0.062	Biological Process	GO:0001823	mesonephros development	0.034543	0.549982	5	1	6	97
GO:0015079 potassium ion transmembrane transporter activity	9	0.310314	1.775	0.056	Molecular Function	GO:0015079	potassium ion transmembrane transporter activity	0.0343651	0.310314	9	0	9	161
GO:0030855 epithelial cell differentiation	28	0.548531	6.321	0.036	Biological Process	GO:0030855	epithelial cell differentiation	0.033918	0.548531	28	0	28	778
GO:0014015 positive regulation of gliogenesis	5	0.548531	1.129	0.069	Biological Process	GO:0014015	positive regulation of gliogenesis	0.0338903	0.548531	5	0	5	72
GO:1901568 fatty acid derivative metabolic process	9	0.548531	2.032	0.051	Biological Process	GO:1901568	fatty acid derivative metabolic process	0.033876	0.548531	9	0	9	177
GO:0098609 cell-cell adhesion	31	0.548531	6.998	0.035	Biological Process	GO:0098609	cell-cell adhesion	0.0336587	0.548531	30	1	31	879
GO:0007157 heterophilic cell-cell adhesion via plasma membrane cell adhesion molecules	4	0.548531	0.903	0.082	Biological Process	GO:0007157	heterophilic cell-cell adhesion via plasma membrane cell adhesion molecules	0.0335769	0.548531	3	1	4	49
GO:0022803 passive transmembrane transporter activity	20	0.310314	3.945	0.043	Molecular Function	GO:0022803	passive transmembrane transporter activity	0.0335151	0.310314	19	1	20	465
GO:0015267 channel activity	20	0.310314	3.945	0.043	Molecular Function	GO:0015267	channel activity	0.0328804	0.310314	19	1	20	464
GO:0097733 photoreceptor cell cilium	7	0.223577	1.471	0.059	Cellular Component	GO:0097733	photoreceptor cell cilium	0.0322168	0.223577	7	0	7	118
GO:0008328 ionotropic glutamate receptor complex	4	0.223577	0.84	0.085	Cellular Component	GO:0008328	ionotropic glutamate receptor complex	0.0318912	0.223577	3	1	4	47
GO:0097542 ciliary tip	4	0.223577	0.84	0.085	Cellular Component	GO:0097542	ciliary tip	0.0318912	0.223577	4	0	4	47
GO:0034389 lipid droplet organization	3	0.52543	0.677	0.107	Biological Process	GO:0034389	lipid droplet organization	0.0318811	0.52543	3	0	3	28
GO:0032280 symmetric synapse	2	0.222518	0.42	0.182	Cellular Component	GO:0032280	symmetric synapse	0.0309053	0.222518	2	0	2	11
GO:0050954 sensory perception of mechanical stimulus	9	0.510367	2.032	0.052	Biological Process	GO:0050954	sensory perception of mechanical stimulus	0.030849	0.510367	8	1	9	174
GO:0050771 negative regulation of axonogenesis	5	0.506638	1.129	0.071	Biological Process	GO:0050771	negative regulation of axonogenesis	0.0305062	0.506638	4	1	5	70
GO:0004364 glutathione transferase activity	3	0.294709	0.592	0.12	Molecular Function	GO:0004364	glutathione transferase activity	0.030434	0.294709	3	0	3	25
GO:0004180 carboxypeptidase activity	4	0.294709	0.789	0.093	Molecular Function	GO:0004180	carboxypeptidase activity	0.0300627	0.294709	3	1	4	43
GO:0006183 GTP biosynthetic process	2	0.491075	0.451	0.182	Biological Process	GO:0006183	GTP biosynthetic process	0.0294554	0.491075	2	0	2	11
GO:0006348 chromatin silencing at telomere	2	0.491075	0.451	0.182	Biological Process	GO:0006348	chromatin silencing at telomere	0.0294554	0.491075	2	0	2	11
GO:0060742 epithelial cell differentiation involved in prostate gland development	2	0.491075	0.451	0.182	Biological Process	GO:0060742	epithelial cell differentiation involved in prostate gland development	0.0294554	0.491075	2	0	2	11
GO:0086070 SA node cell to atrial cardiac muscle cell communication	2	0.491075	0.451	0.182	Biological Process	GO:0086070	SA node cell to atrial cardiac muscle cell communication	0.0294554	0.491075	2	0	2	11
GO:0140042 lipid droplet formation	2	0.491075	0.451	0.182	Biological Process	GO:0140042	lipid droplet formation	0.0294554	0.491075	2	0	2	11
GO:1902855 regulation of non-motile cilium assembly	2	0.491075	0.451	0.182	Biological Process	GO:1902855	regulation of non-motile cilium assembly	0.0294554	0.491075	2	0	2	11
GO:1904396 regulation of neuromuscular junction development	2	0.491075	0.451	0.182	Biological Process	GO:1904396	regulation of neuromuscular junction development	0.0294554	0.491075	2	0	2	11
GO:2000574 regulation of microtubule motor activity	2	0.491075	0.451	0.182	Biological Process	GO:2000574	regulation of microtubule motor activity	0.0294554	0.491075	2	0	2	11
GO:0004017 adenylate kinase activity	2	0.292108	0.394	0.2	Molecular Function	GO:0004017	adenylate kinase activity	0.0294017	0.292108	2	0	2	10
GO:0019870 potassium channel inhibitor activity	2	0.292108	0.394	0.2	Molecular Function	GO:0019870	potassium channel inhibitor activity	0.0294017	0.292108	2	0	2	10
GO:0036312 phosphatidylinositol 3-kinase regulatory subunit binding	2	0.292108	0.394	0.2	Molecular Function	GO:0036312	phosphatidylinositol 3-kinase regulatory subunit binding	0.0294017	0.292108	2	0	2	10
GO:0070739 protein-glutamic acid ligase activity	2	0.292108	0.394	0.2	Molecular Function	GO:0070739	protein-glutamic acid ligase activity	0.0294017	0.292108	2	0	2	10
GO:0070740 tubulin-glutamic acid ligase activity	2	0.292108	0.394	0.2	Molecular Function	GO:0070740	tubulin-glutamic acid ligase activity	0.0294017	0.292108	2	0	2	10
GO:0102391 decanoate-CoA ligase activity	2	0.292108	0.394	0.2	Molecular Function	GO:0102391	decanoate-CoA ligase activity	0.0294017	0.292108	2	0	2	10
GO:0010862 positive regulation of pathway-restricted SMAD protein phosphorylation	4	0.491075	0.903	0.085	Biological Process	GO:0010862	positive regulation of pathway-restricted SMAD protein phosphorylation	0.029374	0.491075	4	0	4	47
GO:1901068 guanosine-containing compound metabolic process	4	0.491075	0.903	0.085	Biological Process	GO:1901068	guanosine-containing compound metabolic process	0.029374	0.491075	4	0	4	47
GO:0071378 cellular response to growth hormone stimulus	3	0.491075	0.677	0.111	Biological Process	GO:0071378	cellular response to growth hormone stimulus	0.0289878	0.491075	3	0	3	27
GO:0045211 postsynaptic membrane	13	0.211072	2.731	0.046	Cellular Component	GO:0045211	postsynaptic membrane	0.0289491	0.211072	11	2	13	280
GO:0035637 multicellular organismal signaling	10	0.491075	2.257	0.05	Biological Process	GO:0035637	multicellular organismal signaling	0.0289491	0.491075	10	0	10	200
GO:0072163 mesonephric epithelium development	6	0.491075	1.354	0.065	Biological Process	GO:0072163	mesonephric epithelium development	0.0289105	0.491075	5	1	6	93
GO:0072164 mesonephric tubule development	6	0.491075	1.354	0.065	Biological Process	GO:0072164	mesonephric tubule development	0.0289105	0.491075	5	1	6	93
GO:0014013 regulation of gliogenesis	7	0.491075	1.58	0.059	Biological Process	GO:0014013	regulation of gliogenesis	0.0285354	0.491075	7	0	7	118
GO:0002080 acrosomal membrane	3	0.207192	0.63	0.115	Cellular Component	GO:0002080	acrosomal membrane	0.0280572	0.207192	3	0	3	26
GO:0030990 intraciliary transport particle	3	0.207192	0.63	0.115	Cellular Component	GO:0030990	intraciliary transport particle	0.0280572	0.207192	3	0	3	26
GO:0001657 ureteric bud development	6	0.488492	1.354	0.065	Biological Process	GO:0001657	ureteric bud development	0.0276035	0.488492	5	1	6	92
GO:0001567 cholesterol 25-hydroxylase activity	1	0.292108	0.197	1	Molecular Function	GO:0001567	cholesterol 25-hydroxylase activity	0.0275289	0.292108	1	0	1	1
GO:0001792 polymeric immunoglobulin receptor activity	1	0.292108	0.197	1	Molecular Function	GO:0001792	polymeric immunoglobulin receptor activity	0.0275289	0.292108	1	0	1	1
GO:0004855 xanthine oxidase activity	1	0.292108	0.197	1	Molecular Function	GO:0004855	xanthine oxidase activity	0.0275289	0.292108	1	0	1	1
GO:0005234 extracellularly glutamate-gated ion channel activity	1	0.292108	0.197	1	Molecular Function	GO:0005234	extracellularly glutamate-gated ion channel activity	0.0275289	0.292108	1	0	1	1
GO:0008404 arachidonic acid 14,15-epoxygenase activity	1	0.292108	0.197	1	Molecular Function	GO:0008404	arachidonic acid 14,15-epoxygenase activity	0.0275289	0.292108	1	0	1	1
GO:0008405 arachidonic acid 11,12-epoxygenase activity	1	0.292108	0.197	1	Molecular Function	GO:0008405	arachidonic acid 11,12-epoxygenase activity	0.0275289	0.292108	1	0	1	1
GO:0009917 sterol 5-alpha reductase activity	1	0.292108	0.197	1	Molecular Function	GO:0009917	sterol 5-alpha reductase activity	0.0275289	0.292108	1	0	1	1
GO:0016727 oxidoreductase activity, acting on CH or CH2 groups, oxygen as acceptor	1	0.292108	0.197	1	Molecular Function	GO:0016727	oxidoreductase activity, acting on CH or CH2 groups, oxygen as acceptor	0.0275289	0.292108	1	0	1	1
GO:0019785 ISG15-specific protease activity	1	0.292108	0.197	1	Molecular Function	GO:0019785	ISG15-specific protease activity	0.0275289	0.292108	1	0	1	1
GO:0031768 ghrelin receptor binding	1	0.292108	0.197	1	Molecular Function	GO:0031768	ghrelin receptor binding	0.0275289	0.292108	1	0	1	1
GO:0046789 host cell surface receptor binding	1	0.292108	0.197	1	Molecular Function	GO:0046789	host cell surface receptor binding	0.0275289	0.292108	1	0	1	1
GO:0046812 host cell surface binding	1	0.292108	0.197	1	Molecular Function	GO:0046812	host cell surface binding	0.0275289	0.292108	1	0	1	1
GO:0047224 acetylgalactosaminyl-O-glycosyl-glycoprotein beta-1,3-N-acetylglucosaminyltransferase activity	1	0.292108	0.197	1	Molecular Function	GO:0047224	acetylgalactosaminyl-O-glycosyl-glycoprotein beta-1,3-N-acetylglucosaminyltransferase activity	0.0275289	0.292108	1	0	1	1
GO:0060175 brain-derived neurotrophic factor-activated receptor activity	1	0.292108	0.197	1	Molecular Function	GO:0060175	brain-derived neurotrophic factor-activated receptor activity	0.0275289	0.292108	1	0	1	1
GO:0070251 pristanate-CoA ligase activity	1	0.292108	0.197	1	Molecular Function	GO:0070251	pristanate-CoA ligase activity	0.0275289	0.292108	1	0	1	1
GO:0070674 hypoxanthine dehydrogenase activity	1	0.292108	0.197	1	Molecular Function	GO:0070674	hypoxanthine dehydrogenase activity	0.0275289	0.292108	1	0	1	1
GO:0070675 hypoxanthine oxidase activity	1	0.292108	0.197	1	Molecular Function	GO:0070675	hypoxanthine oxidase activity	0.0275289	0.292108	1	0	1	1
GO:0071614 linoleic acid epoxygenase activity	1	0.292108	0.197	1	Molecular Function	GO:0071614	linoleic acid epoxygenase activity	0.0275289	0.292108	1	0	1	1
GO:0086041 voltage-gated potassium channel activity involved in SA node cell action potential depolarization	1	0.292108	0.197	1	Molecular Function	GO:0086041	voltage-gated potassium channel activity involved in SA node cell action potential depolarization	0.0275289	0.292108	1	0	1	1
GO:0086087 voltage-gated potassium channel activity involved in bundle of His cell action potential repolarization	1	0.292108	0.197	1	Molecular Function	GO:0086087	voltage-gated potassium channel activity involved in bundle of His cell action potential repolarization	0.0275289	0.292108	1	0	1	1
GO:0086090 voltage-gated potassium channel activity involved in SA node cell action potential repolarization	1	0.292108	0.197	1	Molecular Function	GO:0086090	voltage-gated potassium channel activity involved in SA node cell action potential repolarization	0.0275289	0.292108	1	0	1	1
GO:0097160 polychlorinated biphenyl binding	1	0.292108	0.197	1	Molecular Function	GO:0097160	polychlorinated biphenyl binding	0.0275289	0.292108	1	0	1	1
GO:1990407 calcitonin gene-related peptide binding	1	0.292108	0.197	1	Molecular Function	GO:1990407	calcitonin gene-related peptide binding	0.0275289	0.292108	1	0	1	1
GO:0033559 unsaturated fatty acid metabolic process	7	0.487008	1.58	0.06	Biological Process	GO:0033559	unsaturated fatty acid metabolic process	0.0274069	0.487008	7	0	7	117
GO:1902115 regulation of organelle assembly	10	0.47203	2.257	0.051	Biological Process	GO:1902115	regulation of organelle assembly	0.0264547	0.47203	10	0	10	197
GO:0042471 ear morphogenesis	7	0.47138	1.58	0.06	Biological Process	GO:0042471	ear morphogenesis	0.0263091	0.47138	7	0	7	116
GO:0001835 blastocyst hatching	3	0.47138	0.677	0.115	Biological Process	GO:0001835	blastocyst hatching	0.0262405	0.47138	3	0	3	26
GO:0035188 hatching	3	0.47138	0.677	0.115	Biological Process	GO:0035188	hatching	0.0262405	0.47138	3	0	3	26
GO:0046697 decidualization	3	0.47138	0.677	0.115	Biological Process	GO:0046697	decidualization	0.0262405	0.47138	3	0	3	26
GO:0060037 pharyngeal system development	3	0.47138	0.677	0.115	Biological Process	GO:0060037	pharyngeal system development	0.0262405	0.47138	3	0	3	26
GO:0060396 growth hormone receptor signaling pathway	3	0.47138	0.677	0.115	Biological Process	GO:0060396	growth hormone receptor signaling pathway	0.0262405	0.47138	3	0	3	26
GO:0071684 organism emergence from protective structure	3	0.47138	0.677	0.115	Biological Process	GO:0071684	organism emergence from protective structure	0.0262405	0.47138	3	0	3	26
GO:0016323 basolateral plasma membrane	12	0.196324	2.521	0.049	Cellular Component	GO:0016323	basolateral plasma membrane	0.0259039	0.196324	12	0	12	247
GO:0043014 alpha-tubulin binding	4	0.292108	0.789	0.098	Molecular Function	GO:0043014	alpha-tubulin binding	0.025742	0.292108	4	0	4	41
GO:0048487 beta-tubulin binding	4	0.292108	0.789	0.098	Molecular Function	GO:0048487	beta-tubulin binding	0.025742	0.292108	4	0	4	41
GO:0071575 integral component of external side of plasma membrane	1	0.196324	0.21	1	Cellular Component	GO:0071575	integral component of external side of plasma membrane	0.0256162	0.196324	1	0	1	1
GO:0097649 A axonemal microtubule	1	0.196324	0.21	1	Cellular Component	GO:0097649	A axonemal microtubule	0.0256162	0.196324	1	0	1	1
GO:0099189 postsynaptic spectrin-associated cytoskeleton	1	0.196324	0.21	1	Cellular Component	GO:0099189	postsynaptic spectrin-associated cytoskeleton	0.0256162	0.196324	1	0	1	1
GO:0120134 proximal portion of axoneme	1	0.196324	0.21	1	Cellular Component	GO:0120134	proximal portion of axoneme	0.0256162	0.196324	1	0	1	1
GO:0120135 distal portion of axoneme	1	0.196324	0.21	1	Cellular Component	GO:0120135	distal portion of axoneme	0.0256162	0.196324	1	0	1	1
GO:1990718 axonemal central pair projection	1	0.196324	0.21	1	Cellular Component	GO:1990718	axonemal central pair projection	0.0256162	0.196324	1	0	1	1
GO:0022838 substrate-specific channel activity	19	0.292108	3.748	0.045	Molecular Function	GO:0022838	substrate-specific channel activity	0.0252411	0.292108	18	1	19	422
GO:1901879 regulation of protein depolymerization	6	0.46332	1.354	0.067	Biological Process	GO:1901879	regulation of protein depolymerization	0.0251081	0.46332	6	0	6	90
GO:0002510 central B cell tolerance induction	1	0.462574	0.226	1	Biological Process	GO:0002510	central B cell tolerance induction	0.0249606	0.462574	1	0	1	1
GO:0002646 regulation of central tolerance induction	1	0.462574	0.226	1	Biological Process	GO:0002646	regulation of central tolerance induction	0.0249606	0.462574	1	0	1	1
GO:0002648 positive regulation of central tolerance induction	1	0.462574	0.226	1	Biological Process	GO:0002648	positive regulation of central tolerance induction	0.0249606	0.462574	1	0	1	1
GO:0002895 regulation of central B cell tolerance induction	1	0.462574	0.226	1	Biological Process	GO:0002895	regulation of central B cell tolerance induction	0.0249606	0.462574	1	0	1	1
GO:0002897 positive regulation of central B cell tolerance induction	1	0.462574	0.226	1	Biological Process	GO:0002897	positive regulation of central B cell tolerance induction	0.0249606	0.462574	1	0	1	1
GO:0003353 positive regulation of cilium movement	1	0.462574	0.226	1	Biological Process	GO:0003353	positive regulation of cilium movement	0.0249606	0.462574	1	0	1	1
GO:0006151 xanthine oxidation	1	0.462574	0.226	1	Biological Process	GO:0006151	xanthine oxidation	0.0249606	0.462574	1	0	1	1
GO:0007499 ectoderm and mesoderm interaction	1	0.462574	0.226	1	Biological Process	GO:0007499	ectoderm and mesoderm interaction	0.0249606	0.462574	1	0	1	1
GO:0009087 methionine catabolic process	1	0.462574	0.226	1	Biological Process	GO:0009087	methionine catabolic process	0.0249606	0.462574	1	0	1	1
GO:0010938 cytoplasmic microtubule depolymerization	1	0.462574	0.226	1	Biological Process	GO:0010938	cytoplasmic microtubule depolymerization	0.0249606	0.462574	1	0	1	1
GO:0016269 O-glycan processing, core 3	1	0.462574	0.226	1	Biological Process	GO:0016269	O-glycan processing, core 3	0.0249606	0.462574	1	0	1	1
GO:0018979 trichloroethylene metabolic process	1	0.462574	0.226	1	Biological Process	GO:0018979	trichloroethylene metabolic process	0.0249606	0.462574	1	0	1	1
GO:0021509 roof plate formation	1	0.462574	0.226	1	Biological Process	GO:0021509	roof plate formation	0.0249606	0.462574	1	0	1	1
GO:0021831 embryonic olfactory bulb interneuron precursor migration	1	0.462574	0.226	1	Biological Process	GO:0021831	embryonic olfactory bulb interneuron precursor migration	0.0249606	0.462574	1	0	1	1
GO:0030034 microvillar actin bundle assembly	1	0.462574	0.226	1	Biological Process	GO:0030034	microvillar actin bundle assembly	0.0249606	0.462574	1	0	1	1
GO:0032475 otolith formation	1	0.462574	0.226	1	Biological Process	GO:0032475	otolith formation	0.0249606	0.462574	1	0	1	1
GO:0032605 hepatocyte growth factor production	1	0.462574	0.226	1	Biological Process	GO:0032605	hepatocyte growth factor production	0.0249606	0.462574	1	0	1	1
GO:0032646 regulation of hepatocyte growth factor production	1	0.462574	0.226	1	Biological Process	GO:0032646	regulation of hepatocyte growth factor production	0.0249606	0.462574	1	0	1	1
GO:0032686 negative regulation of hepatocyte growth factor production	1	0.462574	0.226	1	Biological Process	GO:0032686	negative regulation of hepatocyte growth factor production	0.0249606	0.462574	1	0	1	1
GO:0035340 inosine transport	1	0.462574	0.226	1	Biological Process	GO:0035340	inosine transport	0.0249606	0.462574	1	0	1	1
GO:0035695 mitophagy by induced vacuole formation	1	0.462574	0.226	1	Biological Process	GO:0035695	mitophagy by induced vacuole formation	0.0249606	0.462574	1	0	1	1
GO:0042196 chlorinated hydrocarbon metabolic process	1	0.462574	0.226	1	Biological Process	GO:0042196	chlorinated hydrocarbon metabolic process	0.0249606	0.462574	1	0	1	1
GO:0048673 collateral sprouting of intact axon in response to injury	1	0.462574	0.226	1	Biological Process	GO:0048673	collateral sprouting of intact axon in response to injury	0.0249606	0.462574	1	0	1	1
GO:0048683 regulation of collateral sprouting of intact axon in response to injury	1	0.462574	0.226	1	Biological Process	GO:0048683	regulation of collateral sprouting of intact axon in response to injury	0.0249606	0.462574	1	0	1	1
GO:0048685 negative regulation of collateral sprouting of intact axon in response to injury	1	0.462574	0.226	1	Biological Process	GO:0048685	negative regulation of collateral sprouting of intact axon in response to injury	0.0249606	0.462574	1	0	1	1
GO:0051758 homologous chromosome movement towards spindle pole involved in homologous chromosome segregation	1	0.462574	0.226	1	Biological Process	GO:0051758	homologous chromosome movement towards spindle pole involved in homologous chromosome segregation	0.0249606	0.462574	1	0	1	1
GO:0051886 negative regulation of timing of anagen	1	0.462574	0.226	1	Biological Process	GO:0051886	negative regulation of timing of anagen	0.0249606	0.462574	1	0	1	1
GO:0060378 regulation of brood size	1	0.462574	0.226	1	Biological Process	GO:0060378	regulation of brood size	0.0249606	0.462574	1	0	1	1
GO:0060404 axonemal microtubule depolymerization	1	0.462574	0.226	1	Biological Process	GO:0060404	axonemal microtubule depolymerization	0.0249606	0.462574	1	0	1	1
GO:0061144 alveolar secondary septum development	1	0.462574	0.226	1	Biological Process	GO:0061144	alveolar secondary septum development	0.0249606	0.462574	1	0	1	1
GO:0061523 cilium disassembly	1	0.462574	0.226	1	Biological Process	GO:0061523	cilium disassembly	0.0249606	0.462574	1	0	1	1
GO:0062035 sensory perception of cold stimulus	1	0.462574	0.226	1	Biological Process	GO:0062035	sensory perception of cold stimulus	0.0249606	0.462574	1	0	1	1
GO:0070462 plus-end specific microtubule depolymerization	1	0.462574	0.226	1	Biological Process	GO:0070462	plus-end specific microtubule depolymerization	0.0249606	0.462574	1	0	1	1
GO:0072016 glomerular parietal epithelial cell development	1	0.462574	0.226	1	Biological Process	GO:0072016	glomerular parietal epithelial cell development	0.0249606	0.462574	1	0	1	1
GO:0086050 membrane repolarization during bundle of His cell action potential	1	0.462574	0.226	1	Biological Process	GO:0086050	membrane repolarization during bundle of His cell action potential	0.0249606	0.462574	1	0	1	1
GO:0086052 membrane repolarization during SA node cell action potential	1	0.462574	0.226	1	Biological Process	GO:0086052	membrane repolarization during SA node cell action potential	0.0249606	0.462574	1	0	1	1
GO:0097497 blood vessel endothelial cell delamination	1	0.462574	0.226	1	Biological Process	GO:0097497	blood vessel endothelial cell delamination	0.0249606	0.462574	1	0	1	1
GO:0099540 trans-synaptic signaling by neuropeptide	1	0.462574	0.226	1	Biological Process	GO:0099540	trans-synaptic signaling by neuropeptide	0.0249606	0.462574	1	0	1	1
GO:0099551 trans-synaptic signaling by neuropeptide, modulating synaptic transmission	1	0.462574	0.226	1	Biological Process	GO:0099551	trans-synaptic signaling by neuropeptide, modulating synaptic transmission	0.0249606	0.462574	1	0	1	1
GO:0120169 detection of cold stimulus involved in thermoception	1	0.462574	0.226	1	Biological Process	GO:0120169	detection of cold stimulus involved in thermoception	0.0249606	0.462574	1	0	1	1
GO:1901248 positive regulation of lung ciliated cell differentiation	1	0.462574	0.226	1	Biological Process	GO:1901248	positive regulation of lung ciliated cell differentiation	0.0249606	0.462574	1	0	1	1
GO:1901676 positive regulation of histone H3-K27 acetylation	1	0.462574	0.226	1	Biological Process	GO:1901676	positive regulation of histone H3-K27 acetylation	0.0249606	0.462574	1	0	1	1
GO:1902104 positive regulation of metaphase/anaphase transition of meiotic cell cycle	1	0.462574	0.226	1	Biological Process	GO:1902104	positive regulation of metaphase/anaphase transition of meiotic cell cycle	0.0249606	0.462574	1	0	1	1
GO:1902691 respiratory basal cell differentiation	1	0.462574	0.226	1	Biological Process	GO:1902691	respiratory basal cell differentiation	0.0249606	0.462574	1	0	1	1
GO:1904118 regulation of otic vesicle morphogenesis	1	0.462574	0.226	1	Biological Process	GO:1904118	regulation of otic vesicle morphogenesis	0.0249606	0.462574	1	0	1	1
GO:1904120 positive regulation of otic vesicle morphogenesis	1	0.462574	0.226	1	Biological Process	GO:1904120	positive regulation of otic vesicle morphogenesis	0.0249606	0.462574	1	0	1	1
GO:1904897 regulation of hepatic stellate cell proliferation	1	0.462574	0.226	1	Biological Process	GO:1904897	regulation of hepatic stellate cell proliferation	0.0249606	0.462574	1	0	1	1
GO:1904899 positive regulation of hepatic stellate cell proliferation	1	0.462574	0.226	1	Biological Process	GO:1904899	positive regulation of hepatic stellate cell proliferation	0.0249606	0.462574	1	0	1	1
GO:1905134 positive regulation of meiotic chromosome separation	1	0.462574	0.226	1	Biological Process	GO:1905134	positive regulation of meiotic chromosome separation	0.0249606	0.462574	1	0	1	1
GO:1905186 regulation of metaphase/anaphase transition of meiosis I	1	0.462574	0.226	1	Biological Process	GO:1905186	regulation of metaphase/anaphase transition of meiosis I	0.0249606	0.462574	1	0	1	1
GO:1905188 positive regulation of metaphase/anaphase transition of meiosis I	1	0.462574	0.226	1	Biological Process	GO:1905188	positive regulation of metaphase/anaphase transition of meiosis I	0.0249606	0.462574	1	0	1	1
GO:1905413 regulation of dense core granule exocytosis	1	0.462574	0.226	1	Biological Process	GO:1905413	regulation of dense core granule exocytosis	0.0249606	0.462574	1	0	1	1
GO:1905503 regulation of motile cilium assembly	1	0.462574	0.226	1	Biological Process	GO:1905503	regulation of motile cilium assembly	0.0249606	0.462574	1	0	1	1
GO:1905505 positive regulation of motile cilium assembly	1	0.462574	0.226	1	Biological Process	GO:1905505	positive regulation of motile cilium assembly	0.0249606	0.462574	1	0	1	1
GO:1990227 paranodal junction maintenance	1	0.462574	0.226	1	Biological Process	GO:1990227	paranodal junction maintenance	0.0249606	0.462574	1	0	1	1
GO:1990922 hepatic stellate cell proliferation	1	0.462574	0.226	1	Biological Process	GO:1990922	hepatic stellate cell proliferation	0.0249606	0.462574	1	0	1	1
GO:1990949 metaphase/anaphase transition of meiosis I	1	0.462574	0.226	1	Biological Process	GO:1990949	metaphase/anaphase transition of meiosis I	0.0249606	0.462574	1	0	1	1
GO:2001049 regulation of tendon cell differentiation	1	0.462574	0.226	1	Biological Process	GO:2001049	regulation of tendon cell differentiation	0.0249606	0.462574	1	0	1	1
GO:2001051 positive regulation of tendon cell differentiation	1	0.462574	0.226	1	Biological Process	GO:2001051	positive regulation of tendon cell differentiation	0.0249606	0.462574	1	0	1	1
GO:2001114 positive regulation of cellular response to hepatocyte growth factor stimulus	1	0.462574	0.226	1	Biological Process	GO:2001114	positive regulation of cellular response to hepatocyte growth factor stimulus	0.0249606	0.462574	1	0	1	1
GO:0003263 cardioblast proliferation	2	0.462574	0.451	0.2	Biological Process	GO:0003263	cardioblast proliferation	0.024499	0.462574	2	0	2	10
GO:0003264 regulation of cardioblast proliferation	2	0.462574	0.451	0.2	Biological Process	GO:0003264	regulation of cardioblast proliferation	0.024499	0.462574	2	0	2	10
GO:0006228 UTP biosynthetic process	2	0.462574	0.451	0.2	Biological Process	GO:0006228	UTP biosynthetic process	0.024499	0.462574	2	0	2	10
GO:0006971 hypotonic response	2	0.462574	0.451	0.2	Biological Process	GO:0006971	hypotonic response	0.024499	0.462574	2	0	2	10
GO:0010359 regulation of anion channel activity	2	0.462574	0.451	0.2	Biological Process	GO:0010359	regulation of anion channel activity	0.024499	0.462574	2	0	2	10
GO:0043587 tongue morphogenesis	2	0.462574	0.451	0.2	Biological Process	GO:0043587	tongue morphogenesis	0.024499	0.462574	2	0	2	10
GO:0046548 retinal rod cell development	2	0.462574	0.451	0.2	Biological Process	GO:0046548	retinal rod cell development	0.024499	0.462574	2	0	2	10
GO:0060525 prostate glandular acinus development	2	0.462574	0.451	0.2	Biological Process	GO:0060525	prostate glandular acinus development	0.024499	0.462574	2	0	2	10
GO:0071600 otic vesicle morphogenesis	2	0.462574	0.451	0.2	Biological Process	GO:0071600	otic vesicle morphogenesis	0.024499	0.462574	2	0	2	10
GO:0090281 negative regulation of calcium ion import	2	0.462574	0.451	0.2	Biological Process	GO:0090281	negative regulation of calcium ion import	0.024499	0.462574	2	0	2	10
GO:2001225 regulation of chloride transport	2	0.462574	0.451	0.2	Biological Process	GO:2001225	regulation of chloride transport	0.024499	0.462574	2	0	2	10
GO:0070696 transmembrane receptor protein serine/threonine kinase binding	3	0.292108	0.592	0.13	Molecular Function	GO:0070696	transmembrane receptor protein serine/threonine kinase binding	0.0243969	0.292108	2	1	3	23
GO:0007043 cell-cell junction assembly	8	0.462574	1.806	0.057	Biological Process	GO:0007043	cell-cell junction assembly	0.0243379	0.462574	8	0	8	140
GO:0006023 aminoglycan biosynthetic process	7	0.462574	1.58	0.061	Biological Process	GO:0006023	aminoglycan biosynthetic process	0.0242043	0.462574	7	0	7	114
GO:0097435 supramolecular fiber organization	27	0.462574	6.095	0.037	Biological Process	GO:0097435	supramolecular fiber organization	0.023996	0.462574	26	1	27	721
GO:0005222 intracellular cAMP-activated cation channel activity	2	0.292108	0.394	0.222	Molecular Function	GO:0005222	intracellular cAMP-activated cation channel activity	0.0239521	0.292108	2	0	2	9
GO:0031957 very long-chain fatty acid-CoA ligase activity	2	0.292108	0.394	0.222	Molecular Function	GO:0031957	very long-chain fatty acid-CoA ligase activity	0.0239521	0.292108	2	0	2	9
GO:0070097 delta-catenin binding	2	0.292108	0.394	0.222	Molecular Function	GO:0070097	delta-catenin binding	0.0239521	0.292108	2	0	2	9
GO:0097371 MDM2/MDM4 family protein binding	2	0.292108	0.394	0.222	Molecular Function	GO:0097371	MDM2/MDM4 family protein binding	0.0239521	0.292108	2	0	2	9
GO:0098534 centriole assembly	4	0.462574	0.903	0.091	Biological Process	GO:0098534	centriole assembly	0.0236865	0.462574	4	0	4	44
GO:0060389 pathway-restricted SMAD protein phosphorylation	5	0.462574	1.129	0.077	Biological Process	GO:0060389	pathway-restricted SMAD protein phosphorylation	0.0230038	0.462574	4	1	5	65
GO:0005267 potassium channel activity	8	0.292108	1.578	0.064	Molecular Function	GO:0005267	potassium channel activity	0.022338	0.292108	8	0	8	125
GO:0072073 kidney epithelium development	8	0.462574	1.806	0.058	Biological Process	GO:0072073	kidney epithelium development	0.0217067	0.462574	7	1	8	137
GO:0050145 nucleoside monophosphate kinase activity	3	0.292108	0.592	0.136	Molecular Function	GO:0050145	nucleoside monophosphate kinase activity	0.0216472	0.292108	3	0	3	22
GO:0045724 positive regulation of cilium assembly	3	0.462574	0.677	0.125	Biological Process	GO:0045724	positive regulation of cilium assembly	0.0211867	0.462574	3	0	3	24
GO:0005879 axonemal microtubule	2	0.174664	0.42	0.222	Cellular Component	GO:0005879	axonemal microtubule	0.0209233	0.174664	2	0	2	9
GO:0042805 actinin binding	4	0.292108	0.789	0.105	Molecular Function	GO:0042805	actinin binding	0.0200037	0.292108	4	0	4	38
GO:0003266 regulation of secondary heart field cardioblast proliferation	2	0.462574	0.451	0.222	Biological Process	GO:0003266	regulation of secondary heart field cardioblast proliferation	0.0199244	0.462574	2	0	2	9
GO:0042048 olfactory behavior	2	0.462574	0.451	0.222	Biological Process	GO:0042048	olfactory behavior	0.0199244	0.462574	2	0	2	9
GO:0051124 synaptic growth at neuromuscular junction	2	0.462574	0.451	0.222	Biological Process	GO:0051124	synaptic growth at neuromuscular junction	0.0199244	0.462574	2	0	2	9
GO:0086015 SA node cell action potential	2	0.462574	0.451	0.222	Biological Process	GO:0086015	SA node cell action potential	0.0199244	0.462574	2	0	2	9
GO:0086018 SA node cell to atrial cardiac muscle cell signaling	2	0.462574	0.451	0.222	Biological Process	GO:0086018	SA node cell to atrial cardiac muscle cell signaling	0.0199244	0.462574	2	0	2	9
GO:0090647 modulation of age-related behavioral decline	2	0.462574	0.451	0.222	Biological Process	GO:0090647	modulation of age-related behavioral decline	0.0199244	0.462574	2	0	2	9
GO:0097119 postsynaptic density protein 95 clustering	2	0.462574	0.451	0.222	Biological Process	GO:0097119	postsynaptic density protein 95 clustering	0.0199244	0.462574	2	0	2	9
GO:0001917 photoreceptor inner segment	5	0.168137	1.05	0.082	Cellular Component	GO:0001917	photoreceptor inner segment	0.0198495	0.168137	5	0	5	61
GO:0006821 chloride transport	7	0.462574	1.58	0.064	Biological Process	GO:0006821	chloride transport	0.0194552	0.462574	7	0	7	109
GO:0042623 ATPase activity, coupled	14	0.292108	2.761	0.051	Molecular Function	GO:0042623	ATPase activity, coupled	0.0189224	0.292108	13	1	14	272
GO:0016338 calcium-independent cell-cell adhesion via plasma membrane cell-adhesion molecules	3	0.462574	0.677	0.13	Biological Process	GO:0016338	calcium-independent cell-cell adhesion via plasma membrane cell-adhesion molecules	0.0188806	0.462574	3	0	3	23
GO:0060479 lung cell differentiation	3	0.462574	0.677	0.13	Biological Process	GO:0060479	lung cell differentiation	0.0188806	0.462574	3	0	3	23
GO:0048468 cell development	69	0.462574	15.576	0.032	Biological Process	GO:0048468	cell development	0.0182922	0.462574	67	2	69	2160
GO:0060393 regulation of pathway-restricted SMAD protein phosphorylation	5	0.462574	1.129	0.082	Biological Process	GO:0060393	regulation of pathway-restricted SMAD protein phosphorylation	0.01795	0.462574	4	1	5	61
GO:0090184 positive regulation of kidney development	4	0.462574	0.903	0.1	Biological Process	GO:0090184	positive regulation of kidney development	0.0172284	0.462574	4	0	4	40
GO:0060487 lung epithelial cell differentiation	3	0.462574	0.677	0.136	Biological Process	GO:0060487	lung epithelial cell differentiation	0.0167213	0.462574	3	0	3	22
GO:0045214 sarcomere organization	4	0.462574	0.903	0.103	Biological Process	GO:0045214	sarcomere organization	0.015809	0.462574	4	0	4	39
GO:0060677 ureteric bud elongation	2	0.462574	0.451	0.25	Biological Process	GO:0060677	ureteric bud elongation	0.0157545	0.462574	2	0	2	8
GO:0071476 cellular hypotonic response	2	0.462574	0.451	0.25	Biological Process	GO:0071476	cellular hypotonic response	0.0157545	0.462574	2	0	2	8
GO:0072172 mesonephric tubule formation	2	0.462574	0.451	0.25	Biological Process	GO:0072172	mesonephric tubule formation	0.0157545	0.462574	2	0	2	8
GO:1905278 positive regulation of epithelial tube formation	2	0.462574	0.451	0.25	Biological Process	GO:1905278	positive regulation of epithelial tube formation	0.0157545	0.462574	2	0	2	8
GO:2000698 positive regulation of epithelial cell differentiation involved in kidney development	2	0.462574	0.451	0.25	Biological Process	GO:2000698	positive regulation of epithelial cell differentiation involved in kidney development	0.0157545	0.462574	2	0	2	8
GO:2001300 lipoxin metabolic process	2	0.462574	0.451	0.25	Biological Process	GO:2001300	lipoxin metabolic process	0.0157545	0.462574	2	0	2	8
GO:0005230 extracellular ligand-gated ion channel activity	6	0.292108	1.183	0.082	Molecular Function	GO:0005230	extracellular ligand-gated ion channel activity	0.0152072	0.292108	5	1	6	73
GO:1990351 transporter complex	16	0.127109	3.361	0.047	Cellular Component	GO:1990351	transporter complex	0.0147852	0.127109	15	1	16	340
GO:0007605 sensory perception of sound	9	0.462574	2.032	0.059	Biological Process	GO:0007605	sensory perception of sound	0.0147499	0.462574	8	1	9	153
GO:0043651 linoleic acid metabolic process	3	0.462574	0.677	0.143	Biological Process	GO:0043651	linoleic acid metabolic process	0.0147085	0.462574	3	0	3	21
GO:0034703 cation channel complex	12	0.121697	2.521	0.053	Cellular Component	GO:0034703	cation channel complex	0.0139445	0.121697	11	1	12	226
GO:0034705 potassium channel complex	7	0.121144	1.471	0.071	Cellular Component	GO:0034705	potassium channel complex	0.0136708	0.121144	7	0	7	99
GO:0022836 gated channel activity	17	0.292108	3.353	0.05	Molecular Function	GO:0022836	gated channel activity	0.013512	0.292108	16	1	17	340
GO:0045216 cell-cell junction organization	10	0.429019	2.257	0.057	Biological Process	GO:0045216	cell-cell junction organization	0.013115	0.429019	10	0	10	176
GO:0098960 postsynaptic neurotransmitter receptor activity	5	0.2894	0.986	0.098	Molecular Function	GO:0098960	postsynaptic neurotransmitter receptor activity	0.0128622	0.2894	4	1	5	51
GO:0001520 outer dense fiber	2	0.113635	0.42	0.286	Cellular Component	GO:0001520	outer dense fiber	0.0126261	0.113635	2	0	2	7
GO:0035686 sperm fibrous sheath	2	0.113635	0.42	0.286	Cellular Component	GO:0035686	sperm fibrous sheath	0.0126261	0.113635	2	0	2	7
GO:0030046 parallel actin filament bundle assembly	2	0.395966	0.451	0.286	Biological Process	GO:0030046	parallel actin filament bundle assembly	0.0120129	0.395966	2	0	2	7
GO:0035608 protein deglutamylation	2	0.395966	0.451	0.286	Biological Process	GO:0035608	protein deglutamylation	0.0120129	0.395966	2	0	2	7
GO:0051458 corticotropin secretion	2	0.395966	0.451	0.286	Biological Process	GO:0051458	corticotropin secretion	0.0120129	0.395966	1	1	2	7
GO:2001301 lipoxin biosynthetic process	2	0.395966	0.451	0.286	Biological Process	GO:2001301	lipoxin biosynthetic process	0.0120129	0.395966	2	0	2	7
GO:0060541 respiratory system development	11	0.39287	2.483	0.055	Biological Process	GO:0060541	respiratory system development	0.011555	0.39287	11	0	11	199
GO:0006690 icosanoid metabolic process	8	0.39287	1.806	0.066	Biological Process	GO:0006690	icosanoid metabolic process	0.0114973	0.39287	8	0	8	122
GO:0034702 ion channel complex	15	0.103582	3.151	0.05	Cellular Component	GO:0034702	ion channel complex	0.0111495	0.103582	14	1	15	301
GO:1901317 regulation of flagellated sperm motility	3	0.384038	0.677	0.158	Biological Process	GO:1901317	regulation of flagellated sperm motility	0.0111174	0.384038	3	0	3	19
GO:0043113 receptor clustering	5	0.382491	1.129	0.093	Biological Process	GO:0043113	receptor clustering	0.010984	0.382491	5	0	5	54
GO:0042472 inner ear morphogenesis	7	0.378633	1.58	0.072	Biological Process	GO:0042472	inner ear morphogenesis	0.0107855	0.378633	7	0	7	97
GO:0022839 ion gated channel activity	17	0.245435	3.353	0.051	Molecular Function	GO:0022839	ion gated channel activity	0.0105874	0.245435	16	1	17	331
GO:0099094 ligand-gated cation channel activity	8	0.245435	1.578	0.073	Molecular Function	GO:0099094	ligand-gated cation channel activity	0.0105045	0.245435	7	1	8	109
GO:0002065 columnar/cuboidal epithelial cell differentiation	8	0.370555	1.806	0.067	Biological Process	GO:0002065	columnar/cuboidal epithelial cell differentiation	0.0104696	0.370555	8	0	8	120
GO:1902495 transmembrane transporter complex	16	0.0941382	3.361	0.049	Cellular Component	GO:1902495	transmembrane transporter complex	0.0099695	0.0941382	15	1	16	325
GO:0035372 protein localization to microtubule	3	0.340301	0.677	0.167	Biological Process	GO:0035372	protein localization to microtubule	0.00953599	0.340301	3	0	3	18
GO:0002067 glandular epithelial cell differentiation	5	0.338181	1.129	0.096	Biological Process	GO:0002067	glandular epithelial cell differentiation	0.00939828	0.338181	5	0	5	52
GO:1902117 positive regulation of organelle assembly	6	0.331079	1.354	0.083	Biological Process	GO:1902117	positive regulation of organelle assembly	0.00912423	0.331079	6	0	6	72
GO:0051459 regulation of corticotropin secretion	2	0.319237	0.451	0.333	Biological Process	GO:0051459	regulation of corticotropin secretion	0.00872394	0.319237	1	1	2	6
GO:0060676 ureteric bud formation	2	0.319237	0.451	0.333	Biological Process	GO:0060676	ureteric bud formation	0.00872394	0.319237	2	0	2	6
GO:0061196 fungiform papilla development	2	0.319237	0.451	0.333	Biological Process	GO:0061196	fungiform papilla development	0.00872394	0.319237	2	0	2	6
GO:0004181 metallocarboxypeptidase activity	4	0.192709	0.789	0.138	Molecular Function	GO:0004181	metallocarboxypeptidase activity	0.00780913	0.192709	3	1	4	29
GO:0001676 long-chain fatty acid metabolic process	8	0.277959	1.806	0.071	Biological Process	GO:0001676	long-chain fatty acid metabolic process	0.00740279	0.277959	8	0	8	113
GO:0015277 kainate selective glutamate receptor activity	2	0.182516	0.394	0.4	Molecular Function	GO:0015277	kainate selective glutamate receptor activity	0.00715748	0.182516	2	0	2	5
GO:0031114 regulation of microtubule depolymerization	4	0.267671	0.903	0.129	Biological Process	GO:0031114	regulation of microtubule depolymerization	0.00706682	0.267671	4	0	4	31
GO:0019205 nucleobase-containing compound kinase activity	5	0.182516	0.986	0.114	Molecular Function	GO:0019205	nucleobase-containing compound kinase activity	0.00695157	0.182516	5	0	5	44
GO:0098536 deuterosome	2	0.0597185	0.42	0.4	Cellular Component	GO:0098536	deuterosome	0.00622067	0.0597185	2	0	2	5
GO:0022824 transmitter-gated ion channel activity	6	0.164454	1.183	0.1	Molecular Function	GO:0022824	transmitter-gated ion channel activity	0.00601922	0.164454	5	1	6	60
GO:0022835 transmitter-gated channel activity	6	0.164454	1.183	0.1	Molecular Function	GO:0022835	transmitter-gated channel activity	0.00601922	0.164454	5	1	6	60
GO:0097731 9+0 non-motile cilium	9	0.0587116	1.891	0.07	Cellular Component	GO:0097731	9+0 non-motile cilium	0.00601386	0.0587116	9	0	9	129
GO:0008582 regulation of synaptic growth at neuromuscular junction	2	0.225962	0.451	0.4	Biological Process	GO:0008582	regulation of synaptic growth at neuromuscular junction	0.00591332	0.225962	2	0	2	5
GO:0035610 protein side chain deglutamylation	2	0.225962	0.451	0.4	Biological Process	GO:0035610	protein side chain deglutamylation	0.00591332	0.225962	2	0	2	5
GO:0051461 positive regulation of corticotropin secretion	2	0.225962	0.451	0.4	Biological Process	GO:0051461	positive regulation of corticotropin secretion	0.00591332	0.225962	1	1	2	5
GO:0060012 synaptic transmission, glycinergic	2	0.225962	0.451	0.4	Biological Process	GO:0060012	synaptic transmission, glycinergic	0.00591332	0.225962	2	0	2	5
GO:0061197 fungiform papilla morphogenesis	2	0.225962	0.451	0.4	Biological Process	GO:0061197	fungiform papilla morphogenesis	0.00591332	0.225962	2	0	2	5
GO:0061550 cranial ganglion development	2	0.225962	0.451	0.4	Biological Process	GO:0061550	cranial ganglion development	0.00591332	0.225962	2	0	2	5
GO:0097742 de novo centriole assembly	2	0.225962	0.451	0.4	Biological Process	GO:0097742	de novo centriole assembly	0.00591332	0.225962	2	0	2	5
GO:0098535 de novo centriole assembly involved in multi-ciliated epithelial cell differentiation	2	0.225962	0.451	0.4	Biological Process	GO:0098535	de novo centriole assembly involved in multi-ciliated epithelial cell differentiation	0.00591332	0.225962	2	0	2	5
GO:1904825 protein localization to microtubule plus-end	2	0.225962	0.451	0.4	Biological Process	GO:1904825	protein localization to microtubule plus-end	0.00591332	0.225962	2	0	2	5
GO:1905725 protein localization to microtubule end	2	0.225962	0.451	0.4	Biological Process	GO:1905725	protein localization to microtubule end	0.00591332	0.225962	2	0	2	5
GO:0007507 heart development	24	0.225962	5.418	0.044	Biological Process	GO:0007507	heart development	0.00572874	0.225962	22	2	24	548
GO:0071599 otic vesicle development	3	0.225962	0.677	0.2	Biological Process	GO:0071599	otic vesicle development	0.00562008	0.225962	3	0	3	15
GO:0031110 regulation of microtubule polymerization or depolymerization	7	0.225962	1.58	0.082	Biological Process	GO:0031110	regulation of microtubule polymerization or depolymerization	0.00533631	0.225962	7	0	7	85
GO:0016594 glycine binding	3	0.142037	0.592	0.231	Molecular Function	GO:0016594	glycine binding	0.00482739	0.142037	3	0	3	13
GO:0016776 phosphotransferase activity, phosphate group as acceptor	5	0.140971	0.986	0.125	Molecular Function	GO:0016776	phosphotransferase activity, phosphate group as acceptor	0.00460688	0.140971	5	0	5	40
GO:0098858 actin-based cell projection	13	0.0451157	2.731	0.059	Cellular Component	GO:0098858	actin-based cell projection	0.0045429	0.0451157	11	2	13	220
GO:0060395 SMAD protein signal transduction	7	0.1891	1.58	0.085	Biological Process	GO:0060395	SMAD protein signal transduction	0.00437935	0.1891	6	1	7	82
GO:0004127 cytidylate kinase activity	2	0.139424	0.394	0.5	Molecular Function	GO:0004127	cytidylate kinase activity	0.00437409	0.139424	2	0	2	4
GO:0016933 extracellularly glycine-gated ion channel activity	2	0.139424	0.394	0.5	Molecular Function	GO:0016933	extracellularly glycine-gated ion channel activity	0.00437409	0.139424	2	0	2	4
GO:0016934 extracellularly glycine-gated chloride channel activity	2	0.139424	0.394	0.5	Molecular Function	GO:0016934	extracellularly glycine-gated chloride channel activity	0.00437409	0.139424	2	0	2	4
GO:0061512 protein localization to cilium	6	0.177678	1.354	0.098	Biological Process	GO:0061512	protein localization to cilium	0.00407368	0.177678	6	0	6	61
GO:0036038 MKS complex	3	0.0398604	0.63	0.231	Cellular Component	GO:0036038	MKS complex	0.00394452	0.0398604	3	0	3	13
GO:0032983 kainate selective glutamate receptor complex	2	0.0390518	0.42	0.5	Cellular Component	GO:0032983	kainate selective glutamate receptor complex	0.0037967	0.0390518	2	0	2	4
GO:0036156 inner dynein arm	2	0.0390518	0.42	0.5	Cellular Component	GO:0036156	inner dynein arm	0.0037967	0.0390518	2	0	2	4
GO:0098850 extrinsic component of synaptic vesicle membrane	2	0.0390518	0.42	0.5	Cellular Component	GO:0098850	extrinsic component of synaptic vesicle membrane	0.0037967	0.0390518	2	0	2	4
GO:0032391 photoreceptor connecting cilium	5	0.0390518	1.05	0.122	Cellular Component	GO:0032391	photoreceptor connecting cilium	0.00378492	0.0390518	5	0	5	41
GO:1905332 positive regulation of morphogenesis of an epithelium	5	0.165972	1.129	0.119	Biological Process	GO:1905332	positive regulation of morphogenesis of an epithelium	0.00376685	0.165972	5	0	5	42
GO:0035235 ionotropic glutamate receptor signaling pathway	4	0.164845	0.903	0.154	Biological Process	GO:0035235	ionotropic glutamate receptor signaling pathway	0.00370309	0.164845	3	1	4	26
GO:0030309 poly-N-acetyllactosamine metabolic process	3	0.164845	0.677	0.231	Biological Process	GO:0030309	poly-N-acetyllactosamine metabolic process	0.00366596	0.164845	3	0	3	13
GO:0035962 response to interleukin-13	2	0.163971	0.451	0.5	Biological Process	GO:0035962	response to interleukin-13	0.00360751	0.163971	2	0	2	4
GO:0060681 branch elongation involved in ureteric bud branching	2	0.163971	0.451	0.5	Biological Process	GO:0060681	branch elongation involved in ureteric bud branching	0.00360751	0.163971	2	0	2	4
GO:0061055 myotome development	2	0.163971	0.451	0.5	Biological Process	GO:0061055	myotome development	0.00360751	0.163971	2	0	2	4
GO:0061551 trigeminal ganglion development	2	0.163971	0.451	0.5	Biological Process	GO:0061551	trigeminal ganglion development	0.00360751	0.163971	2	0	2	4
GO:0072106 regulation of ureteric bud formation	2	0.163971	0.451	0.5	Biological Process	GO:0072106	regulation of ureteric bud formation	0.00360751	0.163971	2	0	2	4
GO:0072107 positive regulation of ureteric bud formation	2	0.163971	0.451	0.5	Biological Process	GO:0072107	positive regulation of ureteric bud formation	0.00360751	0.163971	2	0	2	4
GO:0001895 retina homeostasis	7	0.163971	1.58	0.089	Biological Process	GO:0001895	retina homeostasis	0.00355811	0.163971	7	0	7	79
GO:0070840 dynein complex binding	4	0.12077	0.789	0.174	Molecular Function	GO:0070840	dynein complex binding	0.00331526	0.12077	4	0	4	23
GO:0005881 cytoplasmic microtubule	7	0.0365977	1.471	0.092	Cellular Component	GO:0005881	cytoplasmic microtubule	0.00330396	0.0365977	7	0	7	76
GO:0002021 response to dietary excess	4	0.156799	0.903	0.16	Biological Process	GO:0002021	response to dietary excess	0.00319553	0.156799	4	0	4	25
GO:0016266 O-glycan processing	6	0.156799	1.354	0.103	Biological Process	GO:0016266	O-glycan processing	0.00316092	0.156799	6	0	6	58
GO:0008532 N-acetyllactosaminide beta-1,3-N-acetylglucosaminyltransferase activity	3	0.110985	0.592	0.273	Molecular Function	GO:0008532	N-acetyllactosaminide beta-1,3-N-acetylglucosaminyltransferase activity	0.00290157	0.110985	3	0	3	11
GO:0045294 alpha-catenin binding	3	0.110985	0.592	0.273	Molecular Function	GO:0045294	alpha-catenin binding	0.00290157	0.110985	3	0	3	11
GO:0030311 poly-N-acetyllactosamine biosynthetic process	3	0.144241	0.677	0.25	Biological Process	GO:0030311	poly-N-acetyllactosamine biosynthetic process	0.00287279	0.144241	3	0	3	12
GO:0031109 microtubule polymerization or depolymerization	9	0.143189	2.032	0.076	Biological Process	GO:0031109	microtubule polymerization or depolymerization	0.00281867	0.143189	9	0	9	118
GO:0005737 cytoplasm	334	0.0313869	70.168	0.028	Cellular Component	GO:0005737	cytoplasm	0.00277904	0.0313869	326	8	334	11914
GO:0051261 protein depolymerization	9	0.13678	2.032	0.077	Biological Process	GO:0051261	protein depolymerization	0.00266084	0.13678	9	0	9	117
GO:0016324 apical plasma membrane	19	0.0295222	3.992	0.053	Cellular Component	GO:0016324	apical plasma membrane	0.00256269	0.0295222	19	0	19	361
GO:0005902 microvillus	8	0.0272475	1.681	0.088	Cellular Component	GO:0005902	microvillus	0.00231793	0.0272475	7	1	8	91
GO:0000003 reproduction	54	0.117481	12.19	0.037	Biological Process	GO:0000003	reproduction	0.00225821	0.117481	54	0	54	1459
GO:0047223 beta-1,3-galactosyl-O-glycosyl-glycoprotein beta-1,3-N-acetylglucosaminyltransferase activity	2	0.0946763	0.394	0.667	Molecular Function	GO:0047223	beta-1,3-galactosyl-O-glycosyl-glycoprotein beta-1,3-N-acetylglucosaminyltransferase activity	0.00222768	0.0946763	2	0	2	3
GO:0099550 trans-synaptic signaling, modulating synaptic transmission	3	0.115586	0.677	0.273	Biological Process	GO:0099550	trans-synaptic signaling, modulating synaptic transmission	0.00219501	0.115586	3	0	3	11
GO:0022414 reproductive process	54	0.115192	12.19	0.037	Biological Process	GO:0022414	reproductive process	0.00216085	0.115192	54	0	54	1456
GO:0045503 dynein light chain binding	3	0.0946763	0.592	0.3	Molecular Function	GO:0045503	dynein light chain binding	0.00215403	0.0946763	3	0	3	10
GO:0042073 intraciliary transport	6	0.10741	1.354	0.113	Biological Process	GO:0042073	intraciliary transport	0.00199	0.10741	6	0	6	53
GO:0090651 apical cytoplasm	2	0.0231735	0.42	0.667	Cellular Component	GO:0090651	apical cytoplasm	0.00193113	0.0231735	1	1	2	3
GO:0030910 olfactory placode formation	2	0.100247	0.451	0.667	Biological Process	GO:0030910	olfactory placode formation	0.00183408	0.100247	2	0	2	3
GO:0061966 establishment of left/right asymmetry	2	0.100247	0.451	0.667	Biological Process	GO:0061966	establishment of left/right asymmetry	0.00183408	0.100247	2	0	2	3
GO:0071698 olfactory placode development	2	0.100247	0.451	0.667	Biological Process	GO:0071698	olfactory placode development	0.00183408	0.100247	2	0	2	3
GO:0071699 olfactory placode morphogenesis	2	0.100247	0.451	0.667	Biological Process	GO:0071699	olfactory placode morphogenesis	0.00183408	0.100247	2	0	2	3
GO:0072095 regulation of branch elongation involved in ureteric bud branching	2	0.100247	0.451	0.667	Biological Process	GO:0072095	regulation of branch elongation involved in ureteric bud branching	0.00183408	0.100247	2	0	2	3
GO:0072139 glomerular parietal epithelial cell differentiation	2	0.100247	0.451	0.667	Biological Process	GO:0072139	glomerular parietal epithelial cell differentiation	0.00183408	0.100247	2	0	2	3
GO:0072513 positive regulation of secondary heart field cardioblast proliferation	2	0.100247	0.451	0.667	Biological Process	GO:0072513	positive regulation of secondary heart field cardioblast proliferation	0.00183408	0.100247	2	0	2	3
GO:0098590 plasma membrane region	48	0.02116	10.084	0.04	Cellular Component	GO:0098590	plasma membrane region	0.0017266	0.02116	45	3	48	1210
GO:0045177 apical part of cell	22	0.02116	4.622	0.051	Cellular Component	GO:0045177	apical part of cell	0.0016927	0.02116	21	1	22	429
GO:0005509 calcium ion binding	34	0.0800202	6.706	0.047	Molecular Function	GO:0005509	calcium ion binding	0.00167362	0.0800202	31	3	34	721
GO:0015276 ligand-gated ion channel activity	11	0.0800202	2.17	0.079	Molecular Function	GO:0015276	ligand-gated ion channel activity	0.00162492	0.0800202	10	1	11	139
GO:0022834 ligand-gated channel activity	11	0.0800202	2.17	0.079	Molecular Function	GO:0022834	ligand-gated channel activity	0.00162492	0.0800202	10	1	11	139
GO:0004550 nucleoside diphosphate kinase activity	4	0.0800202	0.789	0.211	Molecular Function	GO:0004550	nucleoside diphosphate kinase activity	0.0015831	0.0800202	4	0	4	19
GO:0004970 ionotropic glutamate receptor activity	4	0.0800202	0.789	0.211	Molecular Function	GO:0004970	ionotropic glutamate receptor activity	0.0015831	0.0800202	3	1	4	19
GO:0008092 cytoskeletal protein binding	44	0.0800202	8.679	0.044	Molecular Function	GO:0008092	cytoskeletal protein binding	0.00157046	0.0800202	43	1	44	1003
GO:0060972 left/right pattern formation	4	0.080994	0.903	0.2	Biological Process	GO:0060972	left/right pattern formation	0.00135053	0.080994	4	0	4	20
GO:1903251 multi-ciliated epithelial cell differentiation	3	0.070539	0.677	0.333	Biological Process	GO:1903251	multi-ciliated epithelial cell differentiation	0.00115986	0.070539	3	0	3	9
GO:0018200 peptidyl-glutamic acid modification	5	0.067449	1.129	0.156	Biological Process	GO:0018200	peptidyl-glutamic acid modification	0.00109343	0.067449	5	0	5	32
GO:0003006 developmental process involved in reproduction	31	0.0660904	6.998	0.045	Biological Process	GO:0003006	developmental process involved in reproduction	0.0010561	0.0660904	31	0	31	684
GO:0097730 non-motile cilium	12	0.0131585	2.521	0.074	Cellular Component	GO:0097730	non-motile cilium	0.00102801	0.0131585	12	0	12	163
GO:0022412 cellular process involved in reproduction in multicellular organism	20	0.0536059	4.515	0.055	Biological Process	GO:0022412	cellular process involved in reproduction in multicellular organism	0.000844188	0.0536059	20	0	20	363
GO:0040009 regulation of growth rate	3	0.0507719	0.677	0.375	Biological Process	GO:0040009	regulation of growth rate	0.0007878	0.0507719	3	0	3	8
GO:0070444 oligodendrocyte progenitor proliferation	3	0.0507719	0.677	0.375	Biological Process	GO:0070444	oligodendrocyte progenitor proliferation	0.0007878	0.0507719	3	0	3	8
GO:0070445 regulation of oligodendrocyte progenitor proliferation	3	0.0507719	0.677	0.375	Biological Process	GO:0070445	regulation of oligodendrocyte progenitor proliferation	0.0007878	0.0507719	3	0	3	8
GO:0008066 glutamate receptor activity	5	0.0579682	0.986	0.185	Molecular Function	GO:0008066	glutamate receptor activity	0.000757754	0.0579682	4	1	5	27
GO:0021591 ventricular system development	5	0.0462615	1.129	0.172	Biological Process	GO:0021591	ventricular system development	0.000685672	0.0462615	5	0	5	29
GO:0016935 glycine-gated chloride channel complex	2	0.00857253	0.42	1	Cellular Component	GO:0016935	glycine-gated chloride channel complex	0.000654846	0.00857253	2	0	2	2
GO:0097728 9+0 motile cilium	2	0.00857253	0.42	1	Cellular Component	GO:0097728	9+0 motile cilium	0.000654846	0.00857253	2	0	2	2
GO:1902017 regulation of cilium assembly	7	0.0439197	1.58	0.119	Biological Process	GO:1902017	regulation of cilium assembly	0.000640792	0.0439197	7	0	7	59
GO:0071907 determination of digestive tract left/right asymmetry	3	0.0349381	0.677	0.429	Biological Process	GO:0071907	determination of digestive tract left/right asymmetry	0.000501658	0.0349381	3	0	3	7
GO:0035869 ciliary transition zone	8	0.0056267	1.681	0.114	Cellular Component	GO:0035869	ciliary transition zone	0.00041028	0.0056267	8	0	8	70
GO:0044450 microtubule organizing center part	17	0.00551102	3.571	0.066	Cellular Component	GO:0044450	microtubule organizing center part	0.000392278	0.00551102	17	0	17	259
GO:0045504 dynein heavy chain binding	4	0.028302	0.789	0.308	Molecular Function	GO:0045504	dynein heavy chain binding	0.000332965	0.028302	4	0	4	13
GO:0097228 sperm principal piece	5	0.0044175	1.05	0.208	Cellular Component	GO:0097228	sperm principal piece	0.000306771	0.0044175	5	0	5	24
GO:0007156 homophilic cell adhesion via plasma membrane adhesion molecules	13	0.0208458	2.935	0.078	Biological Process	GO:0007156	homophilic cell adhesion via plasma membrane adhesion molecules	0.000294486	0.0208458	13	0	13	167
GO:0060398 regulation of growth hormone receptor signaling pathway	3	0.0208458	0.677	0.5	Biological Process	GO:0060398	regulation of growth hormone receptor signaling pathway	0.000292074	0.0208458	3	0	3	6
GO:0071910 determination of liver left/right asymmetry	3	0.0208458	0.677	0.5	Biological Process	GO:0071910	determination of liver left/right asymmetry	0.000292074	0.0208458	3	0	3	6
GO:0098742 cell-cell adhesion via plasma-membrane adhesion molecules	18	0.0156064	4.063	0.065	Biological Process	GO:0098742	cell-cell adhesion via plasma-membrane adhesion molecules	0.000209627	0.0156064	17	1	18	276
GO:0035469 determination of pancreatic left/right asymmetry	3	0.011272	0.677	0.6	Biological Process	GO:0035469	determination of pancreatic left/right asymmetry	0.000148797	0.011272	3	0	3	5
GO:0007281 germ cell development	18	0.0112245	4.063	0.067	Biological Process	GO:0007281	germ cell development	0.00014557	0.0112245	18	0	18	268
GO:0019953 sexual reproduction	40	0.011059	9.029	0.046	Biological Process	GO:0019953	sexual reproduction	0.000140863	0.011059	40	0	40	867
GO:0048870 cell motility	67	0.011059	15.124	0.039	Biological Process	GO:0048870	cell motility	0.000139677	0.011059	66	1	67	1713
GO:0051674 localization of cell	67	0.011059	15.124	0.039	Biological Process	GO:0051674	localization of cell	0.000139677	0.011059	66	1	67	1713
GO:0007019 microtubule depolymerization	7	0.0110277	1.58	0.152	Biological Process	GO:0007019	microtubule depolymerization	0.000132802	0.0110277	7	0	7	46
GO:0044703 multi-organism reproductive process	46	0.00921069	10.384	0.044	Biological Process	GO:0044703	multi-organism reproductive process	0.000108788	0.00921069	46	0	46	1036
GO:0071840 cellular component organization or biogenesis	209	0.00819566	47.178	0.031	Biological Process	GO:0071840	cellular component organization or biogenesis	9.49011e-05	0.00819566	201	8	209	6826
GO:0040011 locomotion	75	0.00731962	16.93	0.039	Biological Process	GO:0040011	locomotion	8.30619e-05	0.00731962	73	2	75	1945
GO:0005814 centriole	13	0.00110871	2.731	0.092	Cellular Component	GO:0005814	centriole	7.50686e-05	0.00110871	13	0	13	142
GO:1990716 axonemal central apparatus	3	0.000993569	0.63	0.75	Cellular Component	GO:1990716	axonemal central apparatus	6.55479e-05	0.000993569	3	0	3	4
GO:0001669 acrosomal vesicle	12	0.000859688	2.521	0.101	Cellular Component	GO:0001669	acrosomal vesicle	5.5223e-05	0.000859688	12	0	12	119
GO:0032504 multicellular organism reproduction	42	0.00271445	9.481	0.049	Biological Process	GO:0032504	multicellular organism reproduction	3.01745e-05	0.00271445	42	0	42	865
GO:0097546 ciliary base	7	0.000327239	1.471	0.206	Cellular Component	GO:0097546	ciliary base	2.04524e-05	0.000327239	7	0	7	34
GO:0007276 gamete generation	37	0.00178078	8.352	0.052	Biological Process	GO:0007276	gamete generation	1.93831e-05	0.00178078	37	0	37	708
GO:0007389 pattern specification process	27	0.00178078	6.095	0.061	Biological Process	GO:0007389	pattern specification process	1.9057e-05	0.00178078	26	1	27	442
GO:0048609 multicellular organismal reproductive process	42	0.00167579	9.481	0.05	Biological Process	GO:0048609	multicellular organismal reproductive process	1.74642e-05	0.00167579	42	0	42	845
GO:0001536 radial spoke stalk	3	0.000274933	0.63	1	Cellular Component	GO:0001536	radial spoke stalk	1.6706e-05	0.000274933	3	0	3	3
GO:0097545 axonemal outer doublet	3	0.000274933	0.63	1	Cellular Component	GO:0097545	axonemal outer doublet	1.6706e-05	0.000274933	3	0	3	3
GO:0007288 sperm axoneme assembly	6	0.00121887	1.354	0.273	Biological Process	GO:0007288	sperm axoneme assembly	1.24202e-05	0.00121887	6	0	6	22
GO:0016043 cellular component organization	209	0.00121887	47.178	0.032	Biological Process	GO:0016043	cellular component organization	1.23983e-05	0.00121887	201	8	209	6633
GO:0036157 outer dynein arm	5	0.000204691	1.05	0.385	Cellular Component	GO:0036157	outer dynein arm	1.17271e-05	0.000204691	5	0	5	13
GO:0007286 spermatid development	15	0.000894081	3.386	0.096	Biological Process	GO:0007286	spermatid development	8.69648e-06	0.000894081	15	0	15	156
GO:0032886 regulation of microtubule-based process	19	0.00069067	4.289	0.082	Biological Process	GO:0032886	regulation of microtubule-based process	6.558e-06	0.00069067	19	0	19	233
GO:0006996 organelle organization	143	0.000415252	32.28	0.035	Biological Process	GO:0006996	organelle organization	3.84671e-06	0.000415252	141	2	143	4083
GO:0048515 spermatid differentiation	16	0.000341828	3.612	0.099	Biological Process	GO:0048515	spermatid differentiation	3.08738e-06	0.000341828	16	0	16	162
GO:0048232 male gamete generation	34	0.000302692	7.675	0.06	Biological Process	GO:0048232	male gamete generation	2.6638e-06	0.000302692	34	0	34	570
GO:0090660 cerebrospinal fluid circulation	5	0.000251232	1.129	0.5	Biological Process	GO:0090660	cerebrospinal fluid circulation	2.15275e-06	0.000251232	5	0	5	10
GO:0008017 microtubule binding	23	0.0001821	4.536	0.085	Molecular Function	GO:0008017	microtubule binding	1.90432e-06	0.0001821	23	0	23	271
GO:0007283 spermatogenesis	34	0.000150791	7.675	0.062	Biological Process	GO:0007283	spermatogenesis	1.25717e-06	0.000150791	34	0	34	551
GO:0002177 manchette	6	1.24297e-05	1.261	0.429	Cellular Component	GO:0002177	manchette	6.90542e-07	1.24297e-05	6	0	6	14
GO:0051959 dynein light intermediate chain binding	8	4.77571e-05	1.578	0.296	Molecular Function	GO:0051959	dynein light intermediate chain binding	4.36993e-07	4.77571e-05	8	0	8	27
GO:0043228 non-membrane-bounded organelle	187	7.5381e-06	39.286	0.035	Cellular Component	GO:0043228	non-membrane-bounded organelle	4.05696e-07	7.5381e-06	184	3	187	5350
GO:0043232 intracellular non-membrane-bounded organelle	187	6.96802e-06	39.286	0.035	Cellular Component	GO:0043232	intracellular non-membrane-bounded organelle	3.62918e-07	6.96802e-06	184	3	187	5342
GO:0044085 cellular component biogenesis	124	3.42387e-05	27.991	0.038	Biological Process	GO:0044085	cellular component biogenesis	2.77525e-07	3.42387e-05	120	4	124	3249
GO:0099080 supramolecular complex	54	3.14366e-06	11.345	0.054	Cellular Component	GO:0099080	supramolecular complex	1.58275e-07	3.14366e-06	53	1	54	996
GO:0099081 supramolecular polymer	54	3.14366e-06	11.345	0.054	Cellular Component	GO:0099081	supramolecular polymer	1.53255e-07	3.14366e-06	53	1	54	995
GO:0099512 supramolecular fiber	54	2.52101e-06	11.345	0.055	Cellular Component	GO:0099512	supramolecular fiber	1.18172e-07	2.52101e-06	53	1	54	987
GO:0009799 specification of symmetry	17	5.74255e-06	3.837	0.126	Biological Process	GO:0009799	specification of symmetry	4.52169e-08	5.74255e-06	17	0	17	135
GO:0009855 determination of bilateral symmetry	17	5.29116e-06	3.837	0.127	Biological Process	GO:0009855	determination of bilateral symmetry	4.04373e-08	5.29116e-06	17	0	17	134
GO:1990939 ATP-dependent microtubule motor activity	10	3.89756e-06	1.972	0.278	Molecular Function	GO:1990939	ATP-dependent microtubule motor activity	3.05691e-08	3.89756e-06	10	0	10	36
GO:0003774 motor activity	18	3.89756e-06	3.55	0.134	Molecular Function	GO:0003774	motor activity	2.93196e-08	3.89756e-06	17	1	18	134
GO:0015631 tubulin binding	32	3.3298e-06	6.312	0.085	Molecular Function	GO:0015631	tubulin binding	1.74107e-08	3.3298e-06	32	0	32	376
GO:0007368 determination of left/right symmetry	17	2.14438e-06	3.837	0.135	Biological Process	GO:0007368	determination of left/right symmetry	1.58917e-08	2.14438e-06	17	0	17	126
GO:1904158 axonemal central apparatus assembly	5	1.32008e-06	1.129	1	Biological Process	GO:1904158	axonemal central apparatus assembly	9.47719e-09	1.32008e-06	5	0	5	5
GO:0045505 dynein intermediate chain binding	10	7.305e-07	1.972	0.345	Molecular Function	GO:0045505	dynein intermediate chain binding	2.8647e-09	7.305e-07	10	0	10	29
GO:0022607 cellular component assembly	124	3.61332e-07	27.991	0.041	Biological Process	GO:0022607	cellular component assembly	2.51041e-09	3.61332e-07	120	4	124	3000
GO:0003777 microtubule motor activity	15	7.305e-07	2.959	0.197	Molecular Function	GO:0003777	microtubule motor activity	1.95241e-09	7.305e-07	15	0	15	76
GO:0001534 radial spoke	6	4.15646e-08	1.261	0.857	Cellular Component	GO:0001534	radial spoke	1.87618e-09	4.15646e-08	6	0	6	7
GO:0060287 epithelial cilium movement involved in determination of left/right asymmetry	7	2.59572e-07	1.58	0.636	Biological Process	GO:0060287	epithelial cilium movement involved in determination of left/right asymmetry	1.7433e-09	2.59572e-07	7	0	7	11
GO:0060632 regulation of microtubule-based movement	11	1.09354e-07	2.483	0.306	Biological Process	GO:0060632	regulation of microtubule-based movement	7.09102e-10	1.09354e-07	11	0	11	36
GO:0008569 ATP-dependent microtubule motor activity, minus-end-directed	9	4.67971e-07	1.775	0.474	Molecular Function	GO:0008569	ATP-dependent microtubule motor activity, minus-end-directed	6.11726e-10	4.67971e-07	9	0	9	19
GO:0099513 polymeric cytoskeletal fiber	51	9.38962e-09	10.714	0.067	Cellular Component	GO:0099513	polymeric cytoskeletal fiber	4.07536e-10	9.38962e-09	50	1	51	764
GO:0003356 regulation of cilium beat frequency	8	5.95932e-08	1.806	0.571	Biological Process	GO:0003356	regulation of cilium beat frequency	3.7263e-10	5.95932e-08	8	0	8	14
GO:0060294 cilium movement involved in cell motility	10	2.08313e-09	2.257	0.5	Biological Process	GO:0060294	cilium movement involved in cell motility	1.25432e-11	2.08313e-09	10	0	10	20
GO:0044458 motile cilium assembly	11	1.97298e-09	2.483	0.423	Biological Process	GO:0044458	motile cilium assembly	1.1423e-11	1.97298e-09	11	0	11	26
GO:0005874 microtubule	39	2.5513e-10	8.193	0.09	Cellular Component	GO:0005874	microtubule	1.06304e-11	2.5513e-10	38	1	39	434
GO:0005875 microtubule associated complex	25	2.06798e-11	5.252	0.152	Cellular Component	GO:0005875	microtubule associated complex	8.25755e-13	2.06798e-11	25	0	25	165
GO:0003352 regulation of cilium movement	11	5.11511e-11	2.483	0.55	Biological Process	GO:0003352	regulation of cilium movement	2.84304e-13	5.11511e-11	11	0	11	20
GO:0005815 microtubule organizing center	60	3.67085e-12	12.605	0.074	Cellular Component	GO:0005815	microtubule organizing center	1.40206e-13	3.67085e-12	60	0	60	813
GO:0036158 outer dynein arm assembly	12	2.27274e-12	2.709	0.571	Biological Process	GO:0036158	outer dynein arm assembly	1.21059e-14	2.27274e-12	12	0	12	21
GO:0006928 movement of cell or subcellular component	116	1.69213e-13	26.185	0.053	Biological Process	GO:0006928	movement of cell or subcellular component	8.62132e-16	1.69213e-13	114	2	116	2191
GO:0005858 axonemal dynein complex	14	4.09803e-15	2.941	0.56	Cellular Component	GO:0005858	axonemal dynein complex	1.49407e-16	4.09803e-15	14	0	14	25
GO:0036159 inner dynein arm assembly	12	1.72634e-14	2.709	0.75	Biological Process	GO:0036159	inner dynein arm assembly	8.3958e-17	1.72634e-14	12	0	12	16
GO:0030286 dynein complex	19	2.06497e-15	3.992	0.339	Cellular Component	GO:0030286	dynein complex	7.17003e-17	2.06497e-15	19	0	19	56
GO:0007010 cytoskeleton organization	90	1.41002e-14	20.316	0.064	Biological Process	GO:0007010	cytoskeleton organization	6.53089e-17	1.41002e-14	88	2	90	1413
GO:0097223 sperm part	35	4.47245e-16	7.353	0.153	Cellular Component	GO:0097223	sperm part	1.47529e-17	4.47245e-16	35	0	35	229
GO:0003351 epithelial cilium movement	15	2.16137e-15	3.386	0.556	Biological Process	GO:0003351	epithelial cilium movement	9.51044e-18	2.16137e-15	15	0	15	27
GO:0036064 ciliary basal body	32	4.53856e-18	6.723	0.198	Cellular Component	GO:0036064	ciliary basal body	1.4183e-19	4.53856e-18	32	0	32	162
GO:0036126 sperm flagellum	28	4.07164e-18	5.882	0.239	Cellular Component	GO:0036126	sperm flagellum	1.2017e-19	4.07164e-18	28	0	28	117
GO:0001539 cilium or flagellum-dependent cell motility	18	1.44752e-17	4.063	0.5	Biological Process	GO:0001539	cilium or flagellum-dependent cell motility	6.03414e-20	1.44752e-17	18	0	18	36
GO:0060285 cilium-dependent cell motility	18	1.44752e-17	4.063	0.5	Biological Process	GO:0060285	cilium-dependent cell motility	6.03414e-20	1.44752e-17	18	0	18	36
GO:0030317 flagellated sperm motility	28	1.12832e-18	6.321	0.262	Biological Process	GO:0030317	flagellated sperm motility	4.18088e-21	1.12832e-18	28	0	28	107
GO:0097722 sperm motility	28	1.12832e-18	6.321	0.262	Biological Process	GO:0097722	sperm motility	4.18088e-21	1.12832e-18	28	0	28	107
GO:0120036 plasma membrane bounded cell projection organization	106	1.00144e-19	23.928	0.068	Biological Process	GO:0120036	plasma membrane bounded cell projection organization	3.24691e-22	1.00144e-19	104	2	106	1558
GO:0099568 cytoplasmic region	63	2.28438e-23	13.235	0.12	Cellular Component	GO:0099568	cytoplasmic region	6.34549e-25	2.28438e-23	62	1	63	525
GO:0015630 microtubule cytoskeleton	103	8.25854e-24	21.639	0.079	Cellular Component	GO:0015630	microtubule cytoskeleton	2.15066e-25	8.25854e-24	102	1	103	1308
GO:0030030 cell projection organization	114	2.92934e-23	25.734	0.071	Biological Process	GO:0030030	cell projection organization	8.81924e-26	2.92934e-23	112	2	114	1597
GO:0070925 organelle assembly	83	2.23313e-23	18.736	0.093	Biological Process	GO:0070925	organelle assembly	6.206e-26	2.23313e-23	82	1	83	893
GO:0000226 microtubule cytoskeleton organization	70	1.56729e-24	15.801	0.114	Biological Process	GO:0000226	microtubule cytoskeleton organization	3.99262e-27	1.56729e-24	69	1	70	613
GO:0044463 cell projection part	118	4.40041e-26	24.79	0.076	Cellular Component	GO:0044463	cell projection part	1.06954e-27	4.40041e-26	116	2	118	1562
GO:0120038 plasma membrane bounded cell projection part	118	4.40041e-26	24.79	0.076	Cellular Component	GO:0120038	plasma membrane bounded cell projection part	1.06954e-27	4.40041e-26	116	2	118	1562
GO:0070286 axonemal dynein complex assembly	23	3.68015e-25	5.192	0.605	Biological Process	GO:0070286	axonemal dynein complex assembly	8.5228e-28	3.68015e-25	23	0	23	38
GO:0120031 plasma membrane bounded cell projection assembly	71	3.30684e-26	16.027	0.12	Biological Process	GO:0120031	plasma membrane bounded cell projection assembly	6.89245e-29	3.30684e-26	70	1	71	591
GO:0097729 9+2 motile cilium	37	2.77594e-27	7.773	0.291	Cellular Component	GO:0097729	9+2 motile cilium	5.7832e-29	2.77594e-27	37	0	37	127
GO:0030031 cell projection assembly	72	2.64223e-26	16.253	0.119	Biological Process	GO:0030031	cell projection assembly	4.89528e-29	2.64223e-26	71	1	72	605
GO:0044430 cytoskeletal part	132	2.15063e-28	27.731	0.074	Cellular Component	GO:0044430	cytoskeletal part	4.1071e-30	2.15063e-28	130	2	132	1795
GO:0005856 cytoskeleton	155	5.23676e-29	32.563	0.066	Cellular Component	GO:0005856	cytoskeleton	9.0916e-31	5.23676e-29	153	2	155	2340
GO:0044447 axoneme part	27	4.47838e-29	5.672	0.562	Cellular Component	GO:0044447	axoneme part	6.99746e-31	4.47838e-29	27	0	27	48
GO:0060271 cilium assembly	69	1.21228e-35	15.576	0.174	Biological Process	GO:0060271	cilium assembly	1.96526e-38	1.21228e-35	69	0	69	396
GO:0032838 plasma membrane bounded cell projection cytoplasm	56	2.39409e-37	11.765	0.248	Cellular Component	GO:0032838	plasma membrane bounded cell projection cytoplasm	3.32512e-39	2.39409e-37	56	0	56	226
GO:0120025 plasma membrane bounded cell projection	167	2.31066e-38	35.084	0.075	Cellular Component	GO:0120025	plasma membrane bounded cell projection	2.80809e-40	2.31066e-38	164	3	167	2234
GO:0042995 cell projection	171	2.31066e-38	35.924	0.073	Cellular Component	GO:0042995	cell projection	2.56227e-40	2.31066e-38	168	3	171	2331
GO:0001578 microtubule bundle formation	44	1.02447e-38	9.932	0.396	Biological Process	GO:0001578	microtubule bundle formation	1.42354e-41	1.02447e-38	44	0	44	111
GO:0007017 microtubule-based process	100	5.14347e-39	22.573	0.123	Biological Process	GO:0007017	microtubule-based process	5.95585e-42	5.14347e-39	99	1	100	814
GO:0007018 microtubule-based movement	67	7.90319e-42	15.124	0.226	Biological Process	GO:0007018	microtubule-based movement	7.32116e-45	7.90319e-42	67	0	67	297
GO:0044782 cilium organization	78	1.20113e-42	17.607	0.187	Biological Process	GO:0044782	cilium organization	8.34502e-46	1.20113e-42	78	0	78	418
GO:0035082 axoneme assembly	42	6.1283e-43	9.481	0.525	Biological Process	GO:0035082	axoneme assembly	2.83849e-46	6.1283e-43	42	0	42	80
GO:0031514 motile cilium	61	1.01566e-45	12.815	0.296	Cellular Component	GO:0031514	motile cilium	8.81651e-48	1.01566e-45	61	0	61	206
GO:0097014 ciliary plasm	53	4.38919e-47	11.134	0.396	Cellular Component	GO:0097014	ciliary plasm	3.04805e-49	4.38919e-47	53	0	53	134
GO:0005930 axoneme	53	2.22688e-47	11.134	0.402	Cellular Component	GO:0005930	axoneme	1.15983e-49	2.22688e-47	53	0	53	132
GO:0044441 ciliary part	94	1.79765e-51	19.748	0.185	Cellular Component	GO:0044441	ciliary part	6.24183e-54	1.79765e-51	94	0	94	508
GO:0003341 cilium movement	48	2.34324e-52	10.835	0.585	Biological Process	GO:0003341	cilium movement	5.42668e-56	2.34324e-52	48	0	48	82
GO:0005929 cilium	129	1.69971e-74	27.101	0.192	Cellular Component	GO:0005929	cilium	2.95088e-77	1.69971e-74	129	0	129	673
