# Supplementary material for: The underlying molecular mechanism of ciliated epithelium dysfunction and TGF-β signaling in children with congenital pulmonary airway malformations
Source: Sci Rep. 2024 Feb 23;14:4430. doi: 10.1038/s41598-024-54924-x (PMC10891104; doi:10.1038/s41598-024-54924-x)
Supplement: Supplementary file 3 — Supplementary Table 3. [file 41598_2024_54924_MOESM3_ESM.xlsx]

## Sheet: Na-vs-Nb.bar_Gradient
The KEGG pathway analysis
id	num	q value	per	ratio	class	ID	Descrption	Pvalue	Qvalue	Up	Down	fg_num	bg_num
Huntington disease	15	0.0385335	10.067	0.052	Human Diseases	ko05016	Huntington disease	0.00019076	0.0385335	13	2	15	288
Metabolism of xenobiotics by cytochrome P450	5	0.796075	3.356	0.067	Metabolism	ko00980	Metabolism of xenobiotics by cytochrome P450	0.0108804	0.796075	5	0	5	75
Salivary secretion	5	0.796075	3.356	0.054	Organismal Systems	ko04970	Salivary secretion	0.0254172	0.796075	5	0	5	93
TGF-beta signaling pathway	5	0.796075	3.356	0.052	Environmental Information Processing	ko04350	TGF-beta signaling pathway	0.028661	0.796075	4	1	5	96
Thiamine metabolism	2	0.796075	1.342	0.125	Metabolism	ko00730	Thiamine metabolism	0.03243	0.796075	2	0	2	16
Nitrogen metabolism	2	0.796075	1.342	0.118	Metabolism	ko00910	Nitrogen metabolism	0.0363297	0.796075	1	1	2	17
Axon regeneration	2	0.796075	1.342	0.118	Organismal Systems	ko04361	Axon regeneration	0.0363297	0.796075	2	0	2	17
Drug metabolism - cytochrome P450	4	0.796075	2.685	0.057	Metabolism	ko00982	Drug metabolism - cytochrome P450	0.0364339	0.796075	4	0	4	70
Pancreatic secretion	5	0.796075	3.356	0.048	Organismal Systems	ko04972	Pancreatic secretion	0.0399189	0.796075	4	1	5	105
cAMP signaling pathway	8	0.796075	5.369	0.036	Environmental Information Processing	ko04024	cAMP signaling pathway	0.0467458	0.796075	7	1	8	223
Gastric acid secretion	4	0.796075	2.685	0.052	Organismal Systems	ko04971	Gastric acid secretion	0.0489263	0.796075	4	0	4	77
Drug metabolism - other enzymes	4	0.796075	2.685	0.05	Metabolism	ko00983	Drug metabolism - other enzymes	0.0549191	0.796075	4	0	4	80
Adrenergic signaling in cardiomyocytes	6	0.796075	4.027	0.039	Organismal Systems	ko04261	Adrenergic signaling in cardiomyocytes	0.0551119	0.796075	6	0	6	152
Cell adhesion molecules (CAMs)	6	0.796075	4.027	0.039	Environmental Information Processing	ko04514	Cell adhesion molecules (CAMs)	0.0565518	0.796075	6	0	6	153
Glutamatergic synapse	5	0.796075	3.356	0.042	Organismal Systems	ko04724	Glutamatergic synapse	0.0603602	0.796075	4	1	5	118
Chemical carcinogenesis	4	0.796075	2.685	0.047	Human Diseases	ko05204	Chemical carcinogenesis	0.0680387	0.796075	4	0	4	86
Caffeine metabolism	1	0.796075	0.671	0.2	Metabolism	ko00232	Caffeine metabolism	0.086403	0.796075	1	0	1	5
Glycosphingolipid biosynthesis - lacto and neolacto series	2	0.796075	1.342	0.071	Metabolism	ko00601	Glycosphingolipid biosynthesis - lacto and neolacto series	0.0889699	0.796075	2	0	2	28
Cytokine-cytokine receptor interaction	9	0.796075	6.04	0.03	Environmental Information Processing	ko04060	Cytokine-cytokine receptor interaction	0.0907458	0.796075	9	0	9	301
Maturity onset diabetes of the young	2	0.796075	1.342	0.069	Human Diseases	ko04950	Maturity onset diabetes of the young	0.094477	0.796075	2	0	2	29
Glutathione metabolism	3	0.796075	2.013	0.049	Metabolism	ko00480	Glutathione metabolism	0.0957026	0.796075	3	0	3	61
Neuroactive ligand-receptor interaction	10	0.796075	6.711	0.028	Environmental Information Processing	ko04080	Neuroactive ligand-receptor interaction	0.0997964	0.796075	8	2	10	352
Linoleic acid metabolism	2	0.796075	1.342	0.067	Metabolism	ko00591	Linoleic acid metabolism	0.10008	0.796075	2	0	2	30
Apelin signaling pathway	5	0.796075	3.356	0.036	Environmental Information Processing	ko04371	Apelin signaling pathway	0.10621	0.796075	4	1	5	140
Circadian entrainment	4	0.796075	2.685	0.04	Organismal Systems	ko04713	Circadian entrainment	0.107144	0.796075	3	1	4	101
Steroid hormone biosynthesis	3	0.796075	2.013	0.046	Metabolism	ko00140	Steroid hormone biosynthesis	0.110464	0.796075	3	0	3	65
Fluid shear stress and atherosclerosis	5	0.796075	3.356	0.035	Human Diseases	ko05418	Fluid shear stress and atherosclerosis	0.11105	0.796075	5	0	5	142
Mucin type O-glycan biosynthesis	2	0.796075	1.342	0.062	Metabolism	ko00512	Mucin type O-glycan biosynthesis	0.111551	0.796075	2	0	2	32
Transcriptional misregulation in cancers	8	0.796075	5.369	0.029	Human Diseases	ko05202	Transcriptional misregulation in cancers	0.114763	0.796075	7	1	8	272
Axon guidance	6	0.796075	4.027	0.032	Organismal Systems	ko04360	Axon guidance	0.118841	0.796075	5	1	6	187
Choline metabolism in cancer	4	0.796075	2.685	0.037	Human Diseases	ko05231	Choline metabolism in cancer	0.12511	0.796075	4	0	4	107
Arachidonic acid metabolism	3	0.796075	2.013	0.043	Metabolism	ko00590	Arachidonic acid metabolism	0.130052	0.796075	3	0	3	70
Amphetamine addiction	3	0.796075	2.013	0.043	Human Diseases	ko05031	Amphetamine addiction	0.130052	0.796075	2	1	3	70
Tyrosine metabolism	2	0.90187	1.342	0.051	Metabolism	ko00350	Tyrosine metabolism	0.154005	0.90187	2	0	2	39
Hippo signaling pathway	5	0.90187	3.356	0.031	Environmental Information Processing	ko04390	Hippo signaling pathway	0.156265	0.90187	5	0	5	159
Dorso-ventral axis formation	1	0.909829	0.671	0.1	Organismal Systems	ko04320	Dorso-ventral axis formation	0.165386	0.909829	1	0	1	10
Nicotine addiction	2	0.909829	1.342	0.049	Human Diseases	ko05033	Nicotine addiction	0.166652	0.909829	1	1	2	41
PPAR signaling pathway	3	0.916686	2.013	0.037	Organismal Systems	ko03320	PPAR signaling pathway	0.172446	0.916686	3	0	3	80
Ferroptosis	2	0.929568	1.342	0.047	Cellular Processes	ko04216	Ferroptosis	0.179471	0.929568	2	0	2	43
Porphyrin and chlorophyll metabolism	2	0.93898	1.342	0.045	Metabolism	ko00860	Porphyrin and chlorophyll metabolism	0.185937	0.93898	2	0	2	44
Fatty acid degradation	2	0.956919	1.342	0.043	Metabolism	ko00071	Fatty acid degradation	0.198963	0.956919	2	0	2	46
ABC transporters	2	0.956919	1.342	0.043	Environmental Information Processing	ko02010	ABC transporters	0.198963	0.956919	2	0	2	46
cGMP - PKG signaling pathway	5	0.961244	3.356	0.029	Environmental Information Processing	ko04022	cGMP - PKG signaling pathway	0.204621	0.961244	5	0	5	175
Vascular smooth muscle contraction	4	0.9948	2.685	0.03	Organismal Systems	ko04270	Vascular smooth muscle contraction	0.222754	0.9948	4	0	4	135
Complement and coagulation cascades	3	0.9948	2.013	0.033	Organismal Systems	ko04610	Complement and coagulation cascades	0.222843	0.9948	1	2	3	91
Calcium signaling pathway	7	0.9948	4.698	0.025	Environmental Information Processing	ko04020	Calcium signaling pathway	0.227988	0.9948	7	0	7	277
Gap junction	3	0.9948	2.013	0.032	Cellular Processes	ko04540	Gap junction	0.232314	0.9948	2	1	3	93
Taurine and hypotaurine metabolism	1	0.9948	0.671	0.067	Metabolism	ko00430	Taurine and hypotaurine metabolism	0.237583	0.9948	1	0	1	15
Glycosphingolipid biosynthesis - globo and isoglobo series	1	0.9948	0.671	0.062	Metabolism	ko00603	Glycosphingolipid biosynthesis - globo and isoglobo series	0.25126	0.9948	1	0	1	16
Protein digestion and absorption	3	0.9948	2.013	0.031	Organismal Systems	ko04974	Protein digestion and absorption	0.251468	0.9948	2	1	3	97
Primary bile acid biosynthesis	1	0.9948	0.671	0.059	Metabolism	ko00120	Primary bile acid biosynthesis	0.264693	0.9948	1	0	1	17
Spinocerebellar ataxia	3	0.9948	2.013	0.03	Human Diseases	ko05017	Spinocerebellar ataxia	0.265985	0.9948	2	1	3	100
Inflammatory mediator regulation of TRP channels	3	0.9948	2.013	0.029	Organismal Systems	ko04750	Inflammatory mediator regulation of TRP channels	0.280602	0.9948	3	0	3	103
Signaling pathways regulating pluripotency of stem cells	4	0.9948	2.685	0.027	Cellular Processes	ko04550	Signaling pathways regulating pluripotency of stem cells	0.281505	0.9948	4	0	4	150
Fatty acid biosynthesis	1	0.9948	0.671	0.053	Metabolism	ko00061	Fatty acid biosynthesis	0.290845	0.9948	1	0	1	19
Pantothenate and CoA biosynthesis	1	0.9948	0.671	0.053	Metabolism	ko00770	Pantothenate and CoA biosynthesis	0.290845	0.9948	1	0	1	19
Oxytocin signaling pathway	4	0.9948	2.685	0.025	Organismal Systems	ko04921	Oxytocin signaling pathway	0.313804	0.9948	4	0	4	158
Retinol metabolism	2	0.9948	1.342	0.029	Metabolism	ko00830	Retinol metabolism	0.34474	0.9948	2	0	2	68
Long-term potentiation	2	0.9948	1.342	0.029	Organismal Systems	ko04720	Long-term potentiation	0.351269	0.9948	2	0	2	69
Renin-angiotensin system	1	0.9948	0.671	0.042	Organismal Systems	ko04614	Renin-angiotensin system	0.352254	0.9948	1	0	1	24
Leukocyte transendothelial migration	3	0.9948	2.013	0.025	Organismal Systems	ko04670	Leukocyte transendothelial migration	0.35432	0.9948	3	0	3	118
Epithelial cell signaling in Helicobacter pylori infection	2	0.9948	1.342	0.029	Human Diseases	ko05120	Epithelial cell signaling in Helicobacter pylori infection	0.357775	0.9948	2	0	2	70
Glycolysis / Gluconeogenesis	2	0.9948	1.342	0.028	Metabolism	ko00010	Glycolysis / Gluconeogenesis	0.364258	0.9948	2	0	2	71
Jak-STAT signaling pathway	4	0.9948	2.685	0.023	Environmental Information Processing	ko04630	Jak-STAT signaling pathway	0.366875	0.9948	4	0	4	171
Glycosaminoglycan biosynthesis - heparan sulfate / heparin	1	0.9948	0.671	0.038	Metabolism	ko00534	Glycosaminoglycan biosynthesis - heparan sulfate / heparin	0.375311	0.9948	1	0	1	26
Renin secretion	2	0.9948	1.342	0.027	Organismal Systems	ko04924	Renin secretion	0.377149	0.9948	2	0	2	73
Collecting duct acid secretion	1	0.9948	0.671	0.037	Organismal Systems	ko04966	Collecting duct acid secretion	0.386532	0.9948	1	0	1	27
Tight junction	4	0.9948	2.685	0.023	Cellular Processes	ko04530	Tight junction	0.387295	0.9948	4	0	4	176
Platinum drug resistance	2	0.9948	1.342	0.027	Human Diseases	ko01524	Platinum drug resistance	0.389933	0.9948	2	0	2	75
Neurotrophin signaling pathway	3	0.9948	2.013	0.024	Organismal Systems	ko04722	Neurotrophin signaling pathway	0.393419	0.9948	3	0	3	126
Ascorbate and aldarate metabolism	1	0.9948	0.671	0.036	Metabolism	ko00053	Ascorbate and aldarate metabolism	0.397553	0.9948	1	0	1	28
Phototransduction	1	0.9948	0.671	0.036	Organismal Systems	ko04744	Phototransduction	0.397553	0.9948	1	0	1	28
Biosynthesis of amino acids	2	0.9948	1.342	0.025	Metabolism	ko01230	Biosynthesis of amino acids	0.415144	0.9948	2	0	2	79
RNA degradation	2	0.9948	1.342	0.025	Genetic Information Processing	ko03018	RNA degradation	0.415144	0.9948	2	0	2	79
Arrhythmogenic right ventricular cardiomyopathy (ARVC)	2	0.9948	1.342	0.025	Human Diseases	ko05412	Arrhythmogenic right ventricular cardiomyopathy (ARVC)	0.415144	0.9948	2	0	2	79
Pathogenic Escherichia coli infection	6	0.9948	4.027	0.021	Human Diseases	ko05130	Pathogenic Escherichia coli infection	0.415462	0.9948	5	1	6	289
Purine metabolism	3	0.9948	2.013	0.022	Metabolism	ko00230	Purine metabolism	0.436663	0.9948	3	0	3	135
Dopaminergic synapse	3	0.9948	2.013	0.022	Organismal Systems	ko04728	Dopaminergic synapse	0.446126	0.9948	2	1	3	137
Peroxisome	2	0.9948	1.342	0.023	Cellular Processes	ko04146	Peroxisome	0.457973	0.9948	2	0	2	86
Autophagy - other eukaryotes	1	0.9948	0.671	0.029	Cellular Processes	ko04136	Autophagy - other eukaryotes	0.459668	0.9948	1	0	1	34
Estrogen signaling pathway	3	0.9948	2.013	0.021	Organismal Systems	ko04915	Estrogen signaling pathway	0.464862	0.9948	3	0	3	141
Pentose and glucuronate interconversions	1	0.9948	0.671	0.029	Metabolism	ko00040	Pentose and glucuronate interconversions	0.469383	0.9948	1	0	1	35
Prion diseases	1	0.9948	0.671	0.029	Human Diseases	ko05020	Prion diseases	0.469383	0.9948	1	0	1	35
ErbB signaling pathway	2	0.9948	1.342	0.023	Environmental Information Processing	ko04012	ErbB signaling pathway	0.469879	0.9948	2	0	2	88
ECM-receptor interaction	2	0.9948	1.342	0.022	Environmental Information Processing	ko04512	ECM-receptor interaction	0.487445	0.9948	2	0	2	91
Starch and sucrose metabolism	1	0.9948	0.671	0.027	Metabolism	ko00500	Starch and sucrose metabolism	0.488295	0.9948	1	0	1	37
IL-17 signaling pathway	2	0.9948	1.342	0.021	Organismal Systems	ko04657	IL-17 signaling pathway	0.515907	0.9948	2	0	2	96
Fat digestion and absorption	1	0.9948	0.671	0.024	Organismal Systems	ko04975	Fat digestion and absorption	0.524135	0.9948	1	0	1	41
Aldosterone synthesis and secretion	2	0.9948	1.342	0.02	Organismal Systems	ko04925	Aldosterone synthesis and secretion	0.532481	0.9948	2	0	2	99
Various types of N-glycan biosynthesis	1	0.9948	0.671	0.023	Metabolism	ko00513	Various types of N-glycan biosynthesis	0.541109	0.9948	1	0	1	43
Hepatitis C	3	0.9948	2.013	0.018	Human Diseases	ko05160	Hepatitis C	0.562345	0.9948	3	0	3	163
Nucleotide excision repair	1	0.9948	0.671	0.021	Genetic Information Processing	ko03420	Nucleotide excision repair	0.573272	0.9948	1	0	1	47
Cellular senescence	3	0.9948	2.013	0.018	Cellular Processes	ko04218	Cellular senescence	0.574799	0.9948	3	0	3	166
Asthma	2	0.9948	1.342	0.018	Human Diseases	ko05310	Asthma	0.584899	0.9948	2	0	2	109
Ether lipid metabolism	1	0.9948	0.671	0.02	Metabolism	ko00565	Ether lipid metabolism	0.588504	0.9948	1	0	1	49
Sphingolipid metabolism	1	0.9948	0.671	0.02	Metabolism	ko00600	Sphingolipid metabolism	0.588504	0.9948	1	0	1	49
Cocaine addiction	1	0.9948	0.671	0.02	Human Diseases	ko05030	Cocaine addiction	0.588504	0.9948	1	0	1	49
Carbohydrate digestion and absorption	1	0.9948	0.671	0.02	Organismal Systems	ko04973	Carbohydrate digestion and absorption	0.595916	0.9948	1	0	1	50
Hedgehog signaling pathway	1	0.9948	0.671	0.02	Environmental Information Processing	ko04340	Hedgehog signaling pathway	0.603196	0.9948	1	0	1	51
Vibrio cholerae infection	1	0.9948	0.671	0.02	Human Diseases	ko05110	Vibrio cholerae infection	0.603196	0.9948	1	0	1	51
Serotonergic synapse	2	0.9948	1.342	0.017	Organismal Systems	ko04726	Serotonergic synapse	0.614226	0.9948	2	0	2	115
MicroRNAs in cancer	3	0.9948	2.013	0.017	Human Diseases	ko05206	MicroRNAs in cancer	0.614701	0.9948	3	0	3	176
Cysteine and methionine metabolism	1	0.9948	0.671	0.019	Metabolism	ko00270	Cysteine and methionine metabolism	0.617366	0.9948	1	0	1	53
Staphylococcus aureus infection	3	0.9948	2.013	0.017	Human Diseases	ko05150	Staphylococcus aureus infection	0.618552	0.9948	2	1	3	177
Endocrine and other factor-regulated calcium reabsorption	1	0.9948	0.671	0.019	Organismal Systems	ko04961	Endocrine and other factor-regulated calcium reabsorption	0.624262	0.9948	1	0	1	54
Cholesterol metabolism	1	0.9948	0.671	0.019	Organismal Systems	ko04979	Cholesterol metabolism	0.624262	0.9948	1	0	1	54
Influenza A	3	0.9948	2.013	0.017	Human Diseases	ko05164	Influenza A	0.626175	0.9948	3	0	3	179
Ovarian Steroidogenesis	1	0.9948	0.671	0.018	Organismal Systems	ko04913	Ovarian Steroidogenesis	0.631034	0.9948	1	0	1	55
Fatty acid metabolism	1	0.9948	0.671	0.017	Metabolism	ko01212	Fatty acid metabolism	0.656931	0.9948	1	0	1	59
AMPK signaling pathway	2	0.9948	1.342	0.016	Environmental Information Processing	ko04152	AMPK signaling pathway	0.663855	0.9948	2	0	2	126
Mineral absorption	1	0.9948	0.671	0.016	Organismal Systems	ko04978	Mineral absorption	0.669194	0.9948	1	0	1	61
Long-term depression	1	0.9948	0.671	0.016	Organismal Systems	ko04730	Long-term depression	0.675162	0.9948	0	1	1	62
Alcoholism	3	0.9948	2.013	0.015	Human Diseases	ko05034	Alcoholism	0.680016	0.9948	3	0	3	194
Metabolic pathways	26	0.9948	17.45	0.017	Metabolism	ko01100	Metabolic pathways	0.684643	0.9948	25	1	26	1555
Glycerolipid metabolism	1	0.9948	0.671	0.015	Metabolism	ko00561	Glycerolipid metabolism	0.69243	0.9948	1	0	1	65
Cortisol synthesis and secretion	1	0.9948	0.671	0.015	Organismal Systems	ko04927	Cortisol synthesis and secretion	0.69798	0.9948	1	0	1	66
GnRH secretion	1	0.9948	0.671	0.015	Organismal Systems	ko04929	GnRH secretion	0.703432	0.9948	1	0	1	67
Mitophagy - animal	1	0.9948	0.671	0.015	Cellular Processes	ko04137	Mitophagy - animal	0.708785	0.9948	1	0	1	68
Focal adhesion	3	0.9948	2.013	0.015	Cellular Processes	ko04510	Focal adhesion	0.71574	0.9948	3	0	3	205
Adipocytokine signaling pathway	1	0.9948	0.671	0.014	Organismal Systems	ko04920	Adipocytokine signaling pathway	0.719206	0.9948	1	0	1	70
p53 signaling pathway	1	0.9948	0.671	0.014	Cellular Processes	ko04115	p53 signaling pathway	0.729257	0.9948	1	0	1	72
Adherens junction	1	0.9948	0.671	0.014	Cellular Processes	ko04520	Adherens junction	0.729257	0.9948	1	0	1	72
Acute myeloid leukemia	1	0.9948	0.671	0.014	Human Diseases	ko05221	Acute myeloid leukemia	0.729257	0.9948	1	0	1	72
Ubiquitin mediated proteolysis	2	0.9948	1.342	0.014	Genetic Information Processing	ko04120	Ubiquitin mediated proteolysis	0.737411	0.9948	1	1	2	145
Thyroid hormone synthesis	1	0.9948	0.671	0.014	Organismal Systems	ko04918	Thyroid hormone synthesis	0.73895	0.9948	1	0	1	74
Bile secretion	1	0.9948	0.671	0.014	Organismal Systems	ko04976	Bile secretion	0.73895	0.9948	1	0	1	74
Inositol phosphate metabolism	1	0.9948	0.671	0.013	Metabolism	ko00562	Inositol phosphate metabolism	0.743666	0.9948	1	0	1	75
Prolactin signaling pathway	1	0.9948	0.671	0.013	Organismal Systems	ko04917	Prolactin signaling pathway	0.757314	0.9948	1	0	1	78
Pertussis	1	0.9948	0.671	0.013	Human Diseases	ko05133	Pertussis	0.757314	0.9948	1	0	1	78
Synaptic vesicle cycle	1	0.9948	0.671	0.013	Organismal Systems	ko04721	Synaptic vesicle cycle	0.7617	0.9948	1	0	1	79
Glioma	1	0.9948	0.671	0.013	Human Diseases	ko05214	Glioma	0.7617	0.9948	1	0	1	79
Retrograde endocannabinoid signaling	2	0.9948	1.342	0.013	Organismal Systems	ko04723	Retrograde endocannabinoid signaling	0.767226	0.9948	1	1	2	154
Taste transduction	1	0.9948	0.671	0.012	Organismal Systems	ko04742	Taste transduction	0.770239	0.9948	1	0	1	81
Alzheimer disease	5	0.9948	3.356	0.014	Human Diseases	ko05010	Alzheimer disease	0.776852	0.9948	4	1	5	359
EGFR tyrosine kinase inhibitor resistance	1	0.9948	0.671	0.012	Human Diseases	ko01521	EGFR tyrosine kinase inhibitor resistance	0.786415	0.9948	1	0	1	85
Phospholipase D signaling pathway	3	0.9948	2.013	0.013	Environmental Information Processing	ko04072	Phospholipase D signaling pathway	0.792795	0.9948	3	0	3	233
Phagosome	3	0.9948	2.013	0.013	Cellular Processes	ko04145	Phagosome	0.795196	0.9948	2	1	3	234
Protein processing in endoplasmic reticulum	2	0.9948	1.342	0.012	Genetic Information Processing	ko04141	Protein processing in endoplasmic reticulum	0.807787	0.9948	2	0	2	168
Cardiac muscle contraction	1	0.9948	0.671	0.011	Organismal Systems	ko04260	Cardiac muscle contraction	0.808582	0.9948	1	0	1	91
Hypertrophic cardiomyopathy (HCM)	1	0.9948	0.671	0.011	Human Diseases	ko05410	Hypertrophic cardiomyopathy (HCM)	0.815451	0.9948	1	0	1	93
Hepatocellular carcinoma	2	0.9948	1.342	0.012	Human Diseases	ko05225	Hepatocellular carcinoma	0.81817	0.9948	2	0	2	172
Dilated cardiomyopathy (DCM)	2	0.9948	1.342	0.012	Human Diseases	ko05414	Dilated cardiomyopathy (DCM)	0.81817	0.9948	2	0	2	172
GnRH signaling pathway	1	0.9948	0.671	0.011	Organismal Systems	ko04912	GnRH signaling pathway	0.818793	0.9948	1	0	1	94
Glycerophospholipid metabolism	1	0.9948	0.671	0.01	Metabolism	ko00564	Glycerophospholipid metabolism	0.840562	0.9948	1	0	1	101
Viral protein interaction with cytokine and cytokine receptor	1	0.9948	0.671	0.01	Environmental Information Processing	ko04061	Viral protein interaction with cytokine and cytokine receptor	0.840562	0.9948	1	0	1	101
Phosphatidylinositol signaling system	1	0.9948	0.671	0.01	Environmental Information Processing	ko04070	Phosphatidylinositol signaling system	0.843452	0.9948	1	0	1	102
Melanogenesis	1	0.9948	0.671	0.01	Organismal Systems	ko04916	Melanogenesis	0.843452	0.9948	1	0	1	102
Prostate cancer	1	0.9948	0.671	0.01	Human Diseases	ko05215	Prostate cancer	0.84629	0.9948	1	0	1	103
Toll-like receptor signaling pathway	1	0.9948	0.671	0.009	Organismal Systems	ko04620	Toll-like receptor signaling pathway	0.859732	0.9948	1	0	1	108
C-type lectin receptor signaling pathway	1	0.9948	0.671	0.009	Organismal Systems	ko04625	C-type lectin receptor signaling pathway	0.859732	0.9948	1	0	1	108
Glucagon signaling pathway	1	0.9948	0.671	0.009	Organismal Systems	ko04922	Glucagon signaling pathway	0.862276	0.9948	1	0	1	109
Progesterone-mediated oocyte maturation	1	0.9948	0.671	0.009	Organismal Systems	ko04914	Progesterone-mediated oocyte maturation	0.864775	0.9948	1	0	1	110
Human papillomavirus infection	4	0.9948	2.685	0.012	Human Diseases	ko05165	Human papillomavirus infection	0.873133	0.9948	4	0	4	346
TNF signaling pathway	1	0.9948	0.671	0.009	Environmental Information Processing	ko04668	TNF signaling pathway	0.874328	0.9948	1	0	1	114
Insulin resistance	1	0.9948	0.671	0.009	Human Diseases	ko04931	Insulin resistance	0.874328	0.9948	1	0	1	114
HIF-1 signaling pathway	1	0.9948	0.671	0.008	Environmental Information Processing	ko04066	HIF-1 signaling pathway	0.889461	0.9948	1	0	1	121
Carbon metabolism	1	0.9948	0.671	0.008	Metabolism	ko01200	Carbon metabolism	0.893442	0.9948	1	0	1	123
Growth hormone synthesis, secretion and action	1	0.9948	0.671	0.008	Organismal Systems	ko04935	Growth hormone synthesis, secretion and action	0.895378	0.9948	1	0	1	124
Sphingolipid signaling pathway	1	0.9948	0.671	0.008	Environmental Information Processing	ko04071	Sphingolipid signaling pathway	0.89728	0.9948	1	0	1	125
Intestinal immune network for IgA production	1	0.9948	0.671	0.008	Organismal Systems	ko04672	Intestinal immune network for IgA production	0.900981	0.9948	1	0	1	127
Thyroid hormone signaling pathway	1	0.9948	0.671	0.008	Organismal Systems	ko04919	Thyroid hormone signaling pathway	0.902782	0.9948	1	0	1	128
Yersinia infection	1	0.9948	0.671	0.008	Human Diseases	ko05135	Yersinia infection	0.902782	0.9948	1	0	1	128
Cell cycle	1	0.9948	0.671	0.008	Cellular Processes	ko04110	Cell cycle	0.90455	0.9948	1	0	1	129
Platelet activation	1	0.9948	0.671	0.008	Organismal Systems	ko04611	Platelet activation	0.906286	0.9948	1	0	1	130
FoxO signaling pathway	1	0.9948	0.671	0.007	Environmental Information Processing	ko04068	FoxO signaling pathway	0.920565	0.9948	1	0	1	139
Oocyte meiosis	1	0.9948	0.671	0.007	Cellular Processes	ko04114	Oocyte meiosis	0.920565	0.9948	1	0	1	139
Apoptosis	1	0.9948	0.671	0.007	Cellular Processes	ko04210	Apoptosis	0.924826	0.9948	1	0	1	142
Oxidative phosphorylation	1	0.9948	0.671	0.007	Metabolism	ko00190	Oxidative phosphorylation	0.928861	0.9948	1	0	1	145
Fc epsilon RI signaling pathway	1	0.9948	0.671	0.007	Organismal Systems	ko04664	Fc epsilon RI signaling pathway	0.928861	0.9948	1	0	1	145
Insulin signaling pathway	1	0.9948	0.671	0.007	Organismal Systems	ko04910	Insulin signaling pathway	0.928861	0.9948	1	0	1	145
Autophagy - animal	1	0.9948	0.671	0.007	Cellular Processes	ko04140	Autophagy - animal	0.933908	0.9948	1	0	1	149
Measles	1	0.9948	0.671	0.007	Human Diseases	ko05162	Measles	0.935113	0.9948	1	0	1	150
Gastric cancer	1	0.9948	0.671	0.007	Human Diseases	ko05226	Gastric cancer	0.938598	0.9948	1	0	1	153
Ras signaling pathway	2	0.9948	1.342	0.008	Environmental Information Processing	ko04014	Ras signaling pathway	0.941037	0.9948	2	0	2	249
Endocytosis	2	0.9948	1.342	0.008	Cellular Processes	ko04144	Endocytosis	0.947012	0.9948	2	0	2	256
Cushing syndrome	1	0.9948	0.671	0.006	Human Diseases	ko04934	Cushing syndrome	0.947978	0.9948	1	0	1	162
mTOR signaling pathway	1	0.9948	0.671	0.006	Environmental Information Processing	ko04150	mTOR signaling pathway	0.948928	0.9948	1	0	1	163
RNA transport	1	0.9948	0.671	0.006	Genetic Information Processing	ko03013	RNA transport	0.950777	0.9948	1	0	1	165
Necroptosis	1	0.9948	0.671	0.006	Cellular Processes	ko04217	Necroptosis	0.952559	0.9948	1	0	1	167
Hepatitis B	1	0.9948	0.671	0.006	Human Diseases	ko05161	Hepatitis B	0.952559	0.9948	1	0	1	167
Rheumatoid arthritis	1	0.9948	0.671	0.006	Human Diseases	ko05323	Rheumatoid arthritis	0.955933	0.9948	1	0	1	171
Fc gamma R-mediated phagocytosis	1	0.9948	0.671	0.006	Organismal Systems	ko04666	Fc gamma R-mediated phagocytosis	0.958307	0.9948	1	0	1	174
Hematopoietic cell lineage	1	0.9948	0.671	0.006	Organismal Systems	ko04640	Hematopoietic cell lineage	0.960553	0.9948	1	0	1	177
PI3K-Akt signaling pathway	4	0.9948	2.685	0.009	Environmental Information Processing	ko04151	PI3K-Akt signaling pathway	0.963243	0.9948	4	0	4	448
NF-kappa B signaling pathway	1	0.9948	0.671	0.005	Environmental Information Processing	ko04064	NF-kappa B signaling pathway	0.964033	0.9948	1	0	1	182
Kaposi sarcoma-associated herpesvirus infection	1	0.9948	0.671	0.005	Human Diseases	ko05167	Kaposi sarcoma-associated herpesvirus infection	0.970104	0.9948	1	0	1	192
Chemokine signaling pathway	1	0.9948	0.671	0.005	Organismal Systems	ko04062	Chemokine signaling pathway	0.972236	0.9948	1	0	1	196
Pathways in cancer	5	0.9948	3.356	0.009	Human Diseases	ko05200	Pathways in cancer	0.973036	0.9948	5	0	5	551
MAPK signaling pathway	2	0.9948	1.342	0.007	Environmental Information Processing	ko04010	MAPK signaling pathway	0.974925	0.9948	2	0	2	304
Viral carcinogenesis	1	0.9948	0.671	0.005	Human Diseases	ko05203	Viral carcinogenesis	0.978178	0.9948	1	0	1	209
Regulation of actin cytoskeleton	1	0.9948	0.671	0.005	Cellular Processes	ko04810	Regulation of actin cytoskeleton	0.982533	0.9948	1	0	1	221
Systemic lupus erythematosus	1	0.9948	0.671	0.005	Human Diseases	ko05322	Systemic lupus erythematosus	0.982533	0.9948	1	0	1	221
Salmonella infection	1	0.9948	0.671	0.004	Human Diseases	ko05132	Salmonella infection	0.983479	0.9948	1	0	1	224
Human immunodeficiency virus 1 infection	1	0.9948	0.671	0.004	Human Diseases	ko05170	Human immunodeficiency virus 1 infection	0.983479	0.9948	1	0	1	224
Rap1 signaling pathway	1	0.9948	0.671	0.004	Environmental Information Processing	ko04015	Rap1 signaling pathway	0.984082	0.9948	1	0	1	226
HTLV-I infection	1	0.9948	0.671	0.004	Human Diseases	ko05166	HTLV-I infection	0.985494	0.9948	1	0	1	231
Human cytomegalovirus infection	1	0.9948	0.671	0.004	Human Diseases	ko05163	Human cytomegalovirus infection	0.986024	0.9948	1	0	1	233
Olfactory transduction	3	0.9948	2.013	0.007	Organismal Systems	ko04740	Olfactory transduction	0.988668	0.9948	3	0	3	448
Thermogenesis	1	0.9948	0.671	0.004	Organismal Systems	ko04714	Thermogenesis	0.989027	0.9948	1	0	1	246
Shigellosis	1	0.9948	0.671	0.004	Human Diseases	ko05131	Shigellosis	0.990003	0.9948	1	0	1	251
Tuberculosis	1	0.9948	0.671	0.004	Human Diseases	ko05152	Tuberculosis	0.991703	0.9948	1	0	1	261
Epstein-Barr virus infection	1	0.9948	0.671	0.003	Human Diseases	ko05169	Epstein-Barr virus infection	0.9948	0.9948	1	0	1	286
